# Supplementary material for: Genome-wide association analysis reveals quantitative trait loci and candidate genes involved in yield components under multiple field environments in cotton (Gossypium hirsutum)
Source: BMC Plant Biol. 2021 May 31;21:250. doi: 10.1186/s12870-021-03009-2 (PMC8167989; doi:10.1186/s12870-021-03009-2)
Supplement: Supplementary file 2 — Additional file 2: Table S2. Phenotypic variation for four yield-related traits in multiple field environments and BLUP. [file 12870_2021_3009_MOESM2_ESM.xlsx]

## Sheet: Sheet1
Table S2 Phenotypic variation for four fibre yield traits in thirteen environments
Trait	Environment	Max	Min	Mean	SD	CV(%)
BN	11KRL	7.85	2.1	4.91172	1.09458	22.2851
	12KRL	9.92	1.72	5.08463	1.15742	22.7632
	13KRL	8.8	4.3	5.9814	0.785558	13.1333
	11XX	28.2	8.3	19.7971	3.282	16.5782
	12XX	29.45	10.6	20.0735	3.48834	17.3779
	13XX	35.45	11.1	20.464	4.14741	20.2669
	11NY	24	10.6	16.8471	2.35182	13.9598
	12NY	22.1	6.8	13.607	2.60048	19.1113
	13NY	23.2	5.1	13.6836	3.04829	22.2769
	16SW	12.3	3.7	6.56271	1.59219	24.2611
	17SW	10.6	3.1	7.13812	1.38205	19.3615
	BLUP	15.2732	9.28173	12.2056	0.943996	7.73415
BW (g)	11KRL	6.03028	2.45045	4.40647	0.637058	14.4573
	12KRL	6.646	3.057	5.12262	0.533386	10.4124
	13KRL	6.97433	3.98131	5.51418	0.596319	10.8143
	11XX	6.67	3.58	5.08678	0.62044	12.1971
	12XX	7.55	3.275	5.93686	0.636842	10.7269
	13XX	7.615	3.815	5.67647	0.571541	10.0686
	11NY	7.35	4.625	5.85826	0.499267	8.52244
	12NY	6.875	4.325	5.33006	0.448647	8.41729
	13NY	6.825	4.325	5.38605	0.481417	8.93822
	16SW	9.05912	3.62062	5.86774	0.92558	15.7741
	17SW	7.74425	3.03381	5.4746	0.786661	14.3693
	18YC	7.00725	3.63513	5.15438	0.602576	11.6906
	18DT	5.5884	3.3088	4.54445	0.460896	10.142
	BLUP	6.31157	4.61544	5.3394	0.316991	5.93682
LP (%)	11KRL	49.0378	26.6765	37.97	3.5208	9.27256
	12KRL	47.6652	30.7971	40.4853	3.13501	7.74358
	13KRL	50.1989	34.6564	44.094	3.30683	7.49951
	11XX	48.94	31.365	40.0472	3.02293	7.54843
	12XX	45.515	27.98	37.9479	3.1795	8.3786
	13XX	44.29	25.465	36.5237	3.11553	8.53017
	11NY	48.913	32.25	41.3218	2.97044	7.18854
	12NY	48.1556	31.6048	40.4616	2.93423	7.2519
	13NY	43.795	24.53	35.926	3.0434	8.4713
	18YC	46.0602	26.7571	37.0197	3.45104	9.32218
	18DT	45.9603	22.9595	37.6138	3.9599	10.5278
	16SW	47.6758	29.0214	38.2953	3.19584	8.34526
	17SW	47.9299	25.6603	39.3905	3.02619	7.68254
	BLUP	45.8012	31.7029	39.0079	2.42488	6.21639
SI (g)	11KRL	13.25	7.9	9.96591	0.81959	8.22393
	12KRL	12.831	6.854	10.0934	0.950262	9.41466
	13KRL	12.555	6.69	9.18174	0.978946	10.6619
	11XX	13.605	7.07	9.86264	1.04161	10.5612
	12XX	14.145	8.18	10.8562	1.11137	10.2372
	13XX	14.125	8.385	11.0142	1.03803	9.42444
	11NY	13.866	8.3155	10.4242	0.916174	8.78888
	12NY	14.9	8.5	10.5878	0.986783	9.31999
	13NY	13.9	8.45	10.7845	0.963191	8.93125
	18YC	17.06	8.18	12.343	1.35124	10.9474
	18DT	13.2	7.2	10.0562	1.09016	10.8407
	BLUP	12.2811	8.70689	10.4778	0.696978	6.65196
KRL: Korla; XX: Xinxiang; NY: Nanyang; SW: Shawan; YC: Yancheng; DT: Dangtu.
