# Supplementary material for: Genome-wide association analysis reveals quantitative trait loci and candidate genes involved in yield components under multiple field environments in cotton (Gossypium hirsutum)
Source: BMC Plant Biol. 2021 May 31;21:250. doi: 10.1186/s12870-021-03009-2 (PMC8167989; doi:10.1186/s12870-021-03009-2)
Supplement: Supplementary file 5 — Additional file 5: Table S4. QTNs and QTLs of boll number per plant, boll weight, lint percentage and seed index detected by multi-loci MLM model. [file 12870_2021_3009_MOESM5_ESM.xlsx]

## Sheet: Table S4
Table S4 QTNs and QTLs of boll number per plant, boll weight, lint percentage and seed index detected by multi-loci MLM model.
Trait*	Environment	Method	QTN	QTL	QTL_start	QTL_end	Chromosome	Marker Position (bp)	QTN effect	LOD score	-LOG10(P)	r2 (%)
BN	11KRL	mrMLM	TM35370	TM35370	78901652	79301652	A10	79101652	-0.4374	3.2052	3.91328	9.1454
BN	11KRL	pKWmEB	TM73347	TM73347	4501294	4901294	D10	4701294	0.2266	4.0773	4.8327	6.4019
BN	11KRL	ISIS EM-BLASSO	TM73347	TM73347	4501294	4901294	D10	4701294	0.222	3.3952	4.1145	3.1678
BN	12KRL	mrMLM	TM42629	TM42629_TM42633	94155180	94901700	A12	94355180	0.347	4.2951	5.0608	8.377
BN	12KRL	mrMLM	TM47637	TM47633_TM47637	107879075	108316688	A13	108116688	-0.3021	3.4604	4.18342	6.3932
BN	12KRL	mrMLM	TM56751	TM56751	1333929	1733929	D05	1533929	-0.6223	5.9918	6.82455	9.4792
BN	12KRL	FASTmrMLM	TM42629	TM42629_TM42633	94155180	94901700	A12	94355180	0.2199	3.8025	4.5441	3.5369
BN	12KRL	FASTmrMLM	TM56751	TM56751	1333929	1733929	D05	1533929	-0.5526	6.11	6.9467	7.8546
BN	12KRL	FASTmrMLM	TM63507	TM63507	6655619	7055619	D07	6855619	-0.0001	3.1743	3.8805	1.5003e-06
BN	12KRL	FASTmrMLM	TM76003	TM75999_TM76003	16869887	17315379	D11	17115379	0.0001	3.2288	3.9383	1.0655e-06
BN	12KRL	FASTmrEMMA	TM42638	TM42638	95291491	95691491	A12	95491491	0.7463	4.3731	5.1424	5.2045
BN	12KRL	FASTmrEMMA	TM57520	TM57520	19881787	20281787	D05	20081787	-0.4969	3.0506	3.7491	3.5458
BN	12KRL	FASTmrEMMA	TM75999	TM75999_TM76003	16869887	17315379	D11	17069887	-0.4912	3.3155	4.0301	4.3333
BN	12KRL	pLARmEB	TM42638	TM42638	95291491	95691491	A12	95491491	0.3083	4.5435	5.3204	3.7617
BN	12KRL	pLARmEB	TM49564	TM49564	57155839	57555839	D01	57355839	-0.2053	3.5168	4.243	3.0166
BN	12KRL	pLARmEB	TM50313	TM50313	1054595	1454595	D02	1254595	-0.2289	4.6386	5.4197	3.9121
BN	12KRL	pLARmEB	TM56751	TM56751	1333929	1733929	D05	1533929	-0.3638	3.2304	3.94	3.4049
BN	12KRL	pLARmEB	TM75999	TM75999_TM76003	16869887	17315379	D11	17069887	-0.2829	6.1597	6.9981	5.9051
BN	12KRL	pLARmEB	TM81805	TM81805	56377895	56777895	D13	56577895	0.5061	3.5218	4.2483	9.7018
BN	12KRL	pKWmEB	TM42638	TM42638	95291491	95691491	A12	95491491	0.359	4.9283	5.7215	5.6318
BN	12KRL	pKWmEB	TM50313	TM50313	1054595	1454595	D02	1254595	-0.2058	3.9442	4.693	5.0089
BN	12KRL	pKWmEB	TM56751	TM56751	1333929	1733929	D05	1533929	-0.405	4.1398	4.8982	4.2992
BN	12KRL	pKWmEB	TM58114	TM58114	35316975	35716975	D05	35516975	-0.5464	6.8024	7.6611	22.3892
BN	12KRL	pKWmEB	TM75999	TM75999_TM76003	16869887	17315379	D11	17069887	-0.2531	5.0397	5.8374	5.2241
BN	12KRL	pKWmEB	TM81805	TM81805	56377895	56777895	D13	56577895	0.3676	3.0035	3.699	11.5301
BN	12KRL	ISIS EM-BLASSO	TM13314	TM13314	105713601	106113601	A05	105913601	-0.2788	4.2053	4.9668	3.56
BN	12KRL	ISIS EM-BLASSO	TM42638	TM42638	95291491	95691491	A12	95491491	0.3048	3.7688	4.5086	3.4349
BN	12KRL	ISIS EM-BLASSO	TM43433	TM43377_TM43386_TM43406_TM43417_TM43430_TM43431_TM43433_TM43460	4389504	6085390	A13	5706625	0.1792	3.1955	3.903	2.2351
BN	12KRL	ISIS EM-BLASSO	TM50313	TM50313	1054595	1454595	D02	1254595	-0.2455	5.7663	6.5913	4.2058
BN	12KRL	ISIS EM-BLASSO	TM58114	TM58114	35316975	35716975	D05	35516975	-0.4626	4.9928	5.7886	14.9374
BN	12KRL	ISIS EM-BLASSO	TM75999	TM75999_TM76003	16869887	17315379	D11	17069887	-0.2401	4.0329	4.7861	3.9741
BN	13KRL	mrMLM	TM9759	TM9759	83357521	83757521	A04	83557521	-0.4377	3.9175	4.66494	15.909
BN	13KRL	mrMLM	TM66932	TM66932_TM66950_TM66966	1419330	2367617	D08	1619330	0.3987	3.0165	3.71281	12.0402
BN	13KRL	mrMLM	TM72847	TM72847_TM72861_TM72885	48719259	49679163	D09	48919259	0.5906	4.5585	5.33608	14.1854
BN	13KRL	mrMLM	TM79689	TM79689	55863814	56263814	D12	56063814	0.6339	3.1232	3.82625	10.6659
BN	13KRL	FASTmrMLM	TM9759	TM9759	83357521	83757521	A04	83557521	-0.4491	6.1772	7.0162	22.9206
BN	13KRL	FASTmrMLM	TM36534	TM36533_TM36534	108978961	109382426	A10	109182426	0.166	3.8179	4.5603	2.91
BN	13KRL	FASTmrMLM	TM43430	TM43377_TM43386_TM43406_TM43417_TM43430_TM43431_TM43433_TM43460	4389504	6085390	A13	5425790	-0.1639	3.4951	4.2201	2.9853
BN	13KRL	FASTmrEMMA	TM10037	TM10037_TM10062_TM10065	2707126	3316556	A05	2907126	-0.3233	3.8842	4.63	4.128
BN	13KRL	FASTmrEMMA	TM43431	TM43377_TM43386_TM43406_TM43417_TM43430_TM43431_TM43433_TM43460	4389504	6085390	A13	5430892	0.3408	3.6965	4.4324	4.3188
BN	13KRL	pLARmEB	TM9759	TM9759	83357521	83757521	A04	83557521	-0.3234	3.4374	4.1591	9.9632
BN	13KRL	pLARmEB	TM18020	TM18020	116478640	116878640	A06	116678640	0.5127	5.4843	6.2991	14.7191
BN	13KRL	pLARmEB	TM33080	TM33080	67558907	67958907	A09	67758907	-0.1698	3.7146	4.4515	2.5772
BN	13KRL	pLARmEB	TM36534	TM36533_TM36534	108978961	109382426	A10	109182426	0.1983	5.5551	6.3725	3.4806
BN	13KRL	pLARmEB	TM47459	TM47459_TM47461	104644888	105054199	A13	104844888	0.3379	3.4036	4.1234	7.3766
BN	13KRL	pLARmEB	TM72861	TM72847_TM72861_TM72885	48719259	49679163	D09	49117855	0.4983	3.8037	4.5453	10.1702
BN	13KRL	pKWmEB	TM9759	TM9759	83357521	83757521	A04	83557521	-0.3071	3.4707	4.1943	26.8938
BN	13KRL	pKWmEB	TM36534	TM36533_TM36534	108978961	109382426	A10	109182426	0.1393	3.0277	3.7247	4.3116
BN	13KRL	ISIS EM-BLASSO	TM9759	TM9759	83357521	83757521	A04	83557521	-0.3953	5.1706	5.9735	15.175
BN	13KRL	ISIS EM-BLASSO	TM36533	TM36533_TM36534	108978961	109382426	A10	109178961	0.1649	3.9004	4.647	2.5816
BN	13KRL	ISIS EM-BLASSO	TM47461	TM47459_TM47461	104644888	105054199	A13	104854199	0.149	3.3124	4.0269	1.7342
BN	13KRL	ISIS EM-BLASSO	TM66950	TM66932_TM66950_TM66966	1419330	2367617	D08	1804023	0.3327	3.7103	4.447	10.1722
BN	13KRL	ISIS EM-BLASSO	TM72847	TM72847_TM72861_TM72885	48719259	49679163	D09	48919259	0.505	4.1512	4.9101	12.1228
BN	11XX	mrMLM	TM36142	TM36142	102945021	103345021	A10	103145021	-1.0531	3.4309	4.15225	5.2121
BN	11XX	FASTmrMLM	TM8639	TM8638_TM8639	2245620	2680292	A04	2480292	-1.986	3.0188	3.7153	7.978
BN	11XX	FASTmrMLM	TM36142	TM36142	102945021	103345021	A10	103145021	-0.8591	3.4035	4.1233	3.4682
BN	11XX	pKWmEB	TM10062	TM10037_TM10062_TM10065	2707126	3316556	A05	3097795	-0.5717	3.1167	3.8193	6.768
BN	11XX	pKWmEB	TM65529	TM65529	39043417	39443417	D07	39243417	2.6899	3.5627	4.2914	18.861
BN	11XX	ISIS EM-BLASSO	TM190	TM190	4132204	4532204	A01	4332204	-1.043	4.7759	5.5628	4.6327
BN	11XX	ISIS EM-BLASSO	TM4794	TM4794	46085526	46485526	A02	46285526	0.7164	3.0747	3.7747	1.8881
BN	12XX	mrMLM	TM69105	TM69105	53582059	53982059	D08	53782059	1.8501	3.7295	4.46723	23.9385
BN	12XX	FASTmrMLM	TM69105	TM69105	53582059	53982059	D08	53782059	1.3333	3.4723	4.196	12.8515
BN	12XX	pLARmEB	TM6990	TM6990	69901429	70301429	A03	70101429	2.0781	3.5715	4.3007	11.502
BN	12XX	pLARmEB	TM50428	TM50428_TM50438_TM50476	2110693	2896522	D02	2310693	0.7128	3.412	4.1323	2.1366
BN	12XX	pLARmEB	TM58419	TM58419_TM58420	53653670	54080121	D05	53853670	0.6678	3.2476	3.9582	2.7453
BN	12XX	pKWmEB	TM58420	TM58419_TM58420	53653670	54080121	D05	53880121	0.7305	3.8327	4.5758	7.429
BN	12XX	pKWmEB	TM59069	TM59069_TM59072_TM59087_TM59090	3141875	3884831	D06	3341875	0.6908	3.651	4.3845	5.2555
BN	12XX	pKWmEB	TM67561	TM67561	11706515	12106515	D08	11906515	-0.5944	3.0132	3.7093	6.4631
BN	12XX	ISIS EM-BLASSO	TM21280	TM21244_TM21280	89907708	90542371	A07	90342371	-2.5945	4.3948	5.1651	11.114
BN	12XX	ISIS EM-BLASSO	TM21778	TM21778_TM21794	655678	1189709	A08	855678	-0.9437	4.1182	4.8755	2.4101
BN	12XX	ISIS EM-BLASSO	TM58219	TM58219	43593197	43993197	D05	43793197	0.5932	3.7636	4.5031	2.6125
BN	12XX	ISIS EM-BLASSO	TM75211	TM75211	65568498	65968498	D10	65768498	1.794	4.7217	5.5063	14.245
BN	12XX	ISIS EM-BLASSO	TM81927	TM81927	58732138	59132138	D13	58932138	1.4254	5.716	6.5392	4.877
BN	13XX	mrMLM	TM80164	TM80164	2264080	2664080	D13	2464080	-1.045	4.1371	4.89535	5.8119
BN	13XX	FASTmrMLM	TM68048	TM68048	18234491	18634491	D08	18434491	1.5799	3.3323	4.048	12.1354
BN	13XX	FASTmrMLM	TM80164	TM80164	2264080	2664080	D13	2464080	-0.814	3.3246	4.0398	3.2044
BN	13XX	pLARmEB	TM6990	TM6990	69901429	70301429	A03	70101429	2.9465	4.3833	5.1531	13.5061
BN	13XX	pLARmEB	TM29647	TM29647	117037440	117437440	A08	117237440	4.2066	3.4584	4.1813	9.9442
BN	13XX	pLARmEB	TM58440	TM58440_TM58443_TM58444	54421461	54863163	D05	54621461	1.6857	4.2492	5.0128	9.9914
BN	13XX	pKWmEB	TM6948	TM6948	66690754	67090754	A03	66890754	-1.1915	4.1867	4.9473	5.4189
BN	13XX	pKWmEB	TM9966	TM9966	1208549	1608549	A05	1408549	1.2308	3.0795	3.7798	3.8792
BN	13XX	pKWmEB	TM29647	TM29647	117037440	117437440	A08	117237440	5.224	5.7182	6.5415	25.3365
BN	13XX	pKWmEB	TM64904	TM64904	31622122	32022122	D07	31822122	-1.0358	3.738	4.4762	2.8038
BN	13XX	pKWmEB	TM69105	TM69105	53582059	53982059	D08	53782059	1.2274	3.0151	3.7113	15.2373
BN	13XX	ISIS EM-BLASSO	TM6990	TM6990	69901429	70301429	A03	70101429	2.7569	4.6116	5.3915	12.5217
BN	13XX	ISIS EM-BLASSO	TM29647	TM29647	117037440	117437440	A08	117237440	4.3947	4.6367	5.4177	11.4939
BN	13XX	ISIS EM-BLASSO	TM33011	TM33011	64317985	64717985	A09	64517985	-0.7661	4.5099	5.2853	2.2984
BN	13XX	ISIS EM-BLASSO	TM39531	TM39531	114841770	115241770	A11	115041770	0.639	4.6481	5.4296	1.6891
BN	13XX	ISIS EM-BLASSO	TM58443	TM58440_TM58443_TM58444	54421461	54863163	D05	54641501	-1.7161	4.7576	5.5437	10.8995
BN	13XX	ISIS EM-BLASSO	TM64904	TM64904	31622122	32022122	D07	31822122	-1.0858	3.8658	4.6106	1.9424
BN	13XX	ISIS EM-BLASSO	TM69105	TM69105	53582059	53982059	D08	53782059	1.7097	4.7634	5.5498	12.1431
BN	11NY	pKWmEB	TM42633	TM42629_TM42633	94155180	94901700	A12	94701700	-0.8171	3.4801	4.2042	17.7794
BN	12NY	FASTmrEMMA	TM20082	TM20082	28773275	29173275	A07	28973275	0.8855	3.0422	3.7401	2.8306
BN	12NY	FASTmrEMMA	TM33882	TM33864_TM33879_TM33881_TM33882_TM33883	2603072	3439539	A10	3226923	-0.9809	3.3404	4.0565	3.3426
BN	12NY	pKWmEB	TM3901	TM3901	2879789	3279789	A02	3079789	-0.0004	3.021	3.7176	5.8522
BN	12NY	pKWmEB	TM33881	TM33864_TM33879_TM33881_TM33882_TM33883	2603072	3439539	A10	3199444	0.5494	3.5467	4.2746	5.7168
BN	12NY	pKWmEB	TM77290	TM77279_TM77290_TM77292	386077	1021397	D12	776789	-0.6792	4.2665	5.0309	7.7887
BN	12NY	ISIS EM-BLASSO	TM11648	TM11629_TM11631_TM11648	34488843	35256714	A05	35056714	-0.9758	4.8059	5.5941	10.5371
BN	12NY	ISIS EM-BLASSO	TM33881	TM33864_TM33879_TM33881_TM33882_TM33883	2603072	3439539	A10	3199444	0.8036	4.957	5.7514	3.5387
BN	12NY	ISIS EM-BLASSO	TM36372	TM36350_TM36372_TM36393	105774152	106662619	A10	106259696	1.5005	5.0161	5.8129	17.0571
BN	12NY	ISIS EM-BLASSO	TM39117	TM39117_TM39186	104862857	105662721	A11	105062857	1.0289	3.5941	4.3246	7.7986
BN	12NY	ISIS EM-BLASSO	TM55586	TM55586	3634429	4034429	D04	3834429	-1.2131	3.6642	4.3985	6.6683
BN	12NY	ISIS EM-BLASSO	TM63408	TM63408	5604214	6004214	D07	5804214	-0.6241	5.0152	5.8119	2.2835
BN	13NY	mrMLM	TM9819	TM9819	84328348	84728348	A04	84528348	0.6692	3.0196	3.71611	4.3427
BN	13NY	mrMLM	TM33519	TM33519	75707941	76107941	A09	75907941	-0.9021	4.0999	4.85636	7.5984
BN	13NY	mrMLM	TM72472	TM72467_TM72469_TM72471_TM72472_TM72482_TM72485_TM72488_TM72496	43152750	43962749	D09	43489866	0.8037	4.2082	4.96983	6.6987
BN	13NY	FASTmrMLM	TM33519	TM33519	75707941	76107941	A09	75907941	-0.4967	3.38	4.0984	2.3036
BN	13NY	FASTmrEMMA	TM70176	TM70176	3549967	3949967	D09	3749967	-1.2714	3.2475	3.9581	3.0187
BN	13NY	pLARmEB	TM42872	TM42872	98993312	99393312	A12	99193312	-0.4871	3.2153	3.924	2.2099
BN	13NY	pLARmEB	TM48783	TM48783	32277654	32677654	D01	32477654	-1.2978	3.7286	4.4663	6.8674
BN	13NY	pLARmEB	TM58444	TM58440_TM58443_TM58444	54421461	54863163	D05	54663163	1.3376	5.5738	6.3919	15.4958
BN	13NY	pLARmEB	TM72099	TM72099	37479595	37879595	D09	37679595	-0.9137	3.0722	3.7721	5.2903
BN	13NY	pKWmEB	TM10240	TM10234_TM10240_TM10255	4914573	5689969	A05	5359897	-0.5904	3.5805	4.3102	3.1996
BN	13NY	pKWmEB	TM39432	TM39432	111270338	111670338	A11	111470338	-0.7522	4.8374	5.6269	6.7738
BN	13NY	pKWmEB	TM58444	TM58440_TM58443_TM58444	54421461	54863163	D05	54663163	1.0561	3.1936	3.901	25.2489
BN	13NY	ISIS EM-BLASSO	TM10065	TM10037_TM10062_TM10065	2707126	3316556	A05	3116556	-0.6298	3.8204	4.5629	4.2634
BN	13NY	ISIS EM-BLASSO	TM57994	TM57964_TM57966_TM57994	30152799	30937713	D05	30737713	0.6516	4.1459	4.9046	3.85
BN	16SW	mrMLM	TM57620	TM57620	23902761	24302761	D05	24102761	-0.6345	3.2551	3.96618	4.1887
BN	16SW	mrMLM	TM77443	TM77372_TM77374_TM77379_TM77405_TM77443	2155797	3225873	D12	3025873	0.3414	3.4931	4.21797	4.41
BN	16SW	FASTmrMLM	TM11432	TM11432	31457096	31857096	A05	31657096	0.9885	3.085	3.7857	11.9854
BN	16SW	pKWmEB	TM11432	TM11432	31457096	31857096	A05	31657096	0.9346	3.3778	4.0961	20.0618
BN	16SW	ISIS EM-BLASSO	TM11432	TM11432	31457096	31857096	A05	31657096	1.0908	3.2249	3.9342	14.3533
BN	17SW	mrMLM	TM11473	TM11473	31999490	32399490	A05	32199490	0.6207	6.0622	6.89733	10.8117
BN	17SW	mrMLM	TM39559	TM39559_TM39561	116487621	116914546	A11	116687621	-0.8362	3.9068	4.6537	18.3933
BN	17SW	FASTmrMLM	TM11473	TM11473	31999490	32399490	A05	32199490	0.5349	5.6664	6.4878	7.4858
BN	17SW	FASTmrMLM	TM39561	TM39559_TM39561	116487621	116914546	A11	116714546	0.58	4.7968	5.5846	8.1092
BN	17SW	FASTmrMLM	TM58749	TM58714_TM58742_TM58749	60757594	61473069	D05	61273069	0.6324	3.9468	4.6957	14.2491
BN	17SW	FASTmrMLM	TM67223	TM67222_TM67223	5261551	5685378	D08	5485378	-2.0835	3.4815	4.2057	8.612
BN	17SW	FASTmrEMMA	TM58742	TM58714_TM58742_TM58749	60757594	61473069	D05	61221359	-0.7478	3.5232	4.2498	6.4521
BN	17SW	pLARmEB	TM11473	TM11473	31999490	32399490	A05	32199490	0.4418	4.45	5.2228	4.8523
BN	17SW	pLARmEB	TM67223	TM67222_TM67223	5261551	5685378	D08	5485378	-1.9964	3.047	3.7453	7.5138
BN	17SW	pKWmEB	TM721	TM721	13354550	13754550	A01	13554550	-0.2495	4.3169	5.0836	3.5605
BN	17SW	pKWmEB	TM11473	TM11473	31999490	32399490	A05	32199490	0.4032	5.2608	6.0672	8.0572
BN	17SW	pKWmEB	TM42509	TM42509	92013938	92413938	A12	92213938	-0.3196	4.8036	5.5917	4.8073
BN	17SW	pKWmEB	TM67223	TM67222_TM67223	5261551	5685378	D08	5485378	-2.0738	3.2655	3.9772	19.1069
BN	17SW	ISIS EM-BLASSO	TM11473	TM11473	31999490	32399490	A05	32199490	0.5506	7.309	8.1824	7.9178
BN	17SW	ISIS EM-BLASSO	TM39561	TM39559_TM39561	116487621	116914546	A11	116714546	0.557	3.6257	4.3579	7.4639
BN	17SW	ISIS EM-BLASSO	TM50685	TM50685	6688668	7088668	D02	6888668	-0.2098	3.0241	3.7209	1.4761
BN	17SW	ISIS EM-BLASSO	TM58749	TM58714_TM58742_TM58749	60757594	61473069	D05	61273069	0.6481	3.8572	4.6016	14.9345
BN	17SW	ISIS EM-BLASSO	TM67223	TM67222_TM67223	5261551	5685378	D08	5485378	-2.131	3.1136	3.816	8.9913
BN	BLUP	mrMLM	TM13546	TM13546	84902	484902	A06	284902	-0.6854	3.4894	4.21406	18.6833
BN	BLUP	mrMLM	TM47676	TM47660_TM47665_TM47676	108880311	109469514	A13	109269514	-0.2698	3.8578	4.6022	8.0942
BN	BLUP	FASTmrEMMA	TM58714	TM58714_TM58742_TM58749	60757594	61473069	D05	60957594	-0.445	3.1418	3.846	3.3084
BN	BLUP	FASTmrEMMA	TM59072	TM59069_TM59072_TM59087_TM59090	3141875	3884831	D06	3366433	-0.3858	3.8048	4.5464	3.6888
BN	BLUP	pLARmEB	TM9889	TM9865_TM9889	85316959	85973844	A04	85773844	-0.4036	5.9966	6.8295	7.9493
BN	BLUP	pLARmEB	TM21244	TM21244_TM21280	89907708	90542371	A07	90107708	-0.4852	3.3905	4.1095	7.2821
BN	BLUP	pLARmEB	TM42872	TM42872	98993312	99393312	A12	99193312	-0.2348	6.5387	7.3893	5.9698
BN	BLUP	pLARmEB	TM50438	TM50428_TM50438_TM50476	2110693	2896522	D02	2356715	9.4216e-05	3.4321	4.1535	5.7205e-07
BN	BLUP	pLARmEB	TM58714	TM58714_TM58742_TM58749	60757594	61473069	D05	60957594	-0.2713	4.1199	4.8773	4.9179
BN	BLUP	pLARmEB	TM70129	TM70128_TM70129_TM70130_TM70132	2779408	3248317	D09	2995647	-0.155	3.5455	4.2733	2.6973
BN	BLUP	pKWmEB	TM10037	TM10037_TM10062_TM10065	2707126	3316556	A05	2907126	-0.2258	5.4861	6.301	8.872
BN	BLUP	ISIS EM-BLASSO	TM9889	TM9865_TM9889	85316959	85973844	A04	85773844	-0.4768	5.7441	6.5683	10.9939
BN	BLUP	ISIS EM-BLASSO	TM10234	TM10234_TM10240_TM10255	4914573	5689969	A05	5114573	-0.1979	3.6186	4.3504	2.0012
BN	BLUP	ISIS EM-BLASSO	TM21244	TM21244_TM21280	89907708	90542371	A07	90107708	-0.462	3.1181	3.8208	6.5416
BN	BLUP	ISIS EM-BLASSO	TM42872	TM42872	98993312	99393312	A12	99193312	-0.2313	6.8461	7.7061	5.7393
BN	BLUP	ISIS EM-BLASSO	TM50438	TM50428_TM50438_TM50476	2110693	2896522	D02	2356715	0.1664	3.9249	4.6727	1.7677
BN	BLUP	ISIS EM-BLASSO	TM50724	TM50724	7382387	7782387	D02	7582387	-0.1166	3.1097	3.8119	1.4731
BN	BLUP	ISIS EM-BLASSO	TM58714	TM58714_TM58742_TM58749	60757594	61473069	D05	60957594	-0.3458	9.067	9.9849	7.9185
BN	BLUP	ISIS EM-BLASSO	TM70132	TM70128_TM70129_TM70130_TM70132	2779408	3248317	D09	3048317	0.2729	3.2254	3.9347	8.2071
BW	11KRL	mrMLM	TM8357	TM8357	109699226	110099226	A03	109899226	0.1529	4.6889	5.47213	5.7627
BW	11KRL	mrMLM	TM13837	TM13837	10242244	10642244	A06	10442244	-0.1819	3.566	4.29492	4.5952
BW	11KRL	mrMLM	TM43417	TM43377_TM43386_TM43406_TM43417_TM43430_TM43431_TM43433_TM43460	4389504	6085390	A13	5281245	-0.193	5.3653	6.17565	6.9261
BW	11KRL	mrMLM	TM50148	TM50148	62559372	62959372	D01	62759372	0.2603	4.8798	5.67103	6.4089
BW	11KRL	mrMLM	TM72012	TM72012	35261489	35661489	D09	35461489	-0.1868	4.3749	5.14427	5.4743
BW	11KRL	mrMLM	TM72467	TM72467_TM72469_TM72471_TM72472_TM72482_TM72485_TM72488_TM72496	43152750	43962749	D09	43352750	0.2288	3.2337	3.9435	4.0923
BW	11KRL	mrMLM	TM77279	TM77279_TM77290_TM77292	386077	1021397	D12	586077	0.2645	5.0177	5.81454	6.8385
BW	11KRL	FASTmrMLM	TM77279	TM77279_TM77290_TM77292	386077	1021397	D12	586077	0.1904	3.1823	3.889	3.5451
BW	11KRL	pLARmEB	TM33114	TM33114_TM33127	68947061	69637487	A09	69147061	0.0702	3.0372	3.7348	0.6174
BW	11KRL	pLARmEB	TM50148	TM50148	62559372	62959372	D01	62759372	0.279	6.6691	7.5237	4.4358
BW	11KRL	pLARmEB	TM72012	TM72012	35261489	35661489	D09	35461489	-0.1282	4.5447	5.3217	1.5513
BW	11KRL	pLARmEB	TM77279	TM77279_TM77290_TM77292	386077	1021397	D12	586077	0.2002	4.811	5.5994	2.3598
BW	11KRL	pKWmEB	TM43417	TM43377_TM43386_TM43406_TM43417_TM43430_TM43431_TM43433_TM43460	4389504	6085390	A13	5281245	-0.1402	3.9323	4.6805	7.1309
BW	11KRL	ISIS EM-BLASSO	TM8287	TM8287	108311416	108711416	A03	108511416	0.0873	3.6746	4.4094	1.7226
BW	11KRL	ISIS EM-BLASSO	TM8357	TM8357	109699226	110099226	A03	109899226	0.1144	4.0959	4.8522	3.2256
BW	11KRL	ISIS EM-BLASSO	TM33114	TM33114_TM33127	68947061	69637487	A09	69147061	0.0729	3.4502	4.1726	1.1052
BW	11KRL	ISIS EM-BLASSO	TM43417	TM43377_TM43386_TM43406_TM43417_TM43430_TM43431_TM43433_TM43460	4389504	6085390	A13	5281245	-0.1607	4.8859	5.6774	4.8052
BW	11KRL	ISIS EM-BLASSO	TM45718	TM45718	78189660	78589660	A13	78389660	-2.2359e-05	3.0621	3.7613	9.4962e-08
BW	11KRL	ISIS EM-BLASSO	TM50148	TM50148	62559372	62959372	D01	62759372	0.2596	4.2335	4.9963	6.3775
BW	11KRL	ISIS EM-BLASSO	TM72012	TM72012	35261489	35661489	D09	35461489	-0.1441	4.9978	5.7938	3.2554
BW	11KRL	ISIS EM-BLASSO	TM77279	TM77279_TM77290_TM77292	386077	1021397	D12	586077	0.2451	9.0627	9.9805	5.8754
BW	12KRL	FASTmrMLM	TM63093	TM63093	64069060	64469060	D06	64269060	-0.0847	3.9845	4.7353	2.4969
BW	12KRL	FASTmrEMMA	TM63093	TM63093	64069060	64469060	D06	64269060	-1.0902e-05	3.748	4.4867	1.0156e-08
BW	12KRL	pLARmEB	TM62031	TM62031	51750485	52150485	D06	51950485	0.2515	3.3149	4.0295	13.8353
BW	12KRL	pLARmEB	TM64769	TM64769	30333158	30733158	D07	30533158	0.2265	4.3944	5.1647	8.0653
BW	12KRL	pKWmEB	TM62031	TM62031	51750485	52150485	D06	51950485	0.2098	3.4437	4.1658	22.0398
BW	12KRL	pKWmEB	TM63093	TM63093	64069060	64469060	D06	64269060	-0.0962	4.1189	4.8763	4.6058
BW	12KRL	ISIS EM-BLASSO	TM18547	TM18547	2511353	2911353	A07	2711353	0.1123	3.0018	3.6972	2.4792
BW	12KRL	ISIS EM-BLASSO	TM33444	TM33437_TM33444	73986530	74548261	A09	74348261	0.0896	3.1788	3.8853	1.6829
BW	12KRL	ISIS EM-BLASSO	TM59069	TM59069_TM59072_TM59087_TM59090	3141875	3884831	D06	3341875	-0.1122	4.7229	5.5076	3.7599
BW	12KRL	ISIS EM-BLASSO	TM62031	TM62031	51750485	52150485	D06	51950485	0.2251	3.8786	4.6241	13.8592
BW	12KRL	ISIS EM-BLASSO	TM63093	TM63093	64069060	64469060	D06	64269060	-0.0993	3.5631	4.2919	3.1935
BW	12KRL	ISIS EM-BLASSO	TM80125	TM80115_TM80125_TM80129	1586352	2134846	D13	1916606	0.1266	3.9976	4.749	4.3806
BW	13KRL	mrMLM	TM53514	TM53470_TM53489_TM53490_TM53491_TM53497_TM53509_TM53514_TM53515_TM53516_TM53525	1854250	3320138	D03	2733176	0.1413	3.6517	4.38528	5.5225
BW	13KRL	FASTmrMLM	TM9057	TM9057	10141835	10541835	A04	10341835	-0.1107	4.6501	5.4317	3.0284
BW	13KRL	FASTmrMLM	TM50939	TM50939	12219004	12619004	D02	12419004	0.0011	4.189	4.9497	0.0003
BW	13KRL	FASTmrMLM	TM53514	TM53470_TM53489_TM53490_TM53491_TM53497_TM53509_TM53514_TM53515_TM53516_TM53525	1854250	3320138	D03	2733176	0.1163	3.6602	4.3942	3.7373
BW	13KRL	FASTmrEMMA	TM53514	TM53470_TM53489_TM53490_TM53491_TM53497_TM53509_TM53514_TM53515_TM53516_TM53525	1854250	3320138	D03	2733176	0.305	6.2912	7.1339	6.3324
BW	13KRL	FASTmrEMMA	TM70130	TM70128_TM70129_TM70130_TM70132	2779408	3248317	D09	3032336	-3.4849e-05	4.0561	4.8104	2.9804e-08
BW	13KRL	FASTmrEMMA	TM80115	TM80115_TM80125_TM80129	1586352	2134846	D13	1786352	0.3239	4.7164	5.5008	6.8805
BW	13KRL	pLARmEB	TM40233	TM40233	4311082	4711082	A12	4511082	0.3061	4.0744	4.8296	10.5483
BW	13KRL	pLARmEB	TM53514	TM53470_TM53489_TM53490_TM53491_TM53497_TM53509_TM53514_TM53515_TM53516_TM53525	1854250	3320138	D03	2733176	0.1649	6.7093	7.5651	6.7845
BW	13KRL	pLARmEB	TM70130	TM70128_TM70129_TM70130_TM70132	2779408	3248317	D09	3032336	-0.1938	4.6589	5.4408	3.6311
BW	13KRL	pLARmEB	TM80115	TM80115_TM80125_TM80129	1586352	2134846	D13	1786352	0.1464	3.35	4.0667	5.1712
BW	13KRL	pKWmEB	TM43460	TM43377_TM43386_TM43406_TM43417_TM43430_TM43431_TM43433_TM43460	4389504	6085390	A13	5885390	0.1835	3.0233	3.72	5.9852
BW	13KRL	ISIS EM-BLASSO	TM40233	TM40233	4311082	4711082	A12	4511082	0.2782	3.6214	4.3533	9.3997
BW	13KRL	ISIS EM-BLASSO	TM53514	TM53470_TM53489_TM53490_TM53491_TM53497_TM53509_TM53514_TM53515_TM53516_TM53525	1854250	3320138	D03	2733176	0.1657	6.9375	7.8002	7.3933
BW	13KRL	ISIS EM-BLASSO	TM70130	TM70128_TM70129_TM70130_TM70132	2779408	3248317	D09	3032336	-0.1821	4.0811	4.8366	3.4585
BW	13KRL	ISIS EM-BLASSO	TM80115	TM80115_TM80125_TM80129	1586352	2134846	D13	1786352	0.171	4.9304	5.7237	7.6135
BW	11XX	mrMLM	TM39470	TM39465_TM39470	112409523	112930267	A11	112730267	-0.3417	3.6834	4.41868	16.4916
BW	11XX	FASTmrMLM	TM10600	TM10600	13622809	14022809	A05	13822809	0.0002	3.0993	3.8009	5.4215e-06
BW	11XX	FASTmrMLM	TM70090	TM70016_TM70042_TM70049_TM70090	1717111	2734015	D09	2534015	-0.2904	5.1458	5.9477	8.5546
BW	11XX	FASTmrEMMA	TM10600	TM10600	13622809	14022809	A05	13822809	0.2152	3.0976	3.7991	2.4639
BW	11XX	pLARmEB	TM53509	TM53470_TM53489_TM53490_TM53491_TM53497_TM53509_TM53514_TM53515_TM53516_TM53525	1854250	3320138	D03	2668089	-0.7669	3.2064	3.9146	12.1813
BW	11XX	pLARmEB	TM70090	TM70016_TM70042_TM70049_TM70090	1717111	2734015	D09	2534015	-0.2896	6.9478	7.8108	8.5074
BW	11XX	pKWmEB	TM10600	TM10600	13622809	14022809	A05	13822809	0.1083	3.4515	4.174	4.5528
BW	11XX	pKWmEB	TM37233	TM37204_TM37233_TM37247_TM37259	6540817	7596567	A11	6990150	0.2047	3.6773	4.4123	18.1347
BW	11XX	pKWmEB	TM63313	TM63313	4054289	4454289	D07	4254289	0.1775	4.0486	4.8026	3.7583
BW	11XX	pKWmEB	TM70016	TM70016_TM70042_TM70049_TM70090	1717111	2734015	D09	1917111	-0.293	4.0145	4.7668	21.6427
BW	11XX	ISIS EM-BLASSO	TM10353	TM10353	6968371	7368371	A05	7168371	0.1736	4.3339	5.1014	4.588
BW	11XX	ISIS EM-BLASSO	TM14904	TM14904	78988739	79388739	A06	79188739	0.1485	3.2654	3.9771	2.5913
BW	11XX	ISIS EM-BLASSO	TM19628	TM19628	23167581	23567581	A07	23367581	-0.4072	3.6627	4.3969	7.998
BW	11XX	ISIS EM-BLASSO	TM76206	TM76206	24081599	24481599	D11	24281599	0.1002	3.8073	4.5491	2.5651
BW	11XX	ISIS EM-BLASSO	TM77372	TM77372_TM77374_TM77379_TM77405_TM77443	2155797	3225873	D12	2355797	-0.1745	3.7762	4.5164	3.6718
BW	12XX	mrMLM	TM5606	TM5606_TM5611	104471955	104893800	A02	104671955	-0.1712	3.8809	4.62648	3.599
BW	12XX	mrMLM	TM39909	TM39899_TM39909	120178839	120631156	A11	120431156	0.6604	4.0878	4.84367	12.4105
BW	12XX	mrMLM	TM42130	TM42130	84376534	84776534	A12	84576534	0.5118	4.5601	5.33775	17.4294
BW	12XX	mrMLM	TM53509	TM53470_TM53489_TM53490_TM53491_TM53497_TM53509_TM53514_TM53515_TM53516_TM53525	1854250	3320138	D03	2668089	-1.0246	4.4412	5.21357	15.2578
BW	12XX	mrMLM	TM66897	TM66896_TM66897	746088	1150654	D08	950654	-0.1825	3.7504	4.48923	3.2342
BW	12XX	mrMLM	TM70128	TM70128_TM70129_TM70130_TM70132	2779408	3248317	D09	2979408	-0.3091	8.5363	9.44172	7.4533
BW	12XX	mrMLM	TM77372	TM77372_TM77374_TM77379_TM77405_TM77443	2155797	3225873	D12	2355797	-0.2099	4.0394	4.79291	3.728
BW	12XX	FASTmrMLM	TM5606	TM5606_TM5611	104471955	104893800	A02	104671955	-0.212	7.5317	8.4113	6.324
BW	12XX	FASTmrMLM	TM36703	TM36703_TM36713_TM36716	111583395	112158601	A10	111783395	0.2062	3.2594	3.9707	5.8179
BW	12XX	FASTmrMLM	TM39899	TM39899_TM39909	120178839	120631156	A11	120378839	0.5008	4.514	5.2896	9.7245
BW	12XX	FASTmrMLM	TM53509	TM53470_TM53489_TM53490_TM53491_TM53497_TM53509_TM53514_TM53515_TM53516_TM53525	1854250	3320138	D03	2668089	-1.0711	6.1014	6.9378	19.0982
BW	12XX	FASTmrMLM	TM66897	TM66896_TM66897	746088	1150654	D08	950654	-0.1661	4.9309	5.7242	3.0672
BW	12XX	FASTmrMLM	TM70128	TM70128_TM70129_TM70130_TM70132	2779408	3248317	D09	2979408	-0.2873	8.9542	9.8695	7.3736
BW	12XX	FASTmrMLM	TM72485	TM72467_TM72469_TM72471_TM72472_TM72482_TM72485_TM72488_TM72496	43152750	43962749	D09	43658406	0.1615	4.2938	5.0594	2.9622
BW	12XX	FASTmrEMMA	TM5606	TM5606_TM5611	104471955	104893800	A02	104671955	-0.3127	3.8401	4.5836	4.1195
BW	12XX	FASTmrEMMA	TM6219	TM6218_TM6219	6930896	7340814	A03	7140814	-0.4616	3.3824	4.1009	3.5003
BW	12XX	FASTmrEMMA	TM77279	TM77279_TM77290_TM77292	386077	1021397	D12	586077	0.4548	4.02	4.7725	4.9096
BW	12XX	pLARmEB	TM6948	TM6948	66690754	67090754	A03	66890754	0.1618	7.1124	7.9802	2.7482
BW	12XX	pLARmEB	TM39909	TM39899_TM39909	120178839	120631156	A11	120431156	0.6321	5.5995	6.4185	12.8355
BW	12XX	pLARmEB	TM53509	TM53470_TM53489_TM53490_TM53491_TM53497_TM53509_TM53514_TM53515_TM53516_TM53525	1854250	3320138	D03	2668089	-1.2962	9.5401	10.4686	27.569
BW	12XX	pLARmEB	TM66897	TM66896_TM66897	746088	1150654	D08	950654	-0.1152	3.3462	4.0627	1.454
BW	12XX	pLARmEB	TM70090	TM70016_TM70042_TM70049_TM70090	1717111	2734015	D09	2534015	-0.307	7.2981	8.1712	7.5755
BW	12XX	pLARmEB	TM81752	TM81752_TM81758	55659215	56163074	D13	55859215	0.1826	5.8742	6.7029	3.1831
BW	12XX	pKWmEB	TM6218	TM6218_TM6219	6930896	7340814	A03	7130896	-0.2309	3.9334	4.6816	5.1063
BW	12XX	pKWmEB	TM8638	TM8638_TM8639	2245620	2680292	A04	2445620	-0.2144	3.0107	3.7066	18.9534
BW	12XX	pKWmEB	TM77372	TM77372_TM77374_TM77379_TM77405_TM77443	2155797	3225873	D12	2355797	-0.1992	4.5748	5.3531	7.3159
BW	12XX	ISIS EM-BLASSO	TM6218	TM6218_TM6219	6930896	7340814	A03	7130896	-0.2217	5.1098	5.9103	3.1458
BW	12XX	ISIS EM-BLASSO	TM39909	TM39899_TM39909	120178839	120631156	A11	120431156	0.4808	3.8564	4.6007	8.5127
BW	12XX	ISIS EM-BLASSO	TM53509	TM53470_TM53489_TM53490_TM53491_TM53497_TM53509_TM53514_TM53515_TM53516_TM53525	1854250	3320138	D03	2668089	-1.0776	6.3945	7.2405	21.8369
BW	12XX	ISIS EM-BLASSO	TM66897	TM66896_TM66897	746088	1150654	D08	950654	-0.135	3.318	4.0328	2.2895
BW	12XX	ISIS EM-BLASSO	TM70090	TM70016_TM70042_TM70049_TM70090	1717111	2734015	D09	2534015	-0.3253	9.9964	10.9346	9.7473
BW	12XX	ISIS EM-BLASSO	TM81752	TM81752_TM81758	55659215	56163074	D13	55859215	0.1517	3.4532	4.1758	2.5191
BW	13XX	mrMLM	TM30247	TM30238_TM30247	4703257	5334002	A09	5134002	-0.2136	5.2329	6.0382	8.3919
BW	13XX	mrMLM	TM62786	TM62786	58732017	59132017	D06	58932017	0.2859	4.4271	5.19884	8.2046
BW	13XX	FASTmrMLM	TM30247	TM30238_TM30247	4703257	5334002	A09	5134002	-0.1545	3.0333	3.7307	4.3915
BW	13XX	FASTmrMLM	TM62786	TM62786	58732017	59132017	D06	58932017	0.2119	4.0007	4.7523	4.5094
BW	13XX	FASTmrMLM	TM70042	TM70016_TM70042_TM70049_TM70090	1717111	2734015	D09	2100620	-0.2264	5.9429	6.774	5.5642
BW	13XX	FASTmrEMMA	TM30247	TM30238_TM30247	4703257	5334002	A09	5134002	-0.0009	3.4066	4.1266	3.4944e-05
BW	13XX	pLARmEB	TM37343	TM37343	11400516	11800516	A11	11600516	0.1125	5.0098	5.8063	3.2412
BW	13XX	pLARmEB	TM42669	TM42669	96017353	96417353	A12	96217353	-0.2714	3.2025	3.9104	6.7811
BW	13XX	pLARmEB	TM70130	TM70128_TM70129_TM70130_TM70132	2779408	3248317	D09	3032336	-0.21	3.7453	4.4839	5.1343
BW	13XX	pLARmEB	TM81456	TM81456	49851537	50251537	D13	50051537	0.1552	3.1938	3.9012	2.0147
BW	13XX	pKWmEB	TM8638	TM8638_TM8639	2245620	2680292	A04	2445620	-0.2637	5.5274	6.3438	24.4144
BW	13XX	pKWmEB	TM47355	TM47355	101259455	101659455	A13	101459455	0.2144	4.9419	5.7357	16.3722
BW	13XX	pKWmEB	TM81456	TM81456	49851537	50251537	D13	50051537	0.197	3.7197	4.4569	4.4615
BW	13XX	ISIS EM-BLASSO	TM8638	TM8638_TM8639	2245620	2680292	A04	2445620	-0.2472	4.9354	5.7289	15.6488
BW	13XX	ISIS EM-BLASSO	TM62786	TM62786	58732017	59132017	D06	58932017	0.1686	3.385	4.1037	2.7913
BW	13XX	ISIS EM-BLASSO	TM70090	TM70016_TM70042_TM70049_TM70090	1717111	2734015	D09	2534015	-0.2512	7.5536	8.4338	7.4362
BW	13XX	ISIS EM-BLASSO	TM75039	TM75039	61673453	62073453	D10	61873453	0.0981	3.4404	4.1623	2.3501
BW	11NY	mrMLM	TM5606	TM5606_TM5611	104471955	104893800	A02	104671955	-0.1801	4.6618	5.44387	6.5044
BW	11NY	mrMLM	TM42768	TM42768	97272253	97672253	A12	97472253	0.2725	3.5838	4.3137	21.6743
BW	11NY	mrMLM	TM46418	TM46418	88726671	89126671	A13	88926671	0.2712	3.5218	4.24827	18.0179
BW	11NY	mrMLM	TM66896	TM66896_TM66897	746088	1150654	D08	946088	-0.1284	3.4105	4.13068	4.712
BW	11NY	FASTmrMLM	TM5606	TM5606_TM5611	104471955	104893800	A02	104671955	-0.1234	4.1606	4.92	3.3645
BW	11NY	FASTmrMLM	TM23154	TM23154	27257531	27657531	A08	27457531	0.4005	5.3724	6.183	19.1995
BW	11NY	FASTmrMLM	TM42768	TM42768	97272253	97672253	A12	97472253	0.1888	4.3353	5.1029	11.4653
BW	11NY	FASTmrMLM	TM46418	TM46418	88726671	89126671	A13	88926671	0.1937	3.7966	4.5378	10.1377
BW	11NY	FASTmrMLM	TM76346	TM76346	49553975	49953975	D11	49753975	0.1073	4.6982	5.4818	3.5963
BW	11NY	FASTmrEMMA	TM5606	TM5606_TM5611	104471955	104893800	A02	104671955	-0.2143	3.1313	3.8348	3.1182
BW	11NY	FASTmrEMMA	TM66896	TM66896_TM66897	746088	1150654	D08	946088	-0.2406	4.5679	5.3459	5.4035
BW	11NY	pLARmEB	TM25001	TM25001	40877118	41277118	A08	41077118	0.4265	5.061	5.8596	18.7369
BW	11NY	pLARmEB	TM41936	TM41936	78349333	78749333	A12	78549333	0.224	4.0831	4.8387	8.7982
BW	11NY	pLARmEB	TM50162	TM50156_TM50162	63024967	63573208	D01	63373208	0.1542	3.2312	3.9408	6.9853
BW	11NY	pLARmEB	TM66896	TM66896_TM66897	746088	1150654	D08	946088	-0.118	3.9977	4.7492	4.2278
BW	11NY	pKWmEB	TM9790	TM9790	83806562	84206562	A04	84006562	0.2283	3.3322	4.0478	13.9604
BW	11NY	pKWmEB	TM23154	TM23154	27257531	27657531	A08	27457531	0.3498	4.1413	4.8998	24.1751
BW	11NY	pKWmEB	TM66896	TM66896_TM66897	746088	1150654	D08	946088	-0.0979	3.8537	4.5979	4.8067
BW	11NY	pKWmEB	TM76401	TM76401	54141293	54541293	D11	54341293	0.1896	3.1976	3.9052	4.537
BW	11NY	pKWmEB	TM76346	TM76346	49553975	49953975	D11	49753975	0.0972	3.4557	4.1785	6.3898
BW	11NY	ISIS EM-BLASSO	TM23154	TM23154	27257531	27657531	A08	27457531	0.0002	3.1038	3.8056	5.1468e-06
BW	11NY	ISIS EM-BLASSO	TM47610	TM47610_TM47614	106081532	106581831	A13	106281532	-0.192	3.1609	3.8663	6.1649
BW	12NY	mrMLM	TM30125	TM30122_TM30125	3781602	4205260	A09	4005260	-0.269	5.619	6.4387	26.8579
BW	12NY	mrMLM	TM43377	TM43377_TM43386_TM43406_TM43417_TM43430_TM43431_TM43433_TM43460	4389504	6085390	A13	4589504	-0.1099	4.2314	4.99413	5.0217
BW	12NY	mrMLM	TM52235	TM52202_TM52235	54972696	55713682	D02	55513682	-0.1616	3.2006	3.9084	4.3147
BW	12NY	mrMLM	TM77372	TM77372_TM77374_TM77379_TM77405_TM77443	2155797	3225873	D12	2355797	-0.2067	6.6155	7.46845	8.3895
BW	12NY	FASTmrMLM	TM40154	TM40154	2793734	3193734	A12	2993734	-0.2059	3.1874	3.8944	14.2599
BW	12NY	FASTmrMLM	TM41936	TM41936	78349333	78749333	A12	78549333	0.2071	4.1296	4.8875	10.6475
BW	12NY	FASTmrMLM	TM77372	TM77372_TM77374_TM77379_TM77405_TM77443	2155797	3225873	D12	2355797	-0.1823	5.7712	6.5963	6.9051
BW	12NY	FASTmrEMMA	TM30122	TM30122_TM30125	3781602	4205260	A09	3981602	-0.2059	4.4196	5.191	4.8853
BW	12NY	FASTmrEMMA	TM43377	TM43377_TM43386_TM43406_TM43417_TM43430_TM43431_TM43433_TM43460	4389504	6085390	A13	4589504	-0.202	3.958	4.7075	4.9816
BW	12NY	FASTmrEMMA	TM77372	TM77372_TM77374_TM77379_TM77405_TM77443	2155797	3225873	D12	2355797	-0.4005	6.2442	7.0854	9.357
BW	12NY	pLARmEB	TM30122	TM30122_TM30125	3781602	4205260	A09	3981602	-0.0852	3.0387	3.7364	3.141
BW	12NY	pLARmEB	TM43377	TM43377_TM43386_TM43406_TM43417_TM43430_TM43431_TM43433_TM43460	4389504	6085390	A13	4589504	-0.1	5.1806	5.9839	4.5594
BW	12NY	pLARmEB	TM77372	TM77372_TM77374_TM77379_TM77405_TM77443	2155797	3225873	D12	2355797	-0.173	6.5061	7.3556	6.4448
BW	12NY	pKWmEB	TM6919	TM6919	44559956	44959956	A03	44759956	-0.1537	3.0587	3.7577	19.4594
BW	12NY	pKWmEB	TM9790	TM9790	83806562	84206562	A04	84006562	1.9826e-05	3.8204	4.5629	11.6055
BW	12NY	pKWmEB	TM43377	TM43377_TM43386_TM43406_TM43417_TM43430_TM43431_TM43433_TM43460	4389504	6085390	A13	4589504	-0.1191	4.4177	5.189	6.9113
BW	12NY	pKWmEB	TM79666	TM79666	55013502	55413502	D12	55213502	-0.1657	4.9208	5.7137	8.5524
BW	12NY	ISIS EM-BLASSO	TM6035	TM6018_TM6035_TM6045_TM6046	4563136	5237614	A03	4942281	-0.065	3.1754	3.8817	1.974
BW	12NY	ISIS EM-BLASSO	TM52235	TM52202_TM52235	54972696	55713682	D02	55513682	-0.1619	4.1433	4.9018	5.1476
BW	12NY	ISIS EM-BLASSO	TM53669	TM53669	6419103	6819103	D03	6619103	0.1928	3.5183	4.2446	12.2546
BW	12NY	ISIS EM-BLASSO	TM76337	TM76337	36369197	36769197	D11	36569197	-0.2123	7.3954	8.2712	9.4235
BW	13NY	mrMLM	TM6326	TM6326	9204243	9604243	A03	9404243	-0.1242	3.9867	4.73761	6.4187
BW	13NY	mrMLM	TM30122	TM30122_TM30125	3781602	4205260	A09	3981602	-0.1139	3.8596	4.6041	5.2803
BW	13NY	mrMLM	TM33127	TM33114_TM33127	68947061	69637487	A09	69437487	0.1274	4.5905	5.36948	5.9316
BW	13NY	mrMLM	TM47660	TM47660_TM47665_TM47676	108880311	109469514	A13	109080311	0.1975	7.0494	7.91537	8.6915
BW	13NY	mrMLM	TM81758	TM81752_TM81758	55659215	56163074	D13	55963074	0.1822	3.6684	4.40288	7.0709
BW	13NY	FASTmrMLM	TM6326	TM6326	9204243	9604243	A03	9404243	-0.0949	3.7583	4.4975	3.7511
BW	13NY	FASTmrMLM	TM30122	TM30122_TM30125	3781602	4205260	A09	3981602	-0.0958	4.5608	5.3385	3.737
BW	13NY	FASTmrMLM	TM47660	TM47660_TM47665_TM47676	108880311	109469514	A13	109080311	0.1548	4.5027	5.2778	5.3406
BW	13NY	FASTmrMLM	TM81758	TM81752_TM81758	55659215	56163074	D13	55963074	0.1266	4.0849	4.8406	3.4137
BW	13NY	pLARmEB	TM47660	TM47660_TM47665_TM47676	108880311	109469514	A13	109080311	0.1342	4.1859	4.9465	4.0127
BW	13NY	pLARmEB	TM53088	TM53088	64519796	64919796	D02	64719796	-0.0811	4.1458	4.9045	2.6564
BW	13NY	pKWmEB	TM3590	TM3590	115707718	116107718	A01	115907718	0.0811	3.6994	4.4355	3.1988
BW	13NY	pKWmEB	TM21564	TM21564	93379941	93779941	A07	93579941	-0.089	3.2954	4.0089	11.0001
BW	13NY	pKWmEB	TM47665	TM47660_TM47665_TM47676	108880311	109469514	A13	109101358	-0.2935	4.5264	5.3026	20.119
BW	13NY	pKWmEB	TM70049	TM70016_TM70042_TM70049_TM70090	1717111	2734015	D09	2146714	2.2085e-05	3.3751	4.0932	13.78
BW	13NY	pKWmEB	TM80129	TM80115_TM80125_TM80129	1586352	2134846	D13	1934846	0.0768	3.5515	4.2796	4.1133
BW	13NY	ISIS EM-BLASSO	TM3590	TM3590	115707718	116107718	A01	115907718	0.091	3.6416	4.3746	3.3567
BW	13NY	ISIS EM-BLASSO	TM29082	TM29082	104954068	105354068	A08	105154068	-0.1547	3.5178	4.244	2.6914
BW	13NY	ISIS EM-BLASSO	TM46939	TM46939	95936611	96336611	A13	96136611	-0.1551	5.942	6.7731	6.4787
BW	13NY	ISIS EM-BLASSO	TM52358	TM52358	56296419	56696419	D02	56496419	0.1694	3.5896	4.3198	7.7293
BW	13NY	ISIS EM-BLASSO	TM53088	TM53088	64519796	64919796	D02	64719796	-0.0893	3.8107	4.5527	3.2232
BW	13NY	ISIS EM-BLASSO	TM53565	TM53565	3321224	3721224	D03	3521224	-0.1341	3.2378	3.9478	7.5654
BW	13NY	ISIS EM-BLASSO	TM77405	TM77372_TM77374_TM77379_TM77405_TM77443	2155797	3225873	D12	2725395	-0.0833	3.7676	4.5073	2.9678
BW	16SW	FASTmrMLM	TM8036	TM8036_TM8040	103194978	103922117	A03	103394978	0.0002	3.3011	4.0149	2.5554e-06
BW	16SW	FASTmrMLM	TM11687	TM11687_TM11705_TM11707_TM11709	36166708	36895428	A05	36366708	-0.1288	3.6418	4.3748	1.2707
BW	16SW	FASTmrEMMA	TM5387	TM5387	99993947	100393947	A02	100193947	-0.384	4.0233	4.776	3.9764
BW	16SW	pKWmEB	TM3806	TM3806	1628064	2028064	A02	1828064	-0.211	3.017	3.7133	5.4664
BW	16SW	pKWmEB	TM33437	TM33437_TM33444	73986530	74548261	A09	74186530	0.2161	3.1902	3.8974	4.7301
BW	16SW	pKWmEB	TM56686	TM56685_TM56686	55630827	56053587	D04	55853587	-0.4795	3.7753	4.5154	25.4953
BW	16SW	ISIS EM-BLASSO	TM29493	TM29493	113849873	114249873	A08	114049873	-0.2283	4.9607	5.7552	4.8265
BW	16SW	ISIS EM-BLASSO	TM40058	TM40058	1373718	1773718	A12	1573718	-0.1922	3.3861	4.1049	4.2143
BW	16SW	ISIS EM-BLASSO	TM42936	TM42936	101206102	101606102	A12	101406102	-0.1998	3.8547	4.5989	4.6059
BW	17SW	mrMLM	TM19974	TM19889_TM19934_TM19935_TM19937_TM19974_TM19978	25391624	26507219	A07	26276586	0.3271	5.438	6.25107	5.6433
BW	17SW	mrMLM	TM35919	TM35919_TM35939	100047369	100594443	A10	100247369	0.2284	5.0428	5.84065	6.4567
BW	17SW	mrMLM	TM55626	TM55626_TM55636	5026102	5599102	D04	5226102	-0.7492	3.8688	4.61377	16.8214
BW	17SW	mrMLM	TM56337	TM56334_TM56337	49388484	49816929	D04	49616929	0.6461	4.1179	4.87523	19.2234
BW	17SW	mrMLM	TM70412	TM70412	7002341	7402341	D09	7202341	-0.2285	4.0248	4.77759	4.4102
BW	17SW	FASTmrMLM	TM19978	TM19889_TM19934_TM19935_TM19937_TM19974_TM19978	25391624	26507219	A07	26307219	-0.001	4.3141	5.0807	6.1058e-05
BW	17SW	FASTmrMLM	TM35919	TM35919_TM35939	100047369	100594443	A10	100247369	0.1803	4.1995	4.9607	5.1316
BW	17SW	FASTmrMLM	TM59802	TM59802	19667553	20067553	D06	19867553	-0.1335	3.775	4.5151	1.8339
BW	17SW	FASTmrMLM	TM79961	TM79948_TM79961	60712554	61430466	D12	61230466	-0.0724	3.885	4.6308	0.8377
BW	17SW	FASTmrEMMA	TM66049	TM66049	46249850	46649850	D07	46449850	-0.6021	4.8373	5.6268	6.5297
BW	17SW	pLARmEB	TM35939	TM35919_TM35939	100047369	100594443	A10	100394443	0.3685	4.8984	5.6904	12.7442
BW	17SW	pLARmEB	TM43313	TM43313	3051508	3451508	A13	3251508	-0.2257	3.4091	4.1292	4.5183
BW	17SW	pLARmEB	TM55626	TM55626_TM55636	5026102	5599102	D04	5226102	-0.7319	5.7945	6.6204	12.2608
BW	17SW	pLARmEB	TM66049	TM66049	46249850	46649850	D07	46449850	-0.2949	5.3754	6.1861	3.7182
BW	17SW	pLARmEB	TM79851	TM79851_TM79867	58197232	58849751	D12	58397232	-0.1374	3.2769	3.9893	1.4738
BW	17SW	pKWmEB	TM35939	TM35919_TM35939	100047369	100594443	A10	100394443	0.343	3.5267	4.2534	20.1952
BW	17SW	pKWmEB	TM43313	TM43313	3051508	3451508	A13	3251508	-0.1868	3.5286	4.2554	10.4889
BW	17SW	pKWmEB	TM56522	TM56516_TM56521_TM56522_TM56523_TM56525_TM56532_TM56534_TM56537_TM56542_TM56546_TM56550_TM56563	53326927	54459296	D04	53726497	0.2444	4.4985	5.2734	17.4562
BW	17SW	pKWmEB	TM59802	TM59802	19667553	20067553	D06	19867553	-0.1178	4.5612	5.3389	1.6918
BW	17SW	pKWmEB	TM66049	TM66049	46249850	46649850	D07	46449850	-0.2652	3.8406	4.5841	4.6834
BW	17SW	ISIS EM-BLASSO	TM35939	TM35919_TM35939	100047369	100594443	A10	100394443	0.3525	4.277	5.0419	16.9999
BW	17SW	ISIS EM-BLASSO	TM55626	TM55626_TM55636	5026102	5599102	D04	5226102	-0.6845	5.6829	6.5049	15.6352
BW	17SW	ISIS EM-BLASSO	TM56334	TM56334_TM56337	49388484	49816929	D04	49588484	-0.2508	3.2817	3.9944	3.5791
BW	17SW	ISIS EM-BLASSO	TM58028	TM58028	31012549	31412549	D05	31212549	0.221	3.201	3.9088	4.5257
BW	17SW	ISIS EM-BLASSO	TM66049	TM66049	46249850	46649850	D07	46449850	-0.2456	4.2574	5.0213	3.758
BW	17SW	ISIS EM-BLASSO	TM66583	TM66583	53566535	53966535	D07	53766535	-0.1755	3.2521	3.963	1.4001
BW	17SW	ISIS EM-BLASSO	TM67259	TM67259	6045306	6445306	D08	6245306	-0.1837	3.1896	3.8967	1.6001
BW	17SW	ISIS EM-BLASSO	TM76367	TM76367	51888139	52288139	D11	52088139	0.1333	5.1059	5.9062	2.3725
BW	18YC	mrMLM	TM66897	TM66896_TM66897	746088	1150654	D08	950654	-0.2602	6.1744	7.01326	9.3409
BW	18YC	mrMLM	TM77520	TM77507_TM77520	3663381	4268057	D12	4068057	0.3545	3.1942	3.90161	20.0745
BW	18YC	FASTmrMLM	TM66897	TM66896_TM66897	746088	1150654	D08	950654	-0.249	7.1543	8.0233	9.1919
BW	18YC	FASTmrEMMA	TM53491	TM53470_TM53489_TM53490_TM53491_TM53497_TM53509_TM53514_TM53515_TM53516_TM53525	1854250	3320138	D03	2281949	0.2481	3.4597	4.1827	2.6054
BW	18YC	FASTmrEMMA	TM66897	TM66896_TM66897	746088	1150654	D08	950654	-0.3729	4.1127	4.8698	4.9655
BW	18YC	pLARmEB	TM66897	TM66896_TM66897	746088	1150654	D08	950654	-0.2434	3.8429	4.5865	7.7483
BW	18YC	pLARmEB	TM77520	TM77507_TM77520	3663381	4268057	D12	4068057	0.3028	4.2353	4.9982	13.8817
BW	18YC	pKWmEB	TM10337	TM10337	6188046	6588046	A05	6388046	0.1151	3.1305	3.834	4.7023
BW	18YC	pKWmEB	TM53491	TM53470_TM53489_TM53490_TM53491_TM53497_TM53509_TM53514_TM53515_TM53516_TM53525	1854250	3320138	D03	2281949	0.1064	3.7621	4.5015	3.847
BW	18YC	pKWmEB	TM66897	TM66896_TM66897	746088	1150654	D08	950654	-0.2297	6.8908	7.7521	11.6232
BW	18YC	pKWmEB	TM77520	TM77507_TM77520	3663381	4268057	D12	4068057	0.2912	4.0652	4.82	20.7868
BW	18YC	ISIS EM-BLASSO	TM58081	TM58081	31983279	32383279	D05	32183279	0.1931	3.1636	3.8691	7.6763
BW	18YC	ISIS EM-BLASSO	TM66897	TM66896_TM66897	746088	1150654	D08	950654	-0.2171	5.1265	5.9277	6.5487
BW	18YC	ISIS EM-BLASSO	TM77520	TM77507_TM77520	3663381	4268057	D12	4068057	0.3179	4.8336	5.6229	16.2579
BW	18DT	mrMLM	TM36836	TM36819_TM36836_TM36839	113380264	113973791	A10	113737476	-0.2565	4.3849	5.15473	13.3939
BW	18DT	mrMLM	TM39602	TM39602	117008568	117408568	A11	117208568	0.167	3.6567	4.39055	5.9732
BW	18DT	mrMLM	TM56795	TM56795_TM56821	2410915	3154418	D05	2610915	0.2518	4.311	5.07744	11.7106
BW	18DT	mrMLM	TM69828	TM69828	66431787	66831787	D08	66631787	0.1805	3.8716	4.61671	3.5979
BW	18DT	mrMLM	TM79867	TM79851_TM79867	58197232	58849751	D12	58649751	0.3514	5.5171	6.3331	24.8502
BW	18DT	FASTmrMLM	TM68634	TM68633_TM68634	22543888	23122019	D08	22922019	0.1156	4.3394	5.1071	5.9921
BW	18DT	pLARmEB	TM8567	TM8567	1514250	1914250	A04	1714250	0.0966	4.1854	4.946	2.3538
BW	18DT	pLARmEB	TM22753	TM22753	23247984	23647984	A08	23447984	-0.2258	5.9549	6.7864	13.7735
BW	18DT	pLARmEB	TM36787	TM36775_TM36776_TM36787	112507968	113261185	A10	113061185	-0.2492	6.5918	7.444	14.5649
BW	18DT	pLARmEB	TM39504	TM39504	113490705	113890705	A11	113690705	-0.2576	5.187	5.9905	11.6869
BW	18DT	pLARmEB	TM40258	TM40258	5325359	5725359	A12	5525359	-0.1331	8.5941	9.5009	4.6687
BW	18DT	pLARmEB	TM56795	TM56795_TM56821	2410915	3154418	D05	2610915	0.0951	3.8642	4.6089	1.8655
BW	18DT	pLARmEB	TM58311	TM58311	50890371	51290371	D05	51090371	0.1258	4.0764	4.8317	3.9906
BW	18DT	pKWmEB	TM36787	TM36775_TM36776_TM36787	112507968	113261185	A10	113061185	-0.1475	3.3798	4.0982	11.3615
BW	18DT	pKWmEB	TM40258	TM40258	5325359	5725359	A12	5525359	-0.0887	4.7703	5.557	3.0307
BW	18DT	pKWmEB	TM55470	TM55464_TM55470	2605985	3234109	D04	3034109	-0.1554	3.0836	3.7842	6.9026
BW	18DT	pKWmEB	TM56795	TM56795_TM56821	2410915	3154418	D05	2610915	0.1861	4.5455	5.3225	12.3565
BW	18DT	pKWmEB	TM59090	TM59069_TM59072_TM59087_TM59090	3141875	3884831	D06	3684831	0.0762	3.1495	3.8542	4.3246
BW	18DT	pKWmEB	TM72518	TM72518	43983277	44383277	D09	44183277	-0.4238	5.4302	6.243	23.2044
BW	18DT	ISIS EM-BLASSO	TM55464	TM55464_TM55470	2605985	3234109	D04	2805985	0.0905	3.0982	3.7997	3.1039
BW	18DT	ISIS EM-BLASSO	TM68633	TM68633_TM68634	22543888	23122019	D08	22743888	-0.2367	3.3321	4.0477	20.9094
BW	18DT	ISIS EM-BLASSO	TM69828	TM69828	66431787	66831787	D08	66631787	0.099	3.5118	4.2377	1.5754
BW	BLUP	mrMLM	TM5606	TM5606_TM5611	104471955	104893800	A02	104671955	-0.0872	3.5232	4.24975	5.1825
BW	BLUP	mrMLM	TM10543	TM10539_TM10543	12411354	12830949	A05	12630949	0.1306	5.5061	6.32169	7.1679
BW	BLUP	mrMLM	TM13546	TM13546	84902	484902	A06	284902	-0.236	3.4954	4.2204	19.8248
BW	BLUP	mrMLM	TM42035	TM42035	80796897	81196897	A12	80996897	0.0714	3.6446	4.3778	4.523
BW	BLUP	mrMLM	TM61898	TM61898	49782927	50182927	D06	49982927	-0.0877	3.7366	4.47471	4.5574
BW	BLUP	FASTmrMLM	TM10539	TM10539_TM10543	12411354	12830949	A05	12611354	0.0744	3.7169	4.454	3.0131
BW	BLUP	FASTmrMLM	TM57118	TM57111_TM57118	9023517	9740381	D05	9540381	0.1689	3.9157	4.663	15.2464
BW	BLUP	FASTmrMLM	TM61898	TM61898	49782927	50182927	D06	49982927	-0.0646	3.844	4.5877	2.3567
BW	BLUP	FASTmrMLM	TM70042	TM70016_TM70042_TM70049_TM70090	1717111	2734015	D09	2100620	-0.133	6.0353	6.8695	5.9981
BW	BLUP	FASTmrEMMA	TM5606	TM5606_TM5611	104471955	104893800	A02	104671955	-0.1699	4.7738	5.5606	4.9235
BW	BLUP	FASTmrEMMA	TM66897	TM66896_TM66897	746088	1150654	D08	950654	-0.1778	3.6216	4.3535	4.1024
BW	BLUP	pLARmEB	TM5606	TM5606_TM5611	104471955	104893800	A02	104671955	-0.0762	3.6031	4.334	3.4617
BW	BLUP	pLARmEB	TM47610	TM47610_TM47614	106081532	106581831	A13	106281532	-0.1193	4.1514	4.9103	5.2309
BW	BLUP	pLARmEB	TM70042	TM70016_TM70042_TM70049_TM70090	1717111	2734015	D09	2100620	-0.1253	4.7219	5.5065	4.8937
BW	BLUP	pLARmEB	TM70297	TM70297	6000599	6400599	D09	6200599	-0.7664	4.5312	5.3076	8.4265
BW	BLUP	pKWmEB	TM5606	TM5606_TM5611	104471955	104893800	A02	104671955	-0.0782	5.2313	6.0365	7.0014
BW	BLUP	pKWmEB	TM10510	TM10510	11500248	11900248	A05	11700248	0.0875	3.1422	3.8464	3.545
BW	BLUP	pKWmEB	TM47610	TM47610_TM47614	106081532	106581831	A13	106281532	-0.1486	7.6945	8.5785	11.15
BW	BLUP	pKWmEB	TM52202	TM52202_TM52235	54972696	55713682	D02	55172696	0.1525	5.3099	6.1182	20.4443
BW	BLUP	ISIS EM-BLASSO	TM3590	TM3590	115707718	116107718	A01	115907718	0.0632	4.7103	5.4944	3.7517
BW	BLUP	ISIS EM-BLASSO	TM5606	TM5606_TM5611	104471955	104893800	A02	104671955	-0.0501	3.075	3.775	1.7142
BW	BLUP	ISIS EM-BLASSO	TM42936	TM42936	101206102	101606102	A12	101406102	-0.0709	4.3373	5.105	4.9534
BW	BLUP	ISIS EM-BLASSO	TM70042	TM70016_TM70042_TM70049_TM70090	1717111	2734015	D09	2100620	-0.1313	6.3898	7.2357	6.1378
BW	BLUP	ISIS EM-BLASSO	TM77372	TM77372_TM77374_TM77379_TM77405_TM77443	2155797	3225873	D12	2355797	-0.1019	5.0829	5.8823	4.8756
LP	11KRL	mrMLM	TM22463	TM22408_TM22459_TM22463	10675134	11661410	A08	11461410	1.1376	3.4801	4.20424	6.9405
LP	11KRL	mrMLM	TM34262	TM34262	19829589	20229589	A10	20029589	0.8998	3.3	4.01375	6.2252
LP	11KRL	FASTmrEMMA	TM37247	TM37204_TM37233_TM37247_TM37259	6540817	7596567	A11	7285112	-1.3084	3.1691	3.8749	3.3422
LP	11KRL	pLARmEB	TM22463	TM22408_TM22459_TM22463	10675134	11661410	A08	11461410	0.871	3.2899	4.0031	2.1054
LP	11KRL	pLARmEB	TM36775	TM36775_TM36776_TM36787	112507968	113261185	A10	112707968	1.9316	5.2193	6.0241	3.6198
LP	11KRL	pLARmEB	TM75006	TM75006	60894554	61294554	D10	61094554	0.5771	3.4502	4.1726	0.9243
LP	11KRL	pKWmEB	TM11631	TM11629_TM11631_TM11648	34488843	35256714	A05	34753243	1.0497	3.3136	4.0282	13.6319
LP	11KRL	pKWmEB	TM36775	TM36775_TM36776_TM36787	112507968	113261185	A10	112707968	1.299	3.2635	3.9751	6.7795
LP	11KRL	pKWmEB	TM36350	TM36350_TM36372_TM36393	105774152	106662619	A10	105974152	2.4065	4.0923	4.8484	15.369
LP	11KRL	pKWmEB	TM57424	TM57424_TM57441	18537001	19275972	D05	18737001	1.1891	3.3844	4.1031	5.0817
LP	11KRL	ISIS EM-BLASSO	TM11631	TM11629_TM11631_TM11648	34488843	35256714	A05	34753243	1.1374	3.3065	4.0206	7.9035
LP	11KRL	ISIS EM-BLASSO	TM22463	TM22408_TM22459_TM22463	10675134	11661410	A08	11461410	0.727	3.3428	4.0591	2.2219
LP	11KRL	ISIS EM-BLASSO	TM36776	TM36775_TM36776_TM36787	112507968	113261185	A10	112710681	-3.2312	4.5819	5.3605	15.3407
LP	11KRL	ISIS EM-BLASSO	TM37412	TM37412	14299936	14699936	A11	14499936	1.4025	3.6982	4.4343	7.2634
LP	11KRL	ISIS EM-BLASSO	TM57251	TM57251	12040140	12440140	D05	12240140	-0.5631	3.4002	4.1198	1.5588
LP	11KRL	ISIS EM-BLASSO	TM59584	TM59575_TM59584_TM59598_TM59599_TM59620	10545912	11401227	D06	10887958	0.6283	3.7985	4.5398	1.9598
LP	11KRL	ISIS EM-BLASSO	TM75006	TM75006	60894554	61294554	D10	61094554	0.6749	3.5169	4.2431	1.9146
LP	11KRL	ISIS EM-BLASSO	TM79546	TM79546	53334946	53734946	D12	53534946	-0.8587	4.1817	4.9421	3.2724
LP	12KRL	mrMLM	TM9865	TM9865_TM9889	85316959	85973844	A04	85516959	0.7144	3.292	4.00528	3.8752
LP	12KRL	mrMLM	TM11709	TM11687_TM11705_TM11707_TM11709	36166708	36895428	A05	36695428	-0.9948	3.9935	4.74474	6.3916
LP	12KRL	mrMLM	TM23809	TM23809	34266038	34666038	A08	34466038	-2.7877	6.2348	7.07565	23.5289
LP	12KRL	FASTmrMLM	TM22479	TM22479	13286616	13686616	A08	13486616	-2.5835	8.4025	9.3046	27.4548
LP	12KRL	FASTmrMLM	TM29894	TM29894	122793402	123193402	A08	122993402	-1.8821	3.0901	3.7911	6.3971
LP	12KRL	FASTmrMLM	TM58936	TM58936_TM58950	982455	1612028	D06	1182455	-2.446	3.2139	3.9225	6.5538
LP	12KRL	FASTmrMLM	TM64105	TM64105	18802609	19202609	D07	19002609	-3.4573	3.3816	4.1001	7.9912
LP	12KRL	FASTmrEMMA	TM53489	TM53470_TM53489_TM53490_TM53491_TM53497_TM53509_TM53514_TM53515_TM53516_TM53525	1854250	3320138	D03	2194829	-1.0604	3.2368	3.9468	2.8121
LP	12KRL	FASTmrEMMA	TM56525	TM56516_TM56521_TM56522_TM56523_TM56525_TM56532_TM56534_TM56537_TM56542_TM56546_TM56550_TM56563	53326927	54459296	D04	53752316	1.6265	3.8356	4.5789	4.5447
LP	12KRL	FASTmrEMMA	TM72488	TM72467_TM72469_TM72471_TM72472_TM72482_TM72485_TM72488_TM72496	43152750	43962749	D09	43682841	1.1398	3.2242	3.9334	3.1597
LP	12KRL	pLARmEB	TM22482	TM22482_TM22485	14049399	14570018	A08	14249399	1.1111	6.9009	7.7625	6.7283
LP	12KRL	pLARmEB	TM29894	TM29894	122793402	123193402	A08	122993402	-2.0201	3.539	4.2664	9.282
LP	12KRL	pLARmEB	TM48152	TM48146_TM48150_TM48152	7027642	7464073	D01	7264073	0.547	4.3305	5.0978	2.6018
LP	12KRL	pLARmEB	TM57600	TM57600	23391096	23791096	D05	23591096	1.6413	4.8587	5.6491	10.4784
LP	12KRL	pLARmEB	TM67064	TM67064	2777394	3177394	D08	2977394	-0.4831	3.4147	4.1351	1.5157
LP	12KRL	pLARmEB	TM73158	TM73149_TM73152_TM73153_TM73154_TM73158_TM73182_TM73201	1674917	2933280	D10	2179058	-0.9507	3.3393	4.0554	7.7312
LP	12KRL	pKWmEB	TM29666	TM29666	117532657	117932657	A08	117732657	0.741	3.1417	3.8459	3.7541
LP	12KRL	pKWmEB	TM53489	TM53470_TM53489_TM53490_TM53491_TM53497_TM53509_TM53514_TM53515_TM53516_TM53525	1854250	3320138	D03	2194829	-0.6462	5.9447	6.7758	6.1117
LP	12KRL	pKWmEB	TM56523	TM56516_TM56521_TM56522_TM56523_TM56525_TM56532_TM56534_TM56537_TM56542_TM56546_TM56550_TM56563	53326927	54459296	D04	53744173	0.8269	3.9806	4.7312	10.122
LP	12KRL	pKWmEB	TM73201	TM73149_TM73152_TM73153_TM73154_TM73158_TM73182_TM73201	1674917	2933280	D10	2733280	-0.5029	3.9501	4.6992	6.2847
LP	12KRL	ISIS EM-BLASSO	TM6535	TM6535	15947467	16347467	A03	16147467	-0.9118	3.279	3.9915	5.9777
LP	12KRL	ISIS EM-BLASSO	TM22485	TM22482_TM22485	14049399	14570018	A08	14370018	-2.0756	6.5247	7.3748	18.8495
LP	12KRL	ISIS EM-BLASSO	TM48070	TM48044_TM48055_TM48061_TM48070	6011211	6809205	D01	6609205	0.5498	3.994	4.7453	2.2174
LP	12KRL	ISIS EM-BLASSO	TM53709	TM53709	8112488	8512488	D03	8312488	-3.0315	3.8825	4.6282	8.6402
LP	12KRL	ISIS EM-BLASSO	TM55253	TM55234_TM55253	50268662	50913564	D03	50713564	0.6769	3.3503	4.067	1.8593
LP	12KRL	ISIS EM-BLASSO	TM56532	TM56516_TM56521_TM56522_TM56523_TM56525_TM56532_TM56534_TM56537_TM56542_TM56546_TM56550_TM56563	53326927	54459296	D04	53800306	0.6686	3.9543	4.7036	3.2433
LP	12KRL	ISIS EM-BLASSO	TM73182	TM73149_TM73152_TM73153_TM73154_TM73158_TM73182_TM73201	1674917	2933280	D10	2549490	-1.3741	5.3602	6.1704	13.7699
LP	13KRL	mrMLM	TM8390	TM8390	110323146	110723146	A03	110523146	-1.1164	6.7005	7.55607	7.2296
LP	13KRL	mrMLM	TM29894	TM29894	122793402	123193402	A08	122993402	-2.8933	3.7635	4.50302	15.4248
LP	13KRL	mrMLM	TM42983	TM42983_TM42994_TM42995	103104732	103617123	A12	103304732	-1.4526	3.8212	4.56372	11.2235
LP	13KRL	mrMLM	TM43679	TM43679_TM43682	14446121	14869243	A13	14646121	0.7583	3.3532	4.07007	3.7352
LP	13KRL	mrMLM	TM58114	TM58114	35316975	35716975	D05	35516975	-1.2295	4.7916	5.57917	10.655
LP	13KRL	FASTmrMLM	TM8390	TM8390	110323146	110723146	A03	110523146	-0.88	7.7471	8.6325	4.0719
LP	13KRL	FASTmrMLM	TM22479	TM22479	13286616	13686616	A08	13486616	-2.8058	8.8136	9.7256	29.9507
LP	13KRL	FASTmrMLM	TM29894	TM29894	122793402	123193402	A08	122993402	-2.6986	5.6079	6.4272	12.1648
LP	13KRL	FASTmrMLM	TM47844	TM47842_TM47844	1492190	1918924	D01	1718924	-0.9843	4.908	5.7004	2.691
LP	13KRL	FASTmrEMMA	TM22459	TM22408_TM22459_TM22463	10675134	11661410	A08	11258292	-1.8209	4.7348	5.52	7.0973
LP	13KRL	FASTmrEMMA	TM72488	TM72467_TM72469_TM72471_TM72472_TM72482_TM72485_TM72488_TM72496	43152750	43962749	D09	43682841	1.6668	4.588	5.3669	6.1002
LP	13KRL	pLARmEB	TM7371	TM7371	88729947	89129947	A03	88929947	1.2834	3.0859	3.7866	5.9741
LP	13KRL	pLARmEB	TM8390	TM8390	110323146	110723146	A03	110523146	-0.5598	3.6581	4.392	1.8042
LP	13KRL	pLARmEB	TM22482	TM22482_TM22485	14049399	14570018	A08	14249399	1.4322	9.3353	10.2593	8.9884
LP	13KRL	pLARmEB	TM29894	TM29894	122793402	123193402	A08	122993402	-2.596	4.5875	5.3664	12.3253
LP	13KRL	pLARmEB	TM57966	TM57964_TM57966_TM57994	30152799	30937713	D05	30363443	0.5642	3.2036	3.9116	1.8171
LP	13KRL	pKWmEB	TM8390	TM8390	110323146	110723146	A03	110523146	-0.5971	3.5456	4.2734	3.6796
LP	13KRL	pKWmEB	TM26344	TM26344	73252251	73652251	A08	73452251	-2.344	4.6609	5.4429	23.1089
LP	13KRL	pKWmEB	TM50476	TM50428_TM50438_TM50476	2110693	2896522	D02	2696522	-0.5846	3.7738	4.5139	4.9076
LP	13KRL	ISIS EM-BLASSO	TM5939	TM5939	3688440	4088440	A03	3888440	0.5091	3.1996	3.9073	1.3631
LP	13KRL	ISIS EM-BLASSO	TM21805	TM21805_TM21806	1231296	1771524	A08	1431296	0.8349	3.1603	3.8656	3.341
LP	13KRL	ISIS EM-BLASSO	TM22485	TM22482_TM22485	14049399	14570018	A08	14370018	-2.2732	7.0411	7.9068	26.7061
LP	13KRL	ISIS EM-BLASSO	TM42892	TM42892	99917611	100317611	A12	100117611	-0.6667	4.1441	4.9027	3.4597
LP	11XX	mrMLM	TM50604	TM50604_TM50605	4556569	5007995	D02	4756569	-0.7915	3.66	4.39403	6.5524
LP	11XX	mrMLM	TM72973	TM72973_TM72977	51079465	51566934	D09	51279465	-0.7251	4.3818	5.15149	5.6558
LP	11XX	FASTmrMLM	TM18138	TM18138	119198332	119598332	A06	119398332	-0.8389	3.8349	4.5781	1.9135
LP	11XX	FASTmrMLM	TM22479	TM22479	13286616	13686616	A08	13486616	-2.6346	10.4764	11.4244	31.4245
LP	11XX	FASTmrMLM	TM50604	TM50604_TM50605	4556569	5007995	D02	4756569	-0.5668	3.2663	3.9781	2.3399
LP	11XX	FASTmrMLM	TM64105	TM64105	18802609	19202609	D07	19002609	-3.6688	4.3689	5.138	9.9046
LP	11XX	FASTmrMLM	TM72973	TM72973_TM72977	51079465	51566934	D09	51279465	-0.6265	5.2656	6.0722	2.9401
LP	11XX	FASTmrMLM	TM77379	TM77372_TM77374_TM77379_TM77405_TM77443	2155797	3225873	D12	2506023	1.6607	3.8817	4.6273	8.0495
LP	11XX	FASTmrEMMA	TM43682	TM43679_TM43682	14446121	14869243	A13	14669243	1.1021	3.3978	4.1172	3.0222
LP	11XX	pLARmEB	TM21693	TM21685_TM21693	95275753	95710761	A07	95510761	0.6781	3.4317	4.1531	1.8387
LP	11XX	pLARmEB	TM22482	TM22482_TM22485	14049399	14570018	A08	14249399	1.1233	8.3319	9.2323	7.717
LP	11XX	pLARmEB	TM50604	TM50604_TM50605	4556569	5007995	D02	4756569	-0.7226	5.4083	6.2203	4.8841
LP	11XX	pKWmEB	TM37259	TM37204_TM37233_TM37247_TM37259	6540817	7596567	A11	7396567	-0.61	4.1308	4.8887	6.5005
LP	11XX	pKWmEB	TM72973	TM72973_TM72977	51079465	51566934	D09	51279465	-0.5123	3.4974	4.2225	5.7792
LP	11XX	pKWmEB	TM74884	TM74884	58668968	59068968	D10	58868968	0.9131	3.0631	3.7624	15.3664
LP	11XX	ISIS EM-BLASSO	TM14156	TM14156	19060340	19460340	A06	19260340	-0.7173	4.2729	5.0376	2.7819
LP	11XX	ISIS EM-BLASSO	TM18528	TM18528	1147009	1547009	A07	1347009	-0.7691	3.3962	4.1156	2.2235
LP	11XX	ISIS EM-BLASSO	TM32444	TM32434_TM32439_TM32444	56572960	57053782	A09	56853782	-0.6311	5.0115	5.8081	3.7757
LP	11XX	ISIS EM-BLASSO	TM47954	TM47954	3427806	3827806	D01	3627806	0.8047	3.0915	3.7926	3.0731
LP	11XX	ISIS EM-BLASSO	TM64105	TM64105	18802609	19202609	D07	19002609	-3.2802	3.8928	4.639	11.369
LP	11XX	ISIS EM-BLASSO	TM72973	TM72973_TM72977	51079465	51566934	D09	51279465	-0.6552	5.3392	6.1486	4.6175
LP	12XX	mrMLM	TM8695	TM8695	3319326	3719326	A04	3519326	0.8534	3.595	4.32551	5.4272
LP	12XX	mrMLM	TM21794	TM21778_TM21794	655678	1189709	A08	989709	-1.1745	3.2712	3.98325	5.9209
LP	12XX	mrMLM	TM66555	TM66555	52869680	53269680	D07	53069680	-1.4555	4.3372	5.10485	7.7568
LP	12XX	mrMLM	TM69614	TM69564_TM69614	62768064	63546558	D08	63346558	0.7057	3.0686	3.76823	4.8119
LP	12XX	FASTmrMLM	TM8695	TM8695	3319326	3719326	A04	3519326	0.6747	4.1984	4.9596	3.3917
LP	12XX	FASTmrMLM	TM21693	TM21685_TM21693	95275753	95710761	A07	95510761	0.695	3.094	3.7952	1.9536
LP	12XX	FASTmrMLM	TM21794	TM21778_TM21794	655678	1189709	A08	989709	-0.7604	3.4213	4.1421	2.4818
LP	12XX	FASTmrMLM	TM22482	TM22482_TM22485	14049399	14570018	A08	14249399	1.2034	8.4093	9.3116	8.9577
LP	12XX	FASTmrMLM	TM43023	TM43023	104162205	104562205	A12	104362205	-0.9213	3.7217	4.459	3.6432
LP	12XX	FASTmrEMMA	TM8695	TM8695	3319326	3719326	A04	3519326	1.1402	3.1374	3.8413	2.3957
LP	12XX	FASTmrEMMA	TM22459	TM22408_TM22459_TM22463	10675134	11661410	A08	11258292	-1.9235	7.0884	7.9555	8.5335
LP	12XX	FASTmrEMMA	TM43023	TM43023	104162205	104562205	A12	104362205	-2.2371	5.4735	6.2879	5.3962
LP	12XX	FASTmrEMMA	TM72488	TM72467_TM72469_TM72471_TM72472_TM72482_TM72485_TM72488_TM72496	43152750	43962749	D09	43682841	1.5702	3.3081	4.0223	5.8334
LP	12XX	pLARmEB	TM5303	TM5303	99319356	99719356	A02	99519356	-3.2764	5.4718	6.2861	14.5869
LP	12XX	pLARmEB	TM21693	TM21685_TM21693	95275753	95710761	A07	95510761	0.7948	3.1087	3.8108	2.0242
LP	12XX	pLARmEB	TM22482	TM22482_TM22485	14049399	14570018	A08	14249399	1.1309	7.2292	8.1003	6.2685
LP	12XX	pLARmEB	TM72471	TM72467_TM72469_TM72471_TM72472_TM72482_TM72485_TM72488_TM72496	43152750	43962749	D09	43480429	0.5309	3.3459	4.0623	2.1404
LP	12XX	pLARmEB	TM82005	TM82005	60264463	60664463	D13	60464463	0.7188	4.3178	5.0846	2.7297
LP	12XX	pKWmEB	TM13154	TM13154_TM13164	102020695	102517592	A05	102220695	0.5105	3.4077	4.1277	5.1585
LP	12XX	pKWmEB	TM33879	TM33864_TM33879_TM33881_TM33882_TM33883	2603072	3439539	A10	3184062	-0.7568	3.2394	3.9495	5.8027
LP	12XX	pKWmEB	TM43023	TM43023	104162205	104562205	A12	104362205	-0.9553	3.5975	4.3281	5.8567
LP	12XX	pKWmEB	TM58338	TM58338_TM58349_TM58367	52553645	53224186	D05	52753645	0.6313	4.3925	5.1627	5.2912
LP	12XX	ISIS EM-BLASSO	TM5303	TM5303	99319356	99719356	A02	99519356	-3.1118	5.3372	6.1465	16.5568
LP	12XX	ISIS EM-BLASSO	TM5884	TM5884	3039367	3439367	A03	3239367	-0.5744	3.282	3.9947	2.5038
LP	12XX	ISIS EM-BLASSO	TM13154	TM13154_TM13164	102020695	102517592	A05	102220695	0.6411	5.9653	6.7971	3.5847
LP	12XX	ISIS EM-BLASSO	TM21685	TM21685_TM21693	95275753	95710761	A07	95475753	0.8538	3.4865	4.211	2.5662
LP	12XX	ISIS EM-BLASSO	TM22482	TM22482_TM22485	14049399	14570018	A08	14249399	1.1391	9.1021	10.0208	8.0024
LP	12XX	ISIS EM-BLASSO	TM57964	TM57964_TM57966_TM57994	30152799	30937713	D05	30352799	0.5638	4.7207	5.5053	2.6793
LP	12XX	ISIS EM-BLASSO	TM82005	TM82005	60264463	60664463	D13	60464463	0.807	6.1719	7.0107	4.3299
LP	13XX	mrMLM	TM38084	TM38084	24808358	25208358	A11	25008358	-3.1645	3.1057	3.80766	14.5493
LP	13XX	mrMLM	TM57441	TM57424_TM57441	18537001	19275972	D05	19075972	-3.6018	3.5256	4.25228	20.4729
LP	13XX	FASTmrMLM	TM57441	TM57424_TM57441	18537001	19275972	D05	19075972	-2.7691	3.7099	4.4466	14.1483
LP	13XX	FASTmrEMMA	TM21805	TM21805_TM21806	1231296	1771524	A08	1431296	1.6805	3.6394	4.3723	3.7919
LP	13XX	FASTmrEMMA	TM22459	TM22408_TM22459_TM22463	10675134	11661410	A08	11258292	-1.7143	5.5898	6.4084	7.0487
LP	13XX	FASTmrEMMA	TM43023	TM43023	104162205	104562205	A12	104362205	-1.6415	3.5369	4.2642	3.0212
LP	13XX	FASTmrEMMA	TM72488	TM72467_TM72469_TM72471_TM72472_TM72482_TM72485_TM72488_TM72496	43152750	43962749	D09	43682841	1.3389	3.645	4.3782	4.4104
LP	13XX	pLARmEB	TM13154	TM13154_TM13164	102020695	102517592	A05	102220695	0.6632	4.5054	5.2806	3.9999
LP	13XX	pLARmEB	TM18233	TM18233_TM18237_TM18239	121655375	122094704	A06	121855375	-0.9079	3.5527	4.2809	2.6847
LP	13XX	pLARmEB	TM22482	TM22482_TM22485	14049399	14570018	A08	14249399	0.9055	4.768	5.5546	5.2734
LP	13XX	pLARmEB	TM82005	TM82005	60264463	60664463	D13	60464463	0.5389	3.0216	3.7182	2.014
LP	13XX	pKWmEB	TM48166	TM48166	7732086	8132086	D01	7932086	-0.6237	3.3171	4.0319	5.6781
LP	13XX	pKWmEB	TM63749	TM63749	10546373	10946373	D07	10746373	1.025	3.1901	3.8973	7.7289
LP	13XX	ISIS EM-BLASSO	TM13154	TM13154_TM13164	102020695	102517592	A05	102220695	0.5702	4.2651	5.0294	2.9572
LP	13XX	ISIS EM-BLASSO	TM22482	TM22482_TM22485	14049399	14570018	A08	14249399	0.9297	4.6645	5.4467	5.559
LP	11NY	mrMLM	TM5303	TM5303	99319356	99719356	A02	99519356	-3.1634	3.2958	4.00931	17.2866
LP	11NY	mrMLM	TM56532	TM56516_TM56521_TM56522_TM56523_TM56525_TM56532_TM56534_TM56537_TM56542_TM56546_TM56550_TM56563	53326927	54459296	D04	53800306	0.9709	5.3975	6.20906	9.256
LP	11NY	mrMLM	TM64347	TM64347	21330855	21730855	D07	21530855	0.5011	3.1844	3.89121	2.3926
LP	11NY	mrMLM	TM69564	TM69564_TM69614	62768064	63546558	D08	62968064	1.1884	5.5489	6.36606	8.2154
LP	11NY	mrMLM	TM75484	TM75447_TM75484	5067629	5742111	D11	5542111	1.1069	4.2455	5.00889	6.3183
LP	11NY	FASTmrMLM	TM5303	TM5303	99319356	99719356	A02	99519356	-2.6079	3.77	4.5099	12.1634
LP	11NY	FASTmrMLM	TM11162	TM11161_TM11162	26961783	27366068	A05	27166068	0.8985	3.4729	4.1966	7.9355
LP	11NY	FASTmrMLM	TM44705	TM44705	68375313	68775313	A13	68575313	-0.4815	3.4664	4.1898	2.2948
LP	11NY	FASTmrMLM	TM56532	TM56516_TM56521_TM56522_TM56523_TM56525_TM56532_TM56534_TM56537_TM56542_TM56546_TM56550_TM56563	53326927	54459296	D04	53800306	0.8203	5.8565	6.6846	6.8413
LP	11NY	FASTmrMLM	TM64347	TM64347	21330855	21730855	D07	21530855	0.4778	3.5377	4.2651	2.2525
LP	11NY	FASTmrEMMA	TM43682	TM43679_TM43682	14446121	14869243	A13	14669243	1.3553	4.3299	5.0972	4.7456
LP	11NY	FASTmrEMMA	TM75520	TM75520_TM75526	5886403	6332265	D11	6086403	1.3941	3.3081	4.0223	2.6623
LP	11NY	pLARmEB	TM11161	TM11161_TM11162	26961783	27366068	A05	27161783	-0.5155	4.7043	5.4882	1.9624
LP	11NY	pLARmEB	TM21988	TM21988	5228192	5628192	A08	5428192	1.0515	3.2179	3.9267	8.3558
LP	11NY	pLARmEB	TM69564	TM69564_TM69614	62768064	63546558	D08	62968064	0.9268	4.0591	4.8136	3.8109
LP	11NY	pKWmEB	TM11162	TM11161_TM11162	26961783	27366068	A05	27166068	1.21	4.5473	5.3244	23.8647
LP	11NY	pKWmEB	TM37259	TM37204_TM37233_TM37247_TM37259	6540817	7596567	A11	7396567	-0.5719	3.7667	4.5064	5.4072
LP	11NY	pKWmEB	TM64347	TM64347	21330855	21730855	D07	21530855	0.4694	3.2028	3.9107	4.5375
LP	11NY	ISIS EM-BLASSO	TM5303	TM5303	99319356	99719356	A02	99519356	-2.8287	4.6043	5.3839	13.7477
LP	11NY	ISIS EM-BLASSO	TM19934	TM19889_TM19934_TM19935_TM19937_TM19974_TM19978	25391624	26507219	A07	25972579	0.5319	4.1545	4.9136	2.6507
LP	11NY	ISIS EM-BLASSO	TM43682	TM43679_TM43682	14446121	14869243	A13	14669243	0.6056	4.2269	4.9894	3.3275
LP	11NY	ISIS EM-BLASSO	TM48061	TM48044_TM48055_TM48061_TM48070	6011211	6809205	D01	6400529	0.5581	3.6835	4.4188	2.9997
LP	11NY	ISIS EM-BLASSO	TM68787	TM68787	47131487	47531487	D08	47331487	0.7852	3.3186	4.0334	6.0973
LP	12NY	mrMLM	TM39186	TM39117_TM39186	104862857	105662721	A11	105462721	3.674	3.5978	4.32846	21.5332
LP	12NY	mrMLM	TM54100	TM54100	15607547	16007547	D03	15807547	-1.0262	4.9698	5.76471	8.9337
LP	12NY	mrMLM	TM73453	TM73453	5841338	6241338	D10	6041338	1.2504	3.3113	4.02572	4.773
LP	12NY	FASTmrMLM	TM22479	TM22479	13286616	13686616	A08	13486616	-1.3595	3.3973	4.1167	12.6512
LP	12NY	FASTmrMLM	TM54100	TM54100	15607547	16007547	D03	15807547	-0.7401	4.0108	4.7629	5.3096
LP	12NY	FASTmrEMMA	TM22463	TM22408_TM22459_TM22463	10675134	11661410	A08	11461410	1.4973	4.2858	5.051	4.0866
LP	12NY	FASTmrEMMA	TM50604	TM50604_TM50605	4556569	5007995	D02	4756569	-1.172	3.6498	4.3833	3.7782
LP	12NY	pLARmEB	TM6692	TM6692	16979918	17379918	A03	17179918	0.5017	3.3693	4.0871	1.9996
LP	12NY	pLARmEB	TM22463	TM22408_TM22459_TM22463	10675134	11661410	A08	11461410	0.6545	3.8764	4.6218	2.8275
LP	12NY	pLARmEB	TM34071	TM34071	11330848	11730848	A10	11530848	0.4389	3.0015	3.6968	1.0757
LP	12NY	pLARmEB	TM48055	TM48044_TM48055_TM48061_TM48070	6011211	6809205	D01	6368114	0.871	3.4333	4.1548	7.395
LP	12NY	pLARmEB	TM69564	TM69564_TM69614	62768064	63546558	D08	62968064	0.7531	3.4765	4.2004	3.2886
LP	12NY	pKWmEB	TM50604	TM50604_TM50605	4556569	5007995	D02	4756569	-0.5284	3.1933	3.9007	7.5054
LP	12NY	ISIS EM-BLASSO	TM13154	TM13154_TM13164	102020695	102517592	A05	102220695	0.4738	3.7033	4.4396	2.0816
LP	12NY	ISIS EM-BLASSO	TM39186	TM39117_TM39186	104862857	105662721	A11	105462721	3.0742	4.6502	5.4318	15.69
LP	12NY	ISIS EM-BLASSO	TM43682	TM43679_TM43682	14446121	14869243	A13	14669243	0.4255	3.0387	3.7364	1.7382
LP	12NY	ISIS EM-BLASSO	TM54100	TM54100	15607547	16007547	D03	15807547	-0.8061	6.4186	7.2654	5.7361
LP	12NY	ISIS EM-BLASSO	TM70132	TM70128_TM70129_TM70130_TM70132	2779408	3248317	D09	3048317	1.0083	4.3232	5.0902	10.546
LP	12NY	ISIS EM-BLASSO	TM72488	TM72467_TM72469_TM72471_TM72472_TM72482_TM72485_TM72488_TM72496	43152750	43962749	D09	43682841	0.5961	3.862	4.6066	3.6794
LP	13NY	FASTmrMLM	TM6692	TM6692	16979918	17379918	A03	17179918	0.506	3.5557	4.284	1.6195
LP	13NY	FASTmrMLM	TM21693	TM21685_TM21693	95275753	95710761	A07	95510761	0.8891	4.0766	4.8319	2.555
LP	13NY	FASTmrMLM	TM22479	TM22479	13286616	13686616	A08	13486616	-2.1016	6.6917	7.547	20.7565
LP	13NY	FASTmrMLM	TM34262	TM34262	19829589	20229589	A10	20029589	0.4798	3.258	3.9693	1.7342
LP	13NY	FASTmrMLM	TM47391	TM47391_TM47392	103088582	103496058	A13	103288582	-2.5476	5.9322	6.7629	17.6346
LP	13NY	FASTmrMLM	TM58349	TM58338_TM58349_TM58367	52553645	53224186	D05	52831537	-0.7247	3.3347	4.0505	4.0456
LP	13NY	FASTmrEMMA	TM72488	TM72467_TM72469_TM72471_TM72472_TM72482_TM72485_TM72488_TM72496	43152750	43962749	D09	43682841	1.3115	3.189	3.8961	4.4382
LP	13NY	pLARmEB	TM22482	TM22482_TM22485	14049399	14570018	A08	14249399	0.5402	3.0401	3.7379	1.8962
LP	13NY	pLARmEB	TM32286	TM32286	55086753	55486753	A09	55286753	-1.4308	3.5209	4.2473	10.764
LP	13NY	pLARmEB	TM75447	TM75447_TM75484	5067629	5742111	D11	5267629	-0.9546	3.9051	4.6519	4.5688
LP	13NY	pLARmEB	TM75526	TM75520_TM75526	5886403	6332265	D11	6132265	0.9131	3.8038	4.5454	4.1809
LP	13NY	pLARmEB	TM82005	TM82005	60264463	60664463	D13	60464463	0.7613	4.2516	5.0153	4.0604
LP	13NY	pKWmEB	TM33225	TM33225	70799670	71199670	A09	70999670	0.9216	3.7707	4.5106	5.5938
LP	13NY	pKWmEB	TM59575	TM59575_TM59584_TM59598_TM59599_TM59620	10545912	11401227	D06	10745912	0.5777	3.2216	3.9307	4.7997
LP	13NY	ISIS EM-BLASSO	TM21693	TM21685_TM21693	95275753	95710761	A07	95510761	1.0283	5.0031	5.7994	4.6636
LP	13NY	ISIS EM-BLASSO	TM22477	TM22477	12797791	13197791	A08	12997791	1.2369	8.6892	9.5983	8.3521
LP	13NY	ISIS EM-BLASSO	TM33225	TM33225	70799670	71199670	A09	70999670	0.7929	3.0854	3.7861	2.5989
LP	13NY	ISIS EM-BLASSO	TM37982	TM37982	22234303	22634303	A11	22434303	1.0679	4.2166	4.9786	3.2111
LP	13NY	ISIS EM-BLASSO	TM47392	TM47391_TM47392	103088582	103496058	A13	103296058	1.0501	4.5223	5.2983	4.4035
LP	13NY	ISIS EM-BLASSO	TM63729	TM63729	10107101	10507101	D07	10307101	1.0622	5.2898	6.0973	5.2823
LP	16SW	mrMLM	TM11709	TM11687_TM11705_TM11707_TM11709	36166708	36895428	A05	36695428	-0.9467	6.4374	7.28477	5.847
LP	16SW	mrMLM	TM22376	TM22376	9602171	10002171	A08	9802171	1.2483	4.6004	5.37981	6.9093
LP	16SW	mrMLM	TM36713	TM36703_TM36713_TM36716	111583395	112158601	A10	111939459	1.1437	5.1713	5.97422	4.4387
LP	16SW	mrMLM	TM43497	TM43497	6471136	6871136	A13	6671136	-1.3648	3.4438	4.16588	15.7298
LP	16SW	mrMLM	TM54895	TM54895_TM54915	43621808	44418254	D03	43821808	0.9942	5.3416	6.15106	4.9445
LP	16SW	mrMLM	TM59599	TM59575_TM59584_TM59598_TM59599_TM59620	10545912	11401227	D06	11012627	1.0954	6.9801	7.84404	9.4583
LP	16SW	mrMLM	TM62937	TM62937_TM62941	61513126	62009202	D06	61713126	-0.6603	3.9846	4.7354	3.546
LP	16SW	mrMLM	TM72488	TM72467_TM72469_TM72471_TM72472_TM72482_TM72485_TM72488_TM72496	43152750	43962749	D09	43682841	0.8327	5.1059	5.90625	5.8657
LP	16SW	FASTmrMLM	TM8737	TM8737	4345754	4745754	A04	4545754	0.934	4.1277	4.8855	6.3475
LP	16SW	FASTmrMLM	TM28887	TM28887	98766854	99166854	A08	98966854	0.5127	3.1714	3.8774	2.1073
LP	16SW	FASTmrMLM	TM30338	TM30338	6274016	6674016	A09	6474016	1.2904	5.231	6.0362	13.3562
LP	16SW	FASTmrMLM	TM36713	TM36703_TM36713_TM36716	111583395	112158601	A10	111939459	1.0573	5.1557	5.958	3.5577
LP	16SW	FASTmrMLM	TM43497	TM43497	6471136	6871136	A13	6671136	-0.7684	3.4078	4.1278	4.6757
LP	16SW	FASTmrMLM	TM54732	TM54732	38083087	38483087	D03	38283087	-2.71	4.7689	5.5555	11.1119
LP	16SW	FASTmrMLM	TM54895	TM54895_TM54915	43621808	44418254	D03	43821808	0.9329	5.2181	6.0228	4.0828
LP	16SW	FASTmrMLM	TM59598	TM59575_TM59584_TM59598_TM59599_TM59620	10545912	11401227	D06	10987993	0.8093	5.884	6.7131	4.8419
LP	16SW	FASTmrMLM	TM62937	TM62937_TM62941	61513126	62009202	D06	61713126	-0.5402	4.0475	4.8014	2.2253
LP	16SW	FASTmrMLM	TM72488	TM72467_TM72469_TM72471_TM72472_TM72482_TM72485_TM72488_TM72496	43152750	43962749	D09	43682841	0.5392	3.6387	4.3716	2.3066
LP	16SW	FASTmrEMMA	TM11709	TM11687_TM11705_TM11707_TM11709	36166708	36895428	A05	36695428	-9.2391e-05	3.8529	4.597	1.5572e-08
LP	16SW	pLARmEB	TM11709	TM11687_TM11705_TM11707_TM11709	36166708	36895428	A05	36695428	-1.1565	10.0677	11.0074	7.7035
LP	16SW	pLARmEB	TM14167	TM14167	19608939	20008939	A06	19808939	2.1489	3.7486	4.4873	7.6079
LP	16SW	pLARmEB	TM32705	TM32705_TM32737	58923698	59649336	A09	59123698	-0.9784	9.3618	10.2864	7.2334
LP	16SW	pLARmEB	TM37204	TM37204_TM37233_TM37247_TM37259	6540817	7596567	A11	6740817	-0.6063	3.4287	4.1499	2.001
LP	16SW	pLARmEB	TM43558	TM43558	8645903	9045903	A13	8845903	-1.3109	5.022	5.819	12.2909
LP	16SW	pLARmEB	TM54895	TM54895_TM54915	43621808	44418254	D03	43821808	0.8196	4.8987	5.6907	2.9668
LP	16SW	pLARmEB	TM59620	TM59575_TM59584_TM59598_TM59599_TM59620	10545912	11401227	D06	11201227	1.0291	9.9872	10.9252	6.4086
LP	16SW	pLARmEB	TM72469	TM72467_TM72469_TM72471_TM72472_TM72482_TM72485_TM72488_TM72496	43152750	43962749	D09	43449857	0.552	3.9543	4.7036	2.2719
LP	16SW	pKWmEB	TM11709	TM11687_TM11705_TM11707_TM11709	36166708	36895428	A05	36695428	-0.9456	6.7181	7.5742	7.553
LP	16SW	pKWmEB	TM28996	TM28996	101354064	101754064	A08	101554064	0.6122	3.586	4.316	3.1579
LP	16SW	pKWmEB	TM49744	TM49744	58188877	58588877	D01	58388877	-2.1652	5.1846	5.988	23.4123
LP	16SW	pKWmEB	TM50476	TM50428_TM50438_TM50476	2110693	2896522	D02	2696522	-0.3584	3.2522	3.9631	2.8778
LP	16SW	pKWmEB	TM72469	TM72467_TM72469_TM72471_TM72472_TM72482_TM72485_TM72488_TM72496	43152750	43962749	D09	43449857	0.5593	3.966	4.7159	4.8909
LP	16SW	pKWmEB	TM75520	TM75520_TM75526	5886403	6332265	D11	6086403	0.9841	4.0779	4.8333	6.3896
LP	16SW	ISIS EM-BLASSO	TM11709	TM11687_TM11705_TM11707_TM11709	36166708	36895428	A05	36695428	-1.3701	14.0241	15.0515	12.7316
LP	16SW	ISIS EM-BLASSO	TM29924	TM29924	123561984	123961984	A08	123761984	-0.7792	3.4358	4.1574	1.5634
LP	16SW	ISIS EM-BLASSO	TM32705	TM32705_TM32737	58923698	59649336	A09	59123698	-0.9617	9.048	9.9655	8.2284
LP	16SW	ISIS EM-BLASSO	TM43558	TM43558	8645903	9045903	A13	8845903	-1.2515	4.7499	5.5357	13.1891
LP	16SW	ISIS EM-BLASSO	TM54895	TM54895_TM54915	43621808	44418254	D03	43821808	0.9417	5.7032	6.5259	4.6115
LP	16SW	ISIS EM-BLASSO	TM59598	TM59575_TM59584_TM59598_TM59599_TM59620	10545912	11401227	D06	10987993	1.0275	10.105	11.0454	8.6517
LP	16SW	ISIS EM-BLASSO	TM72469	TM72467_TM72469_TM72471_TM72472_TM72482_TM72485_TM72488_TM72496	43152750	43962749	D09	43449857	0.47	3.2149	3.9236	1.9395
LP	16SW	ISIS EM-BLASSO	TM79948	TM79948_TM79961	60712554	61430466	D12	60912554	0.4746	3.0354	3.7329	1.4606
LP	17SW	mrMLM	TM56563	TM56516_TM56521_TM56522_TM56523_TM56525_TM56532_TM56534_TM56537_TM56542_TM56546_TM56550_TM56563	53326927	54459296	D04	54259296	1.0317	4.9681	5.76294	7.5822
LP	17SW	mrMLM	TM56999	TM56999_TM57000	6359150	6769335	D05	6559150	2.6784	6.8155	7.67455	30.057
LP	17SW	FASTmrMLM	TM14365	TM14365	25650802	26050802	A06	25850802	2.9493	5.933	6.7637	16.6957
LP	17SW	FASTmrMLM	TM33837	TM33837_TM33839	1718570	2202047	A10	1918570	2.4576	5.3449	6.1545	13.7278
LP	17SW	FASTmrMLM	TM48166	TM48166	7732086	8132086	D01	7932086	-0.8793	5.2311	6.0363	3.7291
LP	17SW	FASTmrMLM	TM53470	TM53470_TM53489_TM53490_TM53491_TM53497_TM53509_TM53514_TM53515_TM53516_TM53525	1854250	3320138	D03	2054250	-1.7046	3.2116	3.9201	6.9404
LP	17SW	FASTmrMLM	TM56724	TM56712_TM56724	420449	908964	D05	708964	0.7687	5.0457	5.8437	4.3173
LP	17SW	FASTmrEMMA	TM56724	TM56712_TM56724	420449	908964	D05	708964	1.2342	3.0031	3.6986	3.5091
LP	17SW	FASTmrEMMA	TM57000	TM56999_TM57000	6359150	6769335	D05	6569335	-2.0283	3.8692	4.6142	5.0252
LP	17SW	FASTmrEMMA	TM58367	TM58338_TM58349_TM58367	52553645	53224186	D05	53024186	2.9575	5.454	6.2677	5.8934
LP	17SW	pLARmEB	TM14365	TM14365	25650802	26050802	A06	25850802	1.8717	3.4461	4.1683	5.6863
LP	17SW	pLARmEB	TM21334	TM21334_TM21354_TM21374	90557652	91477395	A07	90757652	-2.6602	4.5267	5.3029	7.8267
LP	17SW	pLARmEB	TM33837	TM33837_TM33839	1718570	2202047	A10	1918570	1.8289	3.415	4.1354	6.429
LP	17SW	pLARmEB	TM33864	TM33864_TM33879_TM33881_TM33882_TM33883	2603072	3439539	A10	2803072	-0.5328	4.3704	5.1396	1.8058
LP	17SW	pLARmEB	TM55636	TM55626_TM55636	5026102	5599102	D04	5399102	-3.1158	3.9091	4.6561	5.4843
LP	17SW	pLARmEB	TM56550	TM56516_TM56521_TM56522_TM56523_TM56525_TM56532_TM56534_TM56537_TM56542_TM56546_TM56550_TM56563	53326927	54459296	D04	54166435	0.6105	4.344	5.112	2.4988
LP	17SW	pLARmEB	TM56999	TM56999_TM57000	6359150	6769335	D05	6559150	1.8898	5.3035	6.1115	11.7421
LP	17SW	pLARmEB	TM57111	TM57111_TM57118	9023517	9740381	D05	9223517	-0.9412	5.7062	6.529	3.3431
LP	17SW	pKWmEB	TM14365	TM14365	25650802	26050802	A06	25850802	2.5441	5.53	6.3465	18.3
LP	17SW	pKWmEB	TM33837	TM33837_TM33839	1718570	2202047	A10	1918570	1.6993	3.4096	4.1297	9.3797
LP	17SW	pKWmEB	TM33864	TM33864_TM33879_TM33881_TM33882_TM33883	2603072	3439539	A10	2803072	-0.4548	3.5058	4.2314	2.2272
LP	17SW	pKWmEB	TM43386	TM43377_TM43386_TM43406_TM43417_TM43430_TM43431_TM43433_TM43460	4389504	6085390	A13	4800810	-0.6647	4.4374	5.2096	3.3466
LP	17SW	pKWmEB	TM55636	TM55626_TM55636	5026102	5599102	D04	5399102	-3.5474	4.6771	5.4598	11.67
LP	17SW	pKWmEB	TM56999	TM56999_TM57000	6359150	6769335	D05	6559150	1.5325	3.5151	4.2412	12.4835
LP	17SW	pKWmEB	TM58252	TM58252	45677148	46077148	D05	45877148	-0.6538	4.0589	4.8134	3.5838
LP	17SW	pKWmEB	TM59575	TM59575_TM59584_TM59598_TM59599_TM59620	10545912	11401227	D06	10745912	0.7812	5.7294	6.5531	5.0397
LP	17SW	ISIS EM-BLASSO	TM14353	TM14353	24673208	25073208	A06	24873208	-0.9962	3.687	4.4225	2.5017
LP	17SW	ISIS EM-BLASSO	TM56563	TM56516_TM56521_TM56522_TM56523_TM56525_TM56532_TM56534_TM56537_TM56542_TM56546_TM56550_TM56563	53326927	54459296	D04	54259296	0.7411	4.9151	5.7078	4.7679
LP	17SW	ISIS EM-BLASSO	TM56724	TM56712_TM56724	420449	908964	D05	708964	0.6297	4.3412	5.109	3.8051
LP	17SW	ISIS EM-BLASSO	TM57000	TM56999_TM57000	6359150	6769335	D05	6569335	-0.815	3.596	4.3266	3.2169
LP	17SW	ISIS EM-BLASSO	TM57111	TM57111_TM57118	9023517	9740381	D05	9223517	-0.7338	3.6953	4.4312	3.156
LP	17SW	ISIS EM-BLASSO	TM58367	TM58338_TM58349_TM58367	52553645	53224186	D05	53024186	1.0017	3.0397	3.7375	10.8168
LP	18YC	mrMLM	TM6922	TM6922	47029301	47429301	A03	47229301	0.63	3.0216	3.71824	2.7215
LP	18YC	mrMLM	TM11629	TM11629_TM11631_TM11648	34488843	35256714	A05	34688843	-0.8386	6.0137	6.84719	5.4107
LP	18YC	mrMLM	TM21685	TM21685_TM21693	95275753	95710761	A07	95475753	1.1565	4.138	4.89629	3.803
LP	18YC	mrMLM	TM29038	TM29038	103713942	104113942	A08	103913942	0.6911	3.3861	4.10488	3.7627
LP	18YC	mrMLM	TM39470	TM39465_TM39470	112409523	112930267	A11	112730267	2.1602	4.9569	5.75129	20.4914
LP	18YC	mrMLM	TM50605	TM50604_TM50605	4556569	5007995	D02	4807995	-0.7359	4.37	5.13915	4.0938
LP	18YC	mrMLM	TM56712	TM56712_TM56724	420449	908964	D05	620449	1.0451	3.2286	3.93809	3.1056
LP	18YC	mrMLM	TM63241	TM63225_TM63239_TM63241	2095268	2966937	D07	2766937	0.737	4.5327	5.30915	3.9387
LP	18YC	mrMLM	TM72977	TM72973_TM72977	51079465	51566934	D09	51366934	-0.9966	5.7209	6.54425	5.026
LP	18YC	mrMLM	TM73152	TM73149_TM73152_TM73153_TM73154_TM73158_TM73182_TM73201	1674917	2933280	D10	1908436	-0.6465	3.7484	4.48713	3.2978
LP	18YC	mrMLM	TM77507	TM77507_TM77520	3663381	4268057	D12	3863381	-1.0309	5.7124	6.53545	5.2936
LP	18YC	FASTmrMLM	TM6922	TM6922	47029301	47429301	A03	47229301	0.581	3.2628	3.9743	2.4455
LP	18YC	FASTmrMLM	TM50604	TM50604_TM50605	4556569	5007995	D02	4756569	-0.8686	5.4544	6.2681	6.0718
LP	18YC	FASTmrMLM	TM72977	TM72973_TM72977	51079465	51566934	D09	51366934	-0.6708	3.0187	3.7152	2.4058
LP	18YC	FASTmrMLM	TM73152	TM73149_TM73152_TM73153_TM73154_TM73158_TM73182_TM73201	1674917	2933280	D10	1908436	-0.5882	3.4987	4.2239	2.8842
LP	18YC	FASTmrEMMA	TM11705	TM11687_TM11705_TM11707_TM11709	36166708	36895428	A05	36676560	-2.3645	8.2218	9.1195	9.4829
LP	18YC	FASTmrEMMA	TM42994	TM42983_TM42994_TM42995	103104732	103617123	A12	103411998	1.1939	3.0248	3.7216	2.2097
LP	18YC	FASTmrEMMA	TM50604	TM50604_TM50605	4556569	5007995	D02	4756569	-1.9166	6.2806	7.123	7.3335
LP	18YC	FASTmrEMMA	TM72977	TM72973_TM72977	51079465	51566934	D09	51366934	-1.4625	3.5402	4.2676	2.8628
LP	18YC	FASTmrEMMA	TM73153	TM73149_TM73152_TM73153_TM73154_TM73158_TM73182_TM73201	1674917	2933280	D10	1936704	-1.536	5.9251	6.7556	4.8681
LP	18YC	pLARmEB	TM11705	TM11687_TM11705_TM11707_TM11709	36166708	36895428	A05	36676560	-1.1425	8.9718	9.8875	7.1978
LP	18YC	pLARmEB	TM14167	TM14167	19608939	20008939	A06	19808939	2.5735	4.7639	5.5503	9.6818
LP	18YC	pLARmEB	TM32705	TM32705_TM32737	58923698	59649336	A09	59123698	-0.994	9.1323	10.0517	6.6251
LP	18YC	pLARmEB	TM39061	TM39061	101025224	101425224	A11	101225224	-0.5007	3.0652	3.7646	1.0524
LP	18YC	pLARmEB	TM56039	TM56038_TM56039	41955193	42471608	D04	42271608	-0.4697	3.0049	3.7005	1.3757
LP	18YC	pLARmEB	TM66966	TM66932_TM66950_TM66966	1419330	2367617	D08	2167617	0.7707	4.5337	5.3102	2.4528
LP	18YC	pLARmEB	TM72977	TM72973_TM72977	51079465	51566934	D09	51366934	-0.7675	4.1689	4.9287	2.5126
LP	18YC	pKWmEB	TM6922	TM6922	47029301	47429301	A03	47229301	0.5554	4.0096	4.7616	3.9879
LP	18YC	pKWmEB	TM8666	TM8666	2889061	3289061	A04	3089061	0.639	4.6442	5.4255	3.1474
LP	18YC	pKWmEB	TM21693	TM21685_TM21693	95275753	95710761	A07	95510761	0.7524	3.1456	3.85	3.0139
LP	18YC	pKWmEB	TM22408	TM22408_TM22459_TM22463	10675134	11661410	A08	10875134	1.41	3.0563	3.7551	16.968
LP	18YC	pKWmEB	TM43406	TM43377_TM43386_TM43406_TM43417_TM43430_TM43431_TM43433_TM43460	4389504	6085390	A13	5117066	-0.482	3.9495	4.6985	3.0736
LP	18YC	pKWmEB	TM50604	TM50604_TM50605	4556569	5007995	D02	4756569	-0.7896	5.6121	6.4316	6.7731
LP	18YC	pKWmEB	TM56039	TM56038_TM56039	41955193	42471608	D04	42271608	-0.5918	5.2418	6.0474	3.444
LP	18YC	pKWmEB	TM57339	TM57339	16588819	16988819	D05	16788819	-0.6134	5.4267	6.2394	4.3607
LP	18YC	pKWmEB	TM63239	TM63225_TM63239_TM63241	2095268	2966937	D07	2657072	0.4756	4.0621	4.8167	2.9294
LP	18YC	pKWmEB	TM72977	TM72973_TM72977	51079465	51566934	D09	51366934	-0.7482	3.8295	4.5725	4.5204
LP	18YC	pKWmEB	TM73149	TM73149_TM73152_TM73153_TM73154_TM73158_TM73182_TM73201	1674917	2933280	D10	1874917	-0.62	4.7235	5.5082	4.6474
LP	18YC	ISIS EM-BLASSO	TM11705	TM11687_TM11705_TM11707_TM11709	36166708	36895428	A05	36676560	-0.8104	3.5163	4.2425	4.5406
LP	18YC	ISIS EM-BLASSO	TM31774	TM31774	50413434	50813434	A09	50613434	-0.6509	4.5728	5.351	2.9778
LP	18YC	ISIS EM-BLASSO	TM42995	TM42983_TM42994_TM42995	103104732	103617123	A12	103417123	0.6932	4.9482	5.7422	3.013
LP	18YC	ISIS EM-BLASSO	TM50604	TM50604_TM50605	4556569	5007995	D02	4756569	-0.8281	5.7265	6.55	5.5193
LP	18YC	ISIS EM-BLASSO	TM72977	TM72973_TM72977	51079465	51566934	D09	51366934	-0.8349	5.21	6.0144	3.7273
LP	18YC	ISIS EM-BLASSO	TM73153	TM73149_TM73152_TM73153_TM73154_TM73158_TM73182_TM73201	1674917	2933280	D10	1936704	-0.6248	4.3381	5.1058	3.2802
LP	18DT	mrMLM	TM43041	TM43041	104764364	105164364	A12	104964364	2.6682	8.5133	9.41816	9.2381
LP	18DT	mrMLM	TM47633	TM47633_TM47637	107879075	108316688	A13	108079075	-1.7138	3.3358	4.05166	18.5585
LP	18DT	mrMLM	TM50604	TM50604_TM50605	4556569	5007995	D02	4756569	-0.9523	4.2557	5.01957	5.5409
LP	18DT	mrMLM	TM54895	TM54895_TM54915	43621808	44418254	D03	43821808	1.2322	3.8645	4.60925	5.6628
LP	18DT	mrMLM	TM55234	TM55234_TM55253	50268662	50913564	D03	50468662	-1.6206	6.604	7.4566	6.2106
LP	18DT	mrMLM	TM74531	TM74531	29983288	30383288	D10	30183288	0.9236	4.2186	4.98073	5.2643
LP	18DT	FASTmrMLM	TM43041	TM43041	104764364	105164364	A12	104964364	2.6749	7.9356	8.8259	9.2842
LP	18DT	FASTmrMLM	TM74531	TM74531	29983288	30383288	D10	30183288	0.8131	5.013	5.8097	4.0799
LP	18DT	FASTmrEMMA	TM43041	TM43041	104764364	105164364	A12	104964364	4.9173	6.0688	6.9042	7.8439
LP	18DT	pLARmEB	TM14167	TM14167	19608939	20008939	A06	19808939	2.6796	4.1014	4.8579	8.1564
LP	18DT	pLARmEB	TM21374	TM21334_TM21354_TM21374	90557652	91477395	A07	91277395	-1.1373	4.3515	5.1198	3.0931
LP	18DT	pLARmEB	TM33713	TM33713	81053266	81453266	A09	81253266	1.0613	4.6889	5.4721	2.5495
LP	18DT	pLARmEB	TM43041	TM43041	104764364	105164364	A12	104964364	3.0353	11.5724	12.5411	9.7601
LP	18DT	pLARmEB	TM48044	TM48044_TM48055_TM48061_TM48070	6011211	6809205	D01	6211211	-1.0554	3.0193	3.7158	5.7786
LP	18DT	pLARmEB	TM74531	TM74531	29983288	30383288	D10	30183288	0.5541	3.1268	3.8301	1.547
LP	18DT	pKWmEB	TM43041	TM43041	104764364	105164364	A12	104964364	3.1101	13.1642	14.1622	14.8295
LP	18DT	pKWmEB	TM50604	TM50604_TM50605	4556569	5007995	D02	4756569	-0.6841	3.2273	3.9367	4.5704
LP	18DT	pKWmEB	TM54493	TM54491_TM54493	33974332	34443888	D03	34243888	-1.4023	5.5785	6.3967	6.3706
LP	18DT	pKWmEB	TM74531	TM74531	29983288	30383288	D10	30183288	0.6181	4.248	5.0115	5.2641
LP	18DT	pKWmEB	TM77374	TM77372_TM77374_TM77379_TM77405_TM77443	2155797	3225873	D12	2376598	-0.6043	3.1593	3.8646	2.5477
LP	18DT	ISIS EM-BLASSO	TM30329	TM30329	5843437	6243437	A09	6043437	-0.6898	4.5617	5.3394	2.7529
LP	18DT	ISIS EM-BLASSO	TM43041	TM43041	104764364	105164364	A12	104964364	2.7002	9.3893	10.3145	9.4609
LP	18DT	ISIS EM-BLASSO	TM48044	TM48044_TM48055_TM48061_TM48070	6011211	6809205	D01	6211211	-1.2945	3.4504	4.1729	10.6469
LP	18DT	ISIS EM-BLASSO	TM54895	TM54895_TM54915	43621808	44418254	D03	43821808	1.0973	4.8429	5.6326	4.4908
LP	18DT	ISIS EM-BLASSO	TM55234	TM55234_TM55253	50268662	50913564	D03	50468662	-1.2238	3.9316	4.6798	3.5415
LP	BLUP	mrMLM	TM11709	TM11687_TM11705_TM11707_TM11709	36166708	36895428	A05	36695428	-0.8009	3.7359	4.47397	8.3048
LP	BLUP	mrMLM	TM42983	TM42983_TM42994_TM42995	103104732	103617123	A12	103304732	-1.0441	3.6651	4.3994	13.9627
LP	BLUP	mrMLM	TM50604	TM50604_TM50605	4556569	5007995	D02	4756569	-0.6805	4.3117	5.07817	7.5288
LP	BLUP	FASTmrMLM	TM11705	TM11687_TM11705_TM11707_TM11709	36166708	36895428	A05	36676560	-0.769	6.3231	7.1668	6.7647
LP	BLUP	FASTmrMLM	TM21693	TM21685_TM21693	95275753	95710761	A07	95510761	0.5992	4.2929	5.0585	2.0435
LP	BLUP	FASTmrMLM	TM22479	TM22479	13286616	13686616	A08	13486616	-2.0085	10.9048	11.8611	33.3888
LP	BLUP	FASTmrMLM	TM42983	TM42983_TM42994_TM42995	103104732	103617123	A12	103304732	-0.5195	3.0072	3.7029	2.8306
LP	BLUP	FASTmrMLM	TM50604	TM50604_TM50605	4556569	5007995	D02	4756569	-0.6981	7.7902	8.6767	6.4893
LP	BLUP	FASTmrEMMA	TM50604	TM50604_TM50605	4556569	5007995	D02	4756569	-1.1479	5.1475	5.9495	5.3151
LP	BLUP	FASTmrEMMA	TM54448	TM54448	33419862	33819862	D03	33619862	-1.0438	3.5325	4.2595	3.753
LP	BLUP	pLARmEB	TM11705	TM11687_TM11705_TM11707_TM11709	36166708	36895428	A05	36676560	-0.7143	7.6776	8.5611	5.3653
LP	BLUP	pLARmEB	TM21693	TM21685_TM21693	95275753	95710761	A07	95510761	0.7745	5.715	6.5381	3.1391
LP	BLUP	pLARmEB	TM22479	TM22479	13286616	13686616	A08	13486616	-1.9784	10.9074	11.8638	29.7819
LP	BLUP	pLARmEB	TM50604	TM50604_TM50605	4556569	5007995	D02	4756569	-0.6391	7.5004	8.3791	4.9991
LP	BLUP	pKWmEB	TM258	TM258	4790865	5190865	A01	4990865	0.8646	5.2198	6.0246	13.6418
LP	BLUP	pKWmEB	TM11709	TM11687_TM11705_TM11707_TM11709	36166708	36895428	A05	36695428	-0.4912	4.2401	5.0032	5.1905
LP	BLUP	pKWmEB	TM21693	TM21685_TM21693	95275753	95710761	A07	95510761	0.6209	4.2859	5.0512	2.6012
LP	BLUP	pKWmEB	TM28996	TM28996	101354064	101754064	A08	101554064	0.6216	4.5251	5.3012	5.5887
LP	BLUP	pKWmEB	TM33883	TM33864_TM33879_TM33881_TM33882_TM33883	2603072	3439539	A10	3239539	-1.1073	6.4687	7.3171	24.1178
LP	BLUP	pKWmEB	TM59575	TM59575_TM59584_TM59598_TM59599_TM59620	10545912	11401227	D06	10745912	0.6301	6.189	7.0283	4.6817
LP	BLUP	pKWmEB	TM72488	TM72467_TM72469_TM72471_TM72472_TM72482_TM72485_TM72488_TM72496	43152750	43962749	D09	43682841	0.4925	4.2973	5.0631	6.5366
LP	BLUP	ISIS EM-BLASSO	TM11709	TM11687_TM11705_TM11707_TM11709	36166708	36895428	A05	36695428	-0.719	8.3537	9.2546	6.6927
LP	BLUP	ISIS EM-BLASSO	TM22482	TM22482_TM22485	14049399	14570018	A08	14249399	0.9195	10.4568	11.4044	8.9888
LP	BLUP	ISIS EM-BLASSO	TM33883	TM33864_TM33879_TM33881_TM33882_TM33883	2603072	3439539	A10	3239539	-0.8808	5.7702	6.5953	12.9468
LP	BLUP	ISIS EM-BLASSO	TM50604	TM50604_TM50605	4556569	5007995	D02	4756569	-0.4586	4.1011	4.8576	3.4194
LP	BLUP	ISIS EM-BLASSO	TM58950	TM58936_TM58950	982455	1612028	D06	1412028	0.5929	3.251	3.9618	2.054
LP	BLUP	ISIS EM-BLASSO	TM59575	TM59575_TM59584_TM59598_TM59599_TM59620	10545912	11401227	D06	10745912	0.5744	6.3855	7.2312	4.2258
SI	11KRL	mrMLM	TM36553	TM36553	109391116	109791116	A10	109591116	1.1428	3.1201	3.82295	18.3698
SI	11KRL	mrMLM	TM47719	TM47719	109681729	110081729	A13	109881729	-0.2881	4.7311	5.51612	9.5223
SI	11KRL	FASTmrMLM	TM36553	TM36553	109391116	109791116	A10	109591116	0.8663	3.2133	3.9219	11.5159
SI	11KRL	FASTmrMLM	TM43227	TM43227	2062872	2462872	A13	2262872	0.184	5.0819	5.8813	4.6136
SI	11KRL	FASTmrMLM	TM47719	TM47719	109681729	110081729	A13	109881729	-0.2427	5.6988	6.5214	7.3702
SI	11KRL	FASTmrMLM	TM56516	TM56516_TM56521_TM56522_TM56523_TM56525_TM56532_TM56534_TM56537_TM56542_TM56546_TM56550_TM56563	53326927	54459296	D04	53526927	0.1564	3.379	4.0974	2.938
SI	11KRL	FASTmrMLM	TM72160	TM72160	38583373	38983373	D09	38783373	-0.2447	4.143	4.9015	3.1377
SI	11KRL	FASTmrEMMA	TM47719	TM47719	109681729	110081729	A13	109881729	-0.5183	3.9297	4.6777	8.9478
SI	11KRL	pLARmEB	TM47719	TM47719	109681729	110081729	A13	109881729	-0.222	5.2536	6.0597	5.6047
SI	11KRL	pLARmEB	TM54915	TM54895_TM54915	43621808	44418254	D03	44218254	0.548	3.3275	4.0429	9.2063
SI	11KRL	pLARmEB	TM56516	TM56516_TM56521_TM56522_TM56523_TM56525_TM56532_TM56534_TM56537_TM56542_TM56546_TM56550_TM56563	53326927	54459296	D04	53526927	0.1563	3.7314	4.4692	2.6652
SI	11KRL	pKWmEB	TM22463	TM22408_TM22459_TM22463	10675134	11661410	A08	11461410	-0.1428	4.0013	4.7529	3.8576
SI	11KRL	pKWmEB	TM36553	TM36553	109391116	109791116	A10	109591116	0.9876	4.7205	5.5051	17.7968
SI	11KRL	pKWmEB	TM50156	TM50156_TM50162	63024967	63573208	D01	63224967	-0.336	3.6819	4.4171	17.7294
SI	11KRL	pKWmEB	TM54915	TM54895_TM54915	43621808	44418254	D03	44218254	0.6154	4.0104	4.7625	16.022
SI	11KRL	ISIS EM-BLASSO	TM32737	TM32705_TM32737	58923698	59649336	A09	59449336	0.2857	5.6218	6.4416	4.4428
SI	11KRL	ISIS EM-BLASSO	TM35774	TM35774	87378699	87778699	A10	87578699	0.3229	6.2477	7.089	4.3176
SI	11KRL	ISIS EM-BLASSO	TM47719	TM47719	109681729	110081729	A13	109881729	-0.2665	6.954	7.8172	8.1532
SI	11KRL	ISIS EM-BLASSO	TM53525	TM53470_TM53489_TM53490_TM53491_TM53497_TM53509_TM53514_TM53515_TM53516_TM53525	1854250	3320138	D03	3120138	-0.2872	4.0361	4.7894	9.7376
SI	11KRL	ISIS EM-BLASSO	TM72160	TM72160	38583373	38983373	D09	38783373	-0.2411	3.7667	4.5064	2.7923
SI	11KRL	ISIS EM-BLASSO	TM72885	TM72847_TM72861_TM72885	48719259	49679163	D09	49479163	-0.3711	3.5049	4.2304	9.5184
SI	11KRL	ISIS EM-BLASSO	TM74971	TM74971	59825753	60225753	D10	60025753	-0.256	4.7798	5.5669	4.4386
SI	12KRL	FASTmrEMMA	TM56525	TM56516_TM56521_TM56522_TM56523_TM56525_TM56532_TM56534_TM56537_TM56542_TM56546_TM56550_TM56563	53326927	54459296	D04	53752316	-0.5472	3.2777	3.9901	5.6427
SI	12KRL	FASTmrEMMA	TM77102	TM77099_TM77101_TM77102	62754065	63171447	D11	62971447	0.3138	3.0047	3.7003	2.5877
SI	12KRL	pKWmEB	TM6046	TM6018_TM6035_TM6045_TM6046	4563136	5237614	A03	5037614	0.2948	3.7757	4.5159	14.3849
SI	12KRL	pKWmEB	TM39412	TM39412	110790703	111190703	A11	110990703	-0.2163	3.1772	3.8836	3.238
SI	12KRL	pKWmEB	TM56525	TM56516_TM56521_TM56522_TM56523_TM56525_TM56532_TM56534_TM56537_TM56542_TM56546_TM56550_TM56563	53326927	54459296	D04	53752316	-0.2325	5.0381	5.8358	8.9655
SI	12KRL	pKWmEB	TM56685	TM56685_TM56686	55630827	56053587	D04	55830827	-0.1421	3.4562	4.179	3.7709
SI	12KRL	pKWmEB	TM72496	TM72467_TM72469_TM72471_TM72472_TM72482_TM72485_TM72488_TM72496	43152750	43962749	D09	43762749	-0.0019	3.0728	3.7727	3.9067
SI	12KRL	ISIS EM-BLASSO	TM6045	TM6018_TM6035_TM6045_TM6046	4563136	5237614	A03	5028880	-0.2228	4.6172	5.3973	4.506
SI	12KRL	ISIS EM-BLASSO	TM47614	TM47610_TM47614	106081532	106581831	A13	106381831	-0.4974	3.8734	4.6186	17.0535
SI	12KRL	ISIS EM-BLASSO	TM56038	TM56038_TM56039	41955193	42471608	D04	42155193	0.325	3.2155	3.9242	8.9916
SI	12KRL	ISIS EM-BLASSO	TM56523	TM56516_TM56521_TM56522_TM56523_TM56525_TM56532_TM56534_TM56537_TM56542_TM56546_TM56550_TM56563	53326927	54459296	D04	53744173	-0.2602	5.9031	6.7328	3.9176
SI	12KRL	ISIS EM-BLASSO	TM77102	TM77099_TM77101_TM77102	62754065	63171447	D11	62971447	0.2105	4.2239	4.9863	3.9851
SI	13KRL	mrMLM	TM5611	TM5606_TM5611	104471955	104893800	A02	104693800	0.3978	4.5253	5.30142	8.1631
SI	13KRL	mrMLM	TM32439	TM32434_TM32439_TM32444	56572960	57053782	A09	56825980	0.2843	3.5884	4.31855	5.6713
SI	13KRL	mrMLM	TM43460	TM43377_TM43386_TM43406_TM43417_TM43430_TM43431_TM43433_TM43460	4389504	6085390	A13	5885390	0.4107	3.0107	3.70664	4.2938
SI	13KRL	mrMLM	TM56534	TM56516_TM56521_TM56522_TM56523_TM56525_TM56532_TM56534_TM56537_TM56542_TM56546_TM56550_TM56563	53326927	54459296	D04	53815615	-0.3627	6.283	7.12542	12.6475
SI	13KRL	FASTmrMLM	TM5611	TM5606_TM5611	104471955	104893800	A02	104693800	0.3024	3.8714	4.6165	4.9978
SI	13KRL	FASTmrMLM	TM56537	TM56516_TM56521_TM56522_TM56523_TM56525_TM56532_TM56534_TM56537_TM56542_TM56546_TM56550_TM56563	53326927	54459296	D04	53923369	-0.3421	6.9704	7.8341	11.9368
SI	13KRL	pLARmEB	TM8040	TM8036_TM8040	103194978	103922117	A03	103722117	0.2641	7.3272	8.2011	5.014
SI	13KRL	pLARmEB	TM19935	TM19889_TM19934_TM19935_TM19937_TM19974_TM19978	25391624	26507219	A07	25977771	-0.2443	5.0383	5.836	5.0683
SI	13KRL	pLARmEB	TM22477	TM22477	12797791	13197791	A08	12997791	-0.2999	3.9213	4.6689	4.0893
SI	13KRL	pLARmEB	TM32434	TM32434_TM32439_TM32444	56572960	57053782	A09	56772960	0.2562	4.1103	4.8673	3.5042
SI	13KRL	pLARmEB	TM48070	TM48044_TM48055_TM48061_TM48070	6011211	6809205	D01	6609205	-0.2178	6.2305	7.0712	4.2461
SI	13KRL	pLARmEB	TM54777	TM54771_TM54777	39941516	40582554	D03	40382554	0.2589	6.3704	7.2156	5.0691
SI	13KRL	pLARmEB	TM57441	TM57424_TM57441	18537001	19275972	D05	19075972	0.5733	4.1165	4.8738	5.561
SI	13KRL	pKWmEB	TM5766	TM5766	107305983	107705983	A02	107505983	0.1459	4.2584	5.0224	4.1795
SI	13KRL	pKWmEB	TM8040	TM8036_TM8040	103194978	103922117	A03	103722117	0.2091	5.6454	6.4661	7.4376
SI	13KRL	pKWmEB	TM49470	TM49470	53163065	53563065	D01	53363065	0.2296	4.12	4.8774	5.5083
SI	13KRL	pKWmEB	TM56550	TM56516_TM56521_TM56522_TM56523_TM56525_TM56532_TM56534_TM56537_TM56542_TM56546_TM56550_TM56563	53326927	54459296	D04	54166435	-0.1988	5.2711	6.0779	11.3117
SI	13KRL	pKWmEB	TM59719	TM59719	13941506	14341506	D06	14141506	-0.1037	4.1207	4.8782	2.9916
SI	13KRL	ISIS EM-BLASSO	TM8040	TM8036_TM8040	103194978	103922117	A03	103722117	0.1854	3.0608	3.7599	2.7309
SI	13KRL	ISIS EM-BLASSO	TM13962	TM13962	15566051	15966051	A06	15766051	0.1437	3.0745	3.7745	2.0294
SI	13KRL	ISIS EM-BLASSO	TM21724	TM21724	96058877	96458877	A07	96258877	-0.2977	3.4187	4.1394	2.7879
SI	13KRL	ISIS EM-BLASSO	TM48166	TM48166	7732086	8132086	D01	7932086	0.2567	4.7984	5.5863	3.8212
SI	13KRL	ISIS EM-BLASSO	TM56542	TM56516_TM56521_TM56522_TM56523_TM56525_TM56532_TM56534_TM56537_TM56542_TM56546_TM56550_TM56563	53326927	54459296	D04	54032101	-0.2625	5.4214	6.2339	6.6702
SI	13KRL	ISIS EM-BLASSO	TM57441	TM57424_TM57441	18537001	19275972	D05	19075972	0.6474	3.2457	3.9562	7.8394
SI	13KRL	ISIS EM-BLASSO	TM68645	TM68645	34870070	35270070	D08	35070070	0.1945	3.6492	4.3826	2.1537
SI	11XX	mrMLM	TM5611	TM5606_TM5611	104471955	104893800	A02	104693800	0.4955	5.192	5.99572	9.663
SI	11XX	mrMLM	TM36839	TM36819_TM36836_TM36839	113380264	113973791	A10	113773791	0.9876	4.4222	5.19372	21.9865
SI	11XX	mrMLM	TM75098	TM75098	63233690	63633690	D10	63433690	-0.2357	3.3482	4.06478	3.011
SI	11XX	FASTmrMLM	TM36839	TM36819_TM36836_TM36839	113380264	113973791	A10	113773791	0.7944	5.2092	6.0136	15.6278
SI	11XX	FASTmrMLM	TM75098	TM75098	63233690	63633690	D10	63433690	-0.1923	4.2772	5.0421	2.2017
SI	11XX	FASTmrEMMA	TM5606	TM5606_TM5611	104471955	104893800	A02	104671955	-0.61	4.2979	5.0637	5.8908
SI	11XX	FASTmrEMMA	TM36976	TM36949_TM36969_TM36973_TM36976	156021	991631	A11	791631	-2.4924e-05	3.7001	4.4363	1.2869e-08
SI	11XX	FASTmrEMMA	TM56685	TM56685_TM56686	55630827	56053587	D04	55830827	-0.3358	3.4039	4.1237	2.3188
SI	11XX	pLARmEB	TM5611	TM5606_TM5611	104471955	104893800	A02	104693800	0.3413	4.6747	5.4573	4.4775
SI	11XX	pLARmEB	TM22463	TM22408_TM22459_TM22463	10675134	11661410	A08	11461410	-0.2479	4.8649	5.6555	2.9698
SI	11XX	pLARmEB	TM36819	TM36819_TM36836_TM36839	113380264	113973791	A10	113580264	0.677	3.9	4.6466	12.7651
SI	11XX	pLARmEB	TM36876	TM36876	114149329	114549329	A10	114349329	1.0175	4.5277	5.3039	13.0481
SI	11XX	pLARmEB	TM36949	TM36949_TM36969_TM36973_TM36976	156021	991631	A11	356021	-0.2386	4.2253	4.9877	2.9041
SI	11XX	pLARmEB	TM55331	TM55331	52933526	53333526	D03	53133526	-0.3103	5.8489	6.6767	3.5419
SI	11XX	pLARmEB	TM56685	TM56685_TM56686	55630827	56053587	D04	55830827	-0.167	3.4128	4.1331	1.8552
SI	11XX	pLARmEB	TM75098	TM75098	63233690	63633690	D10	63433690	-0.2013	4.3487	5.1169	2.1439
SI	11XX	pKWmEB	TM4825	TM4825	47630675	48030675	A02	47830675	0.3091	3.6002	4.331	13.8662
SI	11XX	pKWmEB	TM25001	TM25001	40877118	41277118	A08	41077118	0.6055	4.7084	5.4925	13.4446
SI	11XX	pKWmEB	TM36819	TM36819_TM36836_TM36839	113380264	113973791	A10	113580264	0.721	3.1803	3.8869	12.287
SI	11XX	pKWmEB	TM36973	TM36949_TM36969_TM36973_TM36976	156021	991631	A11	775062	0.4731	4.3515	5.1198	14.5631
SI	11XX	pKWmEB	TM54703	TM54703	37197250	37597250	D03	37397250	0.3353	3.9631	4.7128	3.2983
SI	11XX	ISIS EM-BLASSO	TM5611	TM5606_TM5611	104471955	104893800	A02	104693800	0.5511	9.2049	10.1259	11.299
SI	11XX	ISIS EM-BLASSO	TM13811	TM13811	8603517	9003517	A06	8803517	-0.4664	4.7038	5.4877	4.2095
SI	11XX	ISIS EM-BLASSO	TM36876	TM36876	114149329	114549329	A10	114349329	1.0042	3.9948	4.7461	12.2996
SI	11XX	ISIS EM-BLASSO	TM36973	TM36949_TM36969_TM36973_TM36976	156021	991631	A11	775062	0.4229	4.4616	5.2349	11.3941
SI	11XX	ISIS EM-BLASSO	TM54895	TM54895_TM54915	43621808	44418254	D03	43821808	-0.2533	3.6253	4.3575	2.6348
SI	12XX	mrMLM	TM5611	TM5606_TM5611	104471955	104893800	A02	104693800	0.5542	3.9494	4.69844	12.1188
SI	12XX	mrMLM	TM10255	TM10234_TM10240_TM10255	4914573	5689969	A05	5489969	0.3494	6.2776	7.11984	7.0078
SI	12XX	mrMLM	TM48349	TM48349	10668260	11068260	D01	10868260	-0.329	3.8797	4.62522	5.8792
SI	12XX	FASTmrMLM	TM5611	TM5606_TM5611	104471955	104893800	A02	104693800	0.3276	4.8788	5.67	4.2144
SI	12XX	FASTmrMLM	TM10255	TM10234_TM10240_TM10255	4914573	5689969	A05	5489969	0.2958	5.0085	5.805	4.9993
SI	12XX	FASTmrMLM	TM40402	TM40402	6993149	7393149	A12	7193149	7.531e-05	4.0753	4.8306	3.0303e-07
SI	12XX	FASTmrMLM	TM59087	TM59069_TM59072_TM59087_TM59090	3141875	3884831	D06	3625170	-6.7536e-05	4.3559	5.1244	2.8731e-07
SI	12XX	FASTmrMLM	TM70129	TM70128_TM70129_TM70130_TM70132	2779408	3248317	D09	2995647	6.8992e-05	4.4975	5.2724	3.5272e-07
SI	12XX	FASTmrMLM	TM72784	TM72784	48012315	48412315	D09	48212315	0.4398	4.13	4.8879	12.5383
SI	12XX	FASTmrMLM	TM79255	TM79255	49653782	50053782	D12	49853782	2.2957e-05	4.4292	5.201	2.7109e-08
SI	12XX	FASTmrEMMA	TM5606	TM5606_TM5611	104471955	104893800	A02	104671955	-0.5694	3.9019	4.6485	4.5076
SI	12XX	FASTmrEMMA	TM56546	TM56516_TM56521_TM56522_TM56523_TM56525_TM56532_TM56534_TM56537_TM56542_TM56546_TM56550_TM56563	53326927	54459296	D04	54117322	-0.5008	3.9961	4.7475	4.6029
SI	12XX	pLARmEB	TM5611	TM5606_TM5611	104471955	104893800	A02	104693800	0.3225	3.7849	4.5255	3.8564
SI	12XX	pLARmEB	TM10255	TM10234_TM10240_TM10255	4914573	5689969	A05	5489969	0.2691	5.0901	5.8898	3.9045
SI	12XX	pLARmEB	TM19935	TM19889_TM19934_TM19935_TM19937_TM19974_TM19978	25391624	26507219	A07	25977771	-0.1753	3.3791	4.0975	2.0359
SI	12XX	pKWmEB	TM3628	TM3628_TM3641	116442633	117224311	A01	116642633	0.1476	3.7421	4.4805	5.5986
SI	12XX	pKWmEB	TM19889	TM19889_TM19934_TM19935_TM19937_TM19974_TM19978	25391624	26507219	A07	25591624	-0.2565	4.5188	5.2946	4.3006
SI	12XX	pKWmEB	TM32434	TM32434_TM32439_TM32444	56572960	57053782	A09	56772960	0.2303	3.2271	3.9365	6.0332
SI	12XX	ISIS EM-BLASSO	TM5611	TM5606_TM5611	104471955	104893800	A02	104693800	0.3159	4.4666	5.2401	4.287
SI	12XX	ISIS EM-BLASSO	TM10255	TM10234_TM10240_TM10255	4914573	5689969	A05	5489969	0.2735	5.0509	5.8491	4.6758
SI	12XX	ISIS EM-BLASSO	TM32434	TM32434_TM32439_TM32444	56572960	57053782	A09	56772960	0.2456	3.0457	3.7439	2.9136
SI	13XX	mrMLM	TM57441	TM57424_TM57441	18537001	19275972	D05	19075972	1.3596	4.3601	5.1288	26.3881
SI	13XX	mrMLM	TM66555	TM66555	52869680	53269680	D07	53069680	0.4863	5.0904	5.89014	6.6365
SI	13XX	FASTmrMLM	TM57441	TM57424_TM57441	18537001	19275972	D05	19075972	1.2627	5.358	6.1681	23.8511
SI	13XX	FASTmrEMMA	TM5606	TM5606_TM5611	104471955	104893800	A02	104671955	-0.7057	6.2892	7.1319	7.9232
SI	13XX	FASTmrEMMA	TM18239	TM18233_TM18237_TM18239	121655375	122094704	A06	121894704	-0.5794	3.7386	4.4768	3.7797
SI	13XX	pKWmEB	TM3641	TM3628_TM3641	116442633	117224311	A01	117024311	0.1356	3.0784	3.7786	3.4755
SI	13XX	pKWmEB	TM4210	TM4210	9188831	9588831	A02	9388831	-0.771	3.359	4.0762	16.6153
SI	13XX	pKWmEB	TM57441	TM57424_TM57441	18537001	19275972	D05	19075972	1.1672	5.5523	6.3696	23.2654
SI	13XX	ISIS EM-BLASSO	TM18237	TM18233_TM18237_TM18239	121655375	122094704	A06	121886626	-0.6245	3.5238	4.2504	13.6742
SI	13XX	ISIS EM-BLASSO	TM19937	TM19889_TM19934_TM19935_TM19937_TM19974_TM19978	25391624	26507219	A07	26003158	-0.2278	4.8955	5.6874	3.9523
SI	13XX	ISIS EM-BLASSO	TM21806	TM21805_TM21806	1231296	1771524	A08	1571524	-0.2977	5.4415	6.2547	5.2401
SI	13XX	ISIS EM-BLASSO	TM36969	TM36949_TM36969_TM36973_TM36976	156021	991631	A11	753944	-0.1569	3.0801	3.7805	1.8651
SI	11NY	mrMLM	TM19934	TM19889_TM19934_TM19935_TM19937_TM19974_TM19978	25391624	26507219	A07	25972579	-0.2696	4.5361	5.3127	8.1795
SI	11NY	mrMLM	TM80680	TM80680	26564145	26964145	D13	26764145	0.3989	6.6859	7.54102	9.365
SI	11NY	FASTmrMLM	TM19934	TM19889_TM19934_TM19935_TM19937_TM19974_TM19978	25391624	26507219	A07	25972579	-0.2035	5.5715	6.3895	3.7674
SI	11NY	FASTmrMLM	TM22479	TM22479	13286616	13686616	A08	13486616	0.5574	6.2318	7.0725	17.7611
SI	11NY	FASTmrMLM	TM53515	TM53470_TM53489_TM53490_TM53491_TM53497_TM53509_TM53514_TM53515_TM53516_TM53525	1854250	3320138	D03	2827871	0.2555	3.3832	4.1018	6.1162
SI	11NY	FASTmrMLM	TM54890	TM54890	43090299	43490299	D03	43290299	0.4171	3.4595	4.1825	10.119
SI	11NY	FASTmrMLM	TM80680	TM80680	26564145	26964145	D13	26764145	0.3138	5.0481	5.8462	4.6817
SI	11NY	FASTmrEMMA	TM19934	TM19889_TM19934_TM19935_TM19937_TM19974_TM19978	25391624	26507219	A07	25972579	-0.4183	4.787	5.5744	4.7638
SI	11NY	FASTmrEMMA	TM80680	TM80680	26564145	26964145	D13	26764145	0.6697	5.9188	6.7491	6.6451
SI	11NY	pLARmEB	TM5611	TM5606_TM5611	104471955	104893800	A02	104693800	0.2212	3.6037	4.3347	2.0749
SI	11NY	pLARmEB	TM19934	TM19889_TM19934_TM19935_TM19937_TM19974_TM19978	25391624	26507219	A07	25972579	-0.2136	5.9413	6.7723	3.4595
SI	11NY	pLARmEB	TM22479	TM22479	13286616	13686616	A08	13486616	0.7757	10.7828	11.7368	28.6743
SI	11NY	pLARmEB	TM36553	TM36553	109391116	109791116	A10	109591116	0.8652	3.6223	4.3543	6.7356
SI	11NY	pLARmEB	TM47842	TM47842_TM47844	1492190	1918924	D01	1692190	0.2711	3.5996	4.3304	5.5687
SI	11NY	pLARmEB	TM48146	TM48146_TM48150_TM48152	7027642	7464073	D01	7227642	-0.152	4.4424	5.2148	1.8383
SI	11NY	pLARmEB	TM54771	TM54771_TM54777	39941516	40582554	D03	40141516	-0.2253	3.6262	4.3584	1.4524
SI	11NY	pLARmEB	TM70129	TM70128_TM70129_TM70130_TM70132	2779408	3248317	D09	2995647	0.1626	4.2809	5.0459	2.1152
SI	11NY	pKWmEB	TM3628	TM3628_TM3641	116442633	117224311	A01	116642633	0.1316	3.4917	4.2165	4.8933
SI	11NY	pKWmEB	TM19934	TM19889_TM19934_TM19935_TM19937_TM19974_TM19978	25391624	26507219	A07	25972579	-0.1938	4.785	5.5723	5.3772
SI	11NY	pKWmEB	TM28362	TM28362	91521992	91921992	A08	91721992	0.4723	3.6991	4.4352	20.63
SI	11NY	pKWmEB	TM56685	TM56685_TM56686	55630827	56053587	D04	55830827	-3.2009e-05	3.5435	4.2712	2.8796
SI	11NY	pKWmEB	TM80680	TM80680	26564145	26964145	D13	26764145	0.3018	5.2899	6.0974	6.5866
SI	11NY	ISIS EM-BLASSO	TM3628	TM3628_TM3641	116442633	117224311	A01	116642633	0.1372	3.6457	4.379	1.5037
SI	11NY	ISIS EM-BLASSO	TM12798	TM12798	96471364	96871364	A05	96671364	0.9233	4.0649	4.8197	5.528
SI	11NY	ISIS EM-BLASSO	TM19934	TM19889_TM19934_TM19935_TM19937_TM19974_TM19978	25391624	26507219	A07	25972579	-0.1212	3.2309	3.9405	1.1139
SI	11NY	ISIS EM-BLASSO	TM22479	TM22479	13286616	13686616	A08	13486616	0.6446	6.9699	7.8335	19.8094
SI	11NY	ISIS EM-BLASSO	TM34071	TM34071	11330848	11730848	A10	11530848	-0.1894	3.951	4.7001	1.6169
SI	11NY	ISIS EM-BLASSO	TM36553	TM36553	109391116	109791116	A10	109591116	0.9488	4.1255	4.8832	8.103
SI	11NY	ISIS EM-BLASSO	TM53490	TM53470_TM53489_TM53490_TM53491_TM53497_TM53509_TM53514_TM53515_TM53516_TM53525	1854250	3320138	D03	2198508	0.4105	3.3628	4.0802	7.8889
SI	11NY	ISIS EM-BLASSO	TM53516	TM53470_TM53489_TM53490_TM53491_TM53497_TM53509_TM53514_TM53515_TM53516_TM53525	1854250	3320138	D03	2832067	0.1508	4.0153	4.7676	1.7607
SI	11NY	ISIS EM-BLASSO	TM73426	TM73426	5435193	5835193	D10	5635193	0.4385	5.8546	6.6826	12.2206
SI	12NY	mrMLM	TM11707	TM11687_TM11705_TM11707_TM11709	36166708	36895428	A05	36689297	0.5245	4.4352	5.2073	14.2459
SI	12NY	mrMLM	TM36819	TM36819_TM36836_TM36839	113380264	113973791	A10	113580264	0.6635	3.8356	4.57887	10.5448
SI	12NY	mrMLM	TM36393	TM36350_TM36372_TM36393	105774152	106662619	A10	106462619	1.9132	3.9475	4.69645	14.8602
SI	12NY	mrMLM	TM47842	TM47842_TM47844	1492190	1918924	D01	1692190	0.4387	4.1694	4.92919	11.3714
SI	12NY	mrMLM	TM53497	TM53470_TM53489_TM53490_TM53491_TM53497_TM53509_TM53514_TM53515_TM53516_TM53525	1854250	3320138	D03	2478502	-0.3394	3.1004	3.80202	1.981
SI	12NY	mrMLM	TM61898	TM61898	49782927	50182927	D06	49982927	-0.2607	3.5986	4.3293	2.5255
SI	12NY	mrMLM	TM63225	TM63225_TM63239_TM63241	2095268	2966937	D07	2295268	0.2652	4.3064	5.07263	4.3872
SI	12NY	mrMLM	TM80380	TM80380	5402471	5802471	D13	5602471	-0.3444	4.7631	5.54948	4.3282
SI	12NY	FASTmrMLM	TM11707	TM11687_TM11705_TM11707_TM11709	36166708	36895428	A05	36689297	0.4184	4.4789	5.253	10.6709
SI	12NY	FASTmrMLM	TM36393	TM36350_TM36372_TM36393	105774152	106662619	A10	106462619	1.4437	4.4032	5.1739	9.9631
SI	12NY	FASTmrMLM	TM36819	TM36819_TM36836_TM36839	113380264	113973791	A10	113580264	0.6232	5.0694	5.8683	10.9529
SI	12NY	FASTmrMLM	TM47842	TM47842_TM47844	1492190	1918924	D01	1692190	0.3367	4.2602	5.0243	7.8886
SI	12NY	FASTmrMLM	TM53266	TM53238_TM53239_TM53266	66951737	67539510	D02	67339510	0.2445	3.087	3.7878	4.0074
SI	12NY	FASTmrMLM	TM53497	TM53470_TM53489_TM53490_TM53491_TM53497_TM53509_TM53514_TM53515_TM53516_TM53525	1854250	3320138	D03	2478502	-0.2271	3.1977	3.9053	1.044
SI	12NY	FASTmrMLM	TM61898	TM61898	49782927	50182927	D06	49982927	-0.1923	3.9516	4.7008	1.6179
SI	12NY	FASTmrMLM	TM63225	TM63225_TM63239_TM63241	2095268	2966937	D07	2295268	0.158	4.0852	4.8409	1.8333
SI	12NY	FASTmrMLM	TM77099	TM77099_TM77101_TM77102	62754065	63171447	D11	62954065	0.1454	3.8148	4.557	1.5427
SI	12NY	FASTmrMLM	TM80380	TM80380	5402471	5802471	D13	5602471	-0.2656	6.1916	7.031	3.03
SI	12NY	FASTmrEMMA	TM67119	TM67119	3902579	4302579	D08	4102579	-0.4715	3.544	4.2717	3.4115
SI	12NY	pLARmEB	TM36393	TM36350_TM36372_TM36393	105774152	106662619	A10	106462619	2.0262	7.2607	8.1327	13.8154
SI	12NY	pLARmEB	TM40316	TM40316	6193538	6593538	A12	6393538	0.1955	3.2629	3.9745	1.4251
SI	12NY	pLARmEB	TM47842	TM47842_TM47844	1492190	1918924	D01	1692190	0.347	3.9533	4.7025	5.8981
SI	12NY	pLARmEB	TM53266	TM53238_TM53239_TM53266	66951737	67539510	D02	67339510	0.3225	3.8481	4.592	4.9069
SI	12NY	pLARmEB	TM53497	TM53470_TM53489_TM53490_TM53491_TM53497_TM53509_TM53514_TM53515_TM53516_TM53525	1854250	3320138	D03	2478502	-0.2275	3.3722	4.0902	0.7375
SI	12NY	pLARmEB	TM64453	TM64453	25309667	25709667	D07	25509667	0.5917	5.0313	5.8287	6.951
SI	12NY	pLARmEB	TM80380	TM80380	5402471	5802471	D13	5602471	-0.1647	4.1726	4.9325	0.8204
SI	12NY	pLARmEB	TM80456	TM80451_TM80456	7912657	8340553	D13	8140553	0.4118	5.8196	6.6464	2.5403
SI	12NY	pKWmEB	TM36819	TM36819_TM36836_TM36839	113380264	113973791	A10	113580264	0.5886	3.8552	4.5995	17.339
SI	12NY	pKWmEB	TM61898	TM61898	49782927	50182927	D06	49982927	-0.2849	5.8227	6.6496	6.9601
SI	12NY	pKWmEB	TM63225	TM63225_TM63239_TM63241	2095268	2966937	D07	2295268	0.1623	4.7898	5.5773	4.3513
SI	12NY	pKWmEB	TM77101	TM77099_TM77101_TM77102	62754065	63171447	D11	62966599	0.1805	3.0001	3.6954	4.4222
SI	12NY	pKWmEB	TM77292	TM77279_TM77290_TM77292	386077	1021397	D12	821397	0.4274	5.121	5.9219	6.6634
SI	12NY	pKWmEB	TM80380	TM80380	5402471	5802471	D13	5602471	-0.2068	3.5267	4.2534	4.3616
SI	12NY	ISIS EM-BLASSO	TM13164	TM13154_TM13164	102020695	102517592	A05	102317592	-0.1512	4.8399	5.6295	1.5324
SI	12NY	ISIS EM-BLASSO	TM36393	TM36350_TM36372_TM36393	105774152	106662619	A10	106462619	1.3623	4.2129	4.9748	8.2167
SI	12NY	ISIS EM-BLASSO	TM36819	TM36819_TM36836_TM36839	113380264	113973791	A10	113580264	0.5978	4.5126	5.2882	9.3348
SI	12NY	ISIS EM-BLASSO	TM46868	TM46868	93570972	93970972	A13	93770972	-0.54	3.0662	3.7657	3.4457
SI	12NY	ISIS EM-BLASSO	TM47842	TM47842_TM47844	1492190	1918924	D01	1692190	0.4278	6.9029	7.7646	11.7915
SI	12NY	ISIS EM-BLASSO	TM48055	TM48044_TM48055_TM48061_TM48070	6011211	6809205	D01	6368114	-0.2115	3.008	3.7038	2.9938
SI	12NY	ISIS EM-BLASSO	TM53266	TM53238_TM53239_TM53266	66951737	67539510	D02	67339510	0.3364	5.0366	5.8342	7.0212
SI	12NY	ISIS EM-BLASSO	TM53497	TM53470_TM53489_TM53490_TM53491_TM53497_TM53509_TM53514_TM53515_TM53516_TM53525	1854250	3320138	D03	2478502	-0.2994	5.2389	6.0444	1.6811
SI	12NY	ISIS EM-BLASSO	TM61898	TM61898	49782927	50182927	D06	49982927	-0.2078	5.2614	6.0678	1.7496
SI	12NY	ISIS EM-BLASSO	TM63225	TM63225_TM63239_TM63241	2095268	2966937	D07	2295268	0.1634	5.0832	5.8827	1.8167
SI	12NY	ISIS EM-BLASSO	TM64418	TM64418	24874102	25274102	D07	25074102	0.3809	3.8685	4.6135	4.4137
SI	12NY	ISIS EM-BLASSO	TM67119	TM67119	3902579	4302579	D08	4102579	-0.1565	3.33	4.0455	1.06
SI	12NY	ISIS EM-BLASSO	TM80380	TM80380	5402471	5802471	D13	5602471	-0.3479	10.7005	11.6529	4.8165
SI	12NY	ISIS EM-BLASSO	TM80451	TM80451_TM80456	7912657	8340553	D13	8112657	0.4819	10.654	11.6055	5.0118
SI	13NY	mrMLM	TM47660	TM47660_TM47665_TM47676	108880311	109469514	A13	109080311	0.4146	4.7672	5.55375	9.5855
SI	13NY	mrMLM	TM70129	TM70128_TM70129_TM70130_TM70132	2779408	3248317	D09	2995647	0.229	3.0309	3.72813	5.6403
SI	13NY	FASTmrMLM	TM22479	TM22479	13286616	13686616	A08	13486616	0.3824	4.1872	4.9478	8.0758
SI	13NY	FASTmrMLM	TM39899	TM39899_TM39909	120178839	120631156	A11	120378839	0.9034	3.4161	4.1366	14.279
SI	13NY	FASTmrMLM	TM47660	TM47660_TM47665_TM47676	108880311	109469514	A13	109080311	0.3726	7.2982	8.1713	6.6764
SI	13NY	FASTmrMLM	TM48287	TM48285_TM48287	9771436	10181471	D01	9981471	-0.1687	3.0754	3.7755	2.5285
SI	13NY	FASTmrMLM	TM70129	TM70128_TM70129_TM70130_TM70132	2779408	3248317	D09	2995647	0.1806	3.6184	4.3502	3.0247
SI	13NY	FASTmrEMMA	TM5606	TM5606_TM5611	104471955	104893800	A02	104671955	-0.4838	4.0731	4.8283	4.3156
SI	13NY	FASTmrEMMA	TM56521	TM56516_TM56521_TM56522_TM56523_TM56525_TM56532_TM56534_TM56537_TM56542_TM56546_TM56550_TM56563	53326927	54459296	D04	53723171	-0.4283	3.8585	4.6029	4.8044
SI	13NY	pLARmEB	TM13164	TM13154_TM13164	102020695	102517592	A05	102317592	-0.1325	3.2546	3.9657	1.5314
SI	13NY	pLARmEB	TM21693	TM21685_TM21693	95275753	95710761	A07	95510761	-0.2355	5.3099	6.1182	2.012
SI	13NY	pLARmEB	TM22482	TM22482_TM22485	14049399	14570018	A08	14249399	-0.2695	5.4461	6.2595	4.0296
SI	13NY	pLARmEB	TM34305	TM34305	22175683	22575683	A10	22375683	0.3417	4.2494	5.013	7.3618
SI	13NY	pLARmEB	TM36969	TM36949_TM36969_TM36973_TM36976	156021	991631	A11	753944	-0.1568	3.5367	4.264	1.9861
SI	13NY	pLARmEB	TM47660	TM47660_TM47665_TM47676	108880311	109469514	A13	109080311	0.3951	10.508	11.4566	7.1669
SI	13NY	pLARmEB	TM48285	TM48285_TM48287	9771436	10181471	D01	9971436	-0.2485	3.1151	3.8176	5.1782
SI	13NY	pLARmEB	TM53238	TM53238_TM53239_TM53266	66951737	67539510	D02	67151737	0.5553	5.2897	6.0972	10.4825
SI	13NY	pLARmEB	TM70129	TM70128_TM70129_TM70130_TM70132	2779408	3248317	D09	2995647	0.2275	7.489	8.3674	4.5823
SI	13NY	pLARmEB	TM72488	TM72467_TM72469_TM72471_TM72472_TM72482_TM72485_TM72488_TM72496	43152750	43962749	D09	43682841	-0.1827	3.8566	4.6009	2.9233
SI	13NY	pLARmEB	TM79203	TM79203	48499896	48899896	D12	48699896	0.3602	3.8125	4.5546	6.8399
SI	13NY	pKWmEB	TM4210	TM4210	9188831	9588831	A02	9388831	-0.448	3.487	4.2115	10.583
SI	13NY	pKWmEB	TM13203	TM13203	102805210	103205210	A05	103005210	-0.4109	4.122	4.8795	10.4468
SI	13NY	pKWmEB	TM37794	TM37794	18787090	19187090	A11	18987090	0.6785	3.1621	3.8675	9.7409
SI	13NY	pKWmEB	TM56546	TM56516_TM56521_TM56522_TM56523_TM56525_TM56532_TM56534_TM56537_TM56542_TM56546_TM56550_TM56563	53326927	54459296	D04	54117322	-0.2209	3.3819	4.1004	4.421
SI	13NY	pKWmEB	TM57441	TM57424_TM57441	18537001	19275972	D05	19075972	0.8065	4.15	4.9089	13.0303
SI	13NY	pKWmEB	TM72488	TM72467_TM72469_TM72471_TM72472_TM72482_TM72485_TM72488_TM72496	43152750	43962749	D09	43682841	-0.2145	5.0672	5.866	5.8281
SI	13NY	pKWmEB	TM70129	TM70128_TM70129_TM70130_TM70132	2779408	3248317	D09	2995647	0.1825	5.2115	6.016	4.1788
SI	13NY	ISIS EM-BLASSO	TM3737	TM3737	384611	784611	A02	584611	-0.1867	4.4581	5.2312	1.89
SI	13NY	ISIS EM-BLASSO	TM6018	TM6018_TM6035_TM6045_TM6046	4563136	5237614	A03	4763136	-0.2339	4.2484	5.0119	2.7773
SI	13NY	ISIS EM-BLASSO	TM19889	TM19889_TM19934_TM19935_TM19937_TM19974_TM19978	25391624	26507219	A07	25591624	-0.2931	8.7286	9.6386	6.4952
SI	13NY	ISIS EM-BLASSO	TM34305	TM34305	22175683	22575683	A10	22375683	0.2967	3.8799	4.6254	6.2779
SI	13NY	ISIS EM-BLASSO	TM47660	TM47660_TM47665_TM47676	108880311	109469514	A13	109080311	0.4293	10.9099	11.8663	9.5705
SI	13NY	ISIS EM-BLASSO	TM48287	TM48285_TM48287	9771436	10181471	D01	9981471	-0.2258	7.2894	8.1622	4.8952
SI	13NY	ISIS EM-BLASSO	TM70129	TM70128_TM70129_TM70130_TM70132	2779408	3248317	D09	2995647	0.2512	8.7259	9.6359	6.3171
SI	13NY	ISIS EM-BLASSO	TM72482	TM72467_TM72469_TM72471_TM72472_TM72482_TM72485_TM72488_TM72496	43152750	43962749	D09	43625770	-0.173	3.8304	4.5734	2.9619
SI	18YC	mrMLM	TM22123	TM22123	6584725	6984725	A08	6784725	-0.4586	3.1961	3.90362	4.16
SI	18YC	mrMLM	TM36393	TM36350_TM36372_TM36393	105774152	106662619	A10	106462619	2.5201	3.6562	4.39002	16.124
SI	18YC	mrMLM	TM39465	TM39465_TM39470	112409523	112930267	A11	112609523	0.5376	7.0977	7.96507	7.3998
SI	18YC	mrMLM	TM47660	TM47660_TM47665_TM47676	108880311	109469514	A13	109080311	0.3945	3.3828	4.10139	3.1476
SI	18YC	mrMLM	TM56821	TM56795_TM56821	2410915	3154418	D05	2954418	-1.3568	4.8142	5.60272	20.8003
SI	18YC	FASTmrMLM	TM22479	TM22479	13286616	13686616	A08	13486616	1.0281	8.2825	9.1817	24.3775
SI	18YC	FASTmrMLM	TM36393	TM36350_TM36372_TM36393	105774152	106662619	A10	106462619	1.6232	3.4972	4.2223	6.6398
SI	18YC	FASTmrMLM	TM39465	TM39465_TM39470	112409523	112930267	A11	112609523	0.3786	5.7593	6.584	3.6419
SI	18YC	FASTmrMLM	TM47660	TM47660_TM47665_TM47676	108880311	109469514	A13	109080311	0.3501	3.4736	4.1974	2.4618
SI	18YC	FASTmrMLM	TM53239	TM53238_TM53239_TM53266	66951737	67539510	D02	67161966	0.5837	4.0665	4.8213	7.4334
SI	18YC	FASTmrMLM	TM56821	TM56795_TM56821	2410915	3154418	D05	2954418	-0.8337	3.8654	4.6102	7.7957
SI	18YC	FASTmrMLM	TM62941	TM62937_TM62941	61513126	62009202	D06	61809202	-1.5555e-05	3.1656	3.8713	6.9154e-09
SI	18YC	FASTmrMLM	TM76890	TM76890	59114123	59514123	D11	59314123	0.2554	3.3852	4.1039	1.5305
SI	18YC	FASTmrEMMA	TM22463	TM22408_TM22459_TM22463	10675134	11661410	A08	11461410	-0.9467	5.7331	6.5569	7.7487
SI	18YC	FASTmrEMMA	TM39465	TM39465_TM39470	112409523	112930267	A11	112609523	0.7334	4.0325	4.7857	4.7122
SI	18YC	pLARmEB	TM22479	TM22479	13286616	13686616	A08	13486616	0.8325	8.2474	9.1457	15.0559
SI	18YC	pLARmEB	TM36393	TM36350_TM36372_TM36393	105774152	106662619	A10	106462619	1.4519	3.2916	4.0049	5.0043
SI	18YC	pLARmEB	TM36890	TM36890	114581169	114981169	A10	114781169	0.8352	5.1873	5.9908	5.5515
SI	18YC	pLARmEB	TM39465	TM39465_TM39470	112409523	112930267	A11	112609523	0.439	7.9883	8.88	4.6124
SI	18YC	pLARmEB	TM47660	TM47660_TM47665_TM47676	108880311	109469514	A13	109080311	0.3533	5.3707	6.1813	2.3601
SI	18YC	pLARmEB	TM48271	TM48271	9238190	9638190	D01	9438190	-0.2093	4.172	4.9319	1.495
SI	18YC	pLARmEB	TM53239	TM53238_TM53239_TM53266	66951737	67539510	D02	67161966	0.5592	3.4842	4.2086	6.4267
SI	18YC	pLARmEB	TM56821	TM56795_TM56821	2410915	3154418	D05	2954418	-0.6976	3.5512	4.2793	5.1419
SI	18YC	pLARmEB	TM62941	TM62937_TM62941	61513126	62009202	D06	61809202	-0.2568	5.3395	6.1489	1.7757
SI	18YC	pLARmEB	TM67402	TM67402	7667722	8067722	D08	7867722	0.1594	3.0402	3.738	0.8456
SI	18YC	pLARmEB	TM73154	TM73149_TM73152_TM73153_TM73154_TM73158_TM73182_TM73201	1674917	2933280	D10	1985628	0.3085	6.6964	7.5518	2.6758
SI	18YC	pKWmEB	TM33839	TM33837_TM33839	1718570	2202047	A10	2002047	-0.2895	4.3287	5.096	5.2795
SI	18YC	pKWmEB	TM53239	TM53238_TM53239_TM53266	66951737	67539510	D02	67161966	0.5121	3.0106	3.7065	13.4521
SI	18YC	pKWmEB	TM68346	TM68346	20147270	20547270	D08	20347270	0.3552	4.7869	5.5743	12.6334
SI	18YC	pKWmEB	TM79908	TM79908	59882006	60282006	D12	60082006	-0.3234	4.8129	5.6014	3.5
SI	18YC	ISIS EM-BLASSO	TM22463	TM22408_TM22459_TM22463	10675134	11661410	A08	11461410	-0.4286	5.7674	6.5924	5.5351
SI	18YC	ISIS EM-BLASSO	TM36393	TM36350_TM36372_TM36393	105774152	106662619	A10	106462619	2.0585	4.8888	5.6804	12.4783
SI	18YC	ISIS EM-BLASSO	TM39465	TM39465_TM39470	112409523	112930267	A11	112609523	0.4399	6.5444	7.3951	5.7463
SI	18YC	ISIS EM-BLASSO	TM56821	TM56795_TM56821	2410915	3154418	D05	2954418	-1.0225	5.1433	5.9451	13.7016
SI	18YC	ISIS EM-BLASSO	TM62941	TM62937_TM62941	61513126	62009202	D06	61809202	-0.2576	4.0641	4.8188	2.2157
SI	18YC	ISIS EM-BLASSO	TM73154	TM73149_TM73152_TM73153_TM73154_TM73158_TM73182_TM73201	1674917	2933280	D10	1985628	0.2954	4.4286	5.2004	3.0441
SI	18DT	pLARmEB	TM21354	TM21334_TM21354_TM21374	90557652	91477395	A07	91065538	0.6203	3.297	4.0106	8.5204
SI	18DT	pLARmEB	TM36716	TM36703_TM36713_TM36716	111583395	112158601	A10	111958601	-0.2672	3.8164	4.5587	3.1862
SI	18DT	pLARmEB	TM37356	TM37356	12180919	12580919	A11	12380919	0.3062	3.1702	3.8761	5.5576
SI	18DT	pLARmEB	TM54491	TM54491_TM54493	33974332	34443888	D03	34174332	0.7913	3.3713	4.0892	11.6634
SI	18DT	pLARmEB	TM62720	TM62720	57967613	58367613	D06	58167613	0.2766	3.4725	4.1962	2.2604
SI	18DT	pKWmEB	TM30238	TM30238_TM30247	4703257	5334002	A09	4903257	-0.2645	3.1348	3.8386	3.6583
SI	18DT	pKWmEB	TM38084	TM38084	24808358	25208358	A11	25008358	0.738	3.5416	4.2692	12.4531
SI	18DT	pKWmEB	TM54491	TM54491_TM54493	33974332	34443888	D03	34174332	0.832	4.8093	5.5976	20.0029
SI	18DT	pKWmEB	TM69266	TM69266	58291773	58691773	D08	58491773	-0.2427	5.7563	6.5809	6.7437
SI	18DT	ISIS EM-BLASSO	TM37356	TM37356	12180919	12580919	A11	12380919	0.3421	3.5776	4.3072	7.6298
SI	18DT	ISIS EM-BLASSO	TM43041	TM43041	104764364	105164364	A12	104964364	-0.5443	5.5434	6.3604	4.2634
SI	18DT	ISIS EM-BLASSO	TM54491	TM54491_TM54493	33974332	34443888	D03	34174332	0.8692	3.7821	4.5226	15.4745
SI	18DT	ISIS EM-BLASSO	TM62720	TM62720	57967613	58367613	D06	58167613	0.3058	4.6691	5.4515	3.0374
SI	18DT	ISIS EM-BLASSO	TM67222	TM67222_TM67223	5261551	5685378	D08	5461551	0.2698	5.0487	5.8468	4.8548
SI	BLUP	mrMLM	TM5611	TM5606_TM5611	104471955	104893800	A02	104693800	0.3304	8.4331	9.336	9.3242
SI	BLUP	mrMLM	TM19935	TM19889_TM19934_TM19935_TM19937_TM19974_TM19978	25391624	26507219	A07	25977771	-0.1477	3.1963	3.90384	3.3319
SI	BLUP	mrMLM	TM47660	TM47660_TM47665_TM47676	108880311	109469514	A13	109080311	0.1999	4.583	5.36165	3.3406
SI	BLUP	mrMLM	TM47842	TM47842_TM47844	1492190	1918924	D01	1692190	0.2475	3.6184	4.35018	9.3518
SI	BLUP	mrMLM	TM48349	TM48349	10668260	11068260	D01	10868260	-0.215	4.7854	5.57271	5.4357
SI	BLUP	mrMLM	TM48070	TM48044_TM48055_TM48061_TM48070	6011211	6809205	D01	6609205	-0.1381	3.0792	3.77949	3.0693
SI	BLUP	mrMLM	TM56521	TM56516_TM56521_TM56522_TM56523_TM56525_TM56532_TM56534_TM56537_TM56542_TM56546_TM56550_TM56563	53326927	54459296	D04	53723171	-0.2136	5.4178	6.23012	7.2743
SI	BLUP	mrMLM	TM57441	TM57424_TM57441	18537001	19275972	D05	19075972	0.6591	3.4605	4.18353	13.2099
SI	BLUP	FASTmrMLM	TM5611	TM5606_TM5611	104471955	104893800	A02	104693800	0.2104	4.1263	4.884	3.6072
SI	BLUP	FASTmrMLM	TM19935	TM19889_TM19934_TM19935_TM19937_TM19974_TM19978	25391624	26507219	A07	25977771	-0.1227	3.53	4.2569	2.1924
SI	BLUP	FASTmrMLM	TM22479	TM22479	13286616	13686616	A08	13486616	0.5258	8.1445	9.0402	25.3262
SI	BLUP	FASTmrMLM	TM47660	TM47660_TM47665_TM47676	108880311	109469514	A13	109080311	0.2659	6.9989	7.8634	5.6397
SI	BLUP	FASTmrMLM	TM47842	TM47842_TM47844	1492190	1918924	D01	1692190	0.2663	4.7813	5.5684	10.3344
SI	BLUP	FASTmrMLM	TM48070	TM48044_TM48055_TM48061_TM48070	6011211	6809205	D01	6609205	-0.0957	3.3266	4.0419	1.4061
SI	BLUP	FASTmrMLM	TM54895	TM54895_TM54915	43621808	44418254	D03	43821808	-0.1667	3.9657	4.7156	2.5005
SI	BLUP	FASTmrMLM	TM70129	TM70128_TM70129_TM70130_TM70132	2779408	3248317	D09	2995647	0.1307	4.926	5.7191	2.6253
SI	BLUP	FASTmrEMMA	TM18239	TM18233_TM18237_TM18239	121655375	122094704	A06	121894704	-0.3952	3.7665	4.5062	3.9036
SI	BLUP	pLARmEB	TM5611	TM5606_TM5611	104471955	104893800	A02	104693800	0.238	5.7981	6.6242	3.2557
SI	BLUP	pLARmEB	TM19935	TM19889_TM19934_TM19935_TM19937_TM19974_TM19978	25391624	26507219	A07	25977771	-0.124	3.8191	4.5615	1.5806
SI	BLUP	pLARmEB	TM22479	TM22479	13286616	13686616	A08	13486616	0.5733	10.4061	11.3527	21.2281
SI	BLUP	pLARmEB	TM34071	TM34071	11330848	11730848	A10	11530848	-0.1392	3.5921	4.3224	1.184
SI	BLUP	pLARmEB	TM47660	TM47660_TM47665_TM47676	108880311	109469514	A13	109080311	0.2394	5.7036	6.5263	3.2237
SI	BLUP	pLARmEB	TM47842	TM47842_TM47844	1492190	1918924	D01	1692190	0.2775	5.199	6.003	7.9086
SI	BLUP	pLARmEB	TM48150	TM48146_TM48150_TM48152	7027642	7464073	D01	7250340	-0.106	3.8166	4.5589	1.2165
SI	BLUP	pLARmEB	TM54895	TM54895_TM54915	43621808	44418254	D03	43821808	-0.1495	3.4622	4.1853	1.4171
SI	BLUP	pLARmEB	TM70129	TM70128_TM70129_TM70130_TM70132	2779408	3248317	D09	2995647	0.1437	6.2373	7.0782	2.2376
SI	BLUP	pKWmEB	TM32434	TM32434_TM32439_TM32444	56572960	57053782	A09	56772960	0.1634	4.449	5.2217	5.3894
SI	BLUP	pKWmEB	TM36819	TM36819_TM36836_TM36839	113380264	113973791	A10	113580264	0.4305	5.6976	6.5201	14.0053
SI	BLUP	pKWmEB	TM36973	TM36949_TM36969_TM36973_TM36976	156021	991631	A11	775062	0.3171	6.0022	6.8353	11.6777
SI	BLUP	pKWmEB	TM48800	TM48800	33006154	33406154	D01	33206154	-0.0745	3.26	3.9714	2.9541
SI	BLUP	pKWmEB	TM72496	TM72467_TM72469_TM72471_TM72472_TM72482_TM72485_TM72488_TM72496	43152750	43962749	D09	43762749	-0.1563	6.2483	7.0896	5.3068
SI	BLUP	pKWmEB	TM70129	TM70128_TM70129_TM70130_TM70132	2779408	3248317	D09	2995647	0.1283	4.3645	5.1334	2.4166
SI	BLUP	ISIS EM-BLASSO	TM8040	TM8036_TM8040	103194978	103922117	A03	103722117	0.1183	3.1533	3.8582	1.7829
SI	BLUP	ISIS EM-BLASSO	TM19935	TM19889_TM19934_TM19935_TM19937_TM19974_TM19978	25391624	26507219	A07	25977771	-0.1612	6.1684	7.0071	3.9129
SI	BLUP	ISIS EM-BLASSO	TM22479	TM22479	13286616	13686616	A08	13486616	0.4811	7.3554	8.2301	21.905
SI	BLUP	ISIS EM-BLASSO	TM34071	TM34071	11330848	11730848	A10	11530848	-0.1633	5.0833	5.8828	2.3867
SI	BLUP	ISIS EM-BLASSO	TM47660	TM47660_TM47665_TM47676	108880311	109469514	A13	109080311	0.2032	5.6749	6.4966	3.4006
SI	BLUP	ISIS EM-BLASSO	TM47842	TM47842_TM47844	1492190	1918924	D01	1692190	0.199	3.512	4.2379	5.9588
SI	BLUP	ISIS EM-BLASSO	TM48070	TM48044_TM48055_TM48061_TM48070	6011211	6809205	D01	6609205	-0.1078	3.9764	4.7268	1.8447
SI	BLUP	ISIS EM-BLASSO	TM54895	TM54895_TM54915	43621808	44418254	D03	43821808	-0.1367	3.4313	4.1527	1.7367
SI	BLUP	ISIS EM-BLASSO	TM66555	TM66555	52869680	53269680	D07	53069680	0.1748	3.5693	4.2984	1.8002
SI	BLUP	ISIS EM-BLASSO	TM69159	TM69159	55232521	55632521	D08	55432521	-0.1131	3.6784	4.4134	1.4838
SI	BLUP	ISIS EM-BLASSO	TM73426	TM73426	5435193	5835193	D10	5635193	0.2459	3.6402	4.3732	7.6319
* BN: boll number per plant; BW: boll weight; LP: lint percentage; SI: seed index
