# Supplementary material for: Genome-wide association analysis reveals quantitative trait loci and candidate genes involved in yield components under multiple field environments in cotton (Gossypium hirsutum)
Source: BMC Plant Biol. 2021 May 31;21:250. doi: 10.1186/s12870-021-03009-2 (PMC8167989; doi:10.1186/s12870-021-03009-2)
Supplement: Supplementary file 6 — Additional file 6: Table S5. The candidate QTLs, co-located QTLs and high-confidence QTLs identified for the four yield-related traits. [file 12870_2021_3009_MOESM6_ESM.xlsx]

## Sheet: Table S5
Table S5 The candidate QTLs, co-located QTLs and high-confidence QTLs identified for the four yield-related traits.
QTL	QTL_ID	CHR.	QTL_start	QTL_end	Associated traits	Environments	r2 (%, BN)	r2 (%, BW)	r2 (%, LP)	r2 (%, SI)	Previously reported associated traits	Reference
TM3590	qtl1	A01	115707718	116107718	BW	2	-	3.43573	-	-	-	-	57
TM3628_TM3641	qtl2	A01	116442633	117224311	SI	3	-	-	-	3.86777	LP	Song et al. 2019
TM4210	qtl3	A02	9188831	9588831	SI	2	-	-	-	13.5992	LW	Huang et al. 2017
TM5303	qtl4	A02	99319356	99719356	LP	2	-	-	14.8683	-	BW,LP,LI	Su et al. 2016, Ma et al. 2018, Ma et al. 2018, Ma et al. 2018
TM5606_TM5611	qtl5	A02	104471955	104893800	BW,SI	7	-	4.48299	-	6.11625	LP	Ma et al. 2018
TM6018_TM6035_TM6045_TM6046	qtl6	A03	4563136	5237614	SI	2	-	-	-	7.22273	-	-
TM6692	qtl7	A03	16979918	17379918	LP	2	-	-	1.80955	-	-	-
TM6990	qtl8	A03	69901429	70301429	BN	2	12.5099	-	-	-	-	-
TM8036_TM8040	qtl9	A03	103194978	103922117	SI	2	-	-	-	4.24135	-	-
TM8638_TM8639	qtl10	A04	2245620	2680292	BW	2	-	19.6722	-	-	LW	Huang et al. 2017
TM9790	qtl11	A04	83806562	84206562	BW	2	-	12.7829	-	-	-	-
TM10037_TM10062_TM10065	qtl12	A05	2707126	3316556	BN	4	6.00785	-	-	-	LP	Song et al. 2019
TM10234_TM10240_TM10255	qtl13	A05	4914573	5689969	BN	2	2.6004	-	-	-	-	-
TM11629_TM11631_TM11648	qtl14	A05	34488843	35256714	LP	2	-	-	8.98203	-	-	-
TM11687_TM11705_TM11707_TM11709	qtl15	A05	36166708	36895428	LP	4	-	-	6.69757	-	-	-
TM13154_TM13164	qtl16	A05	102020695	102517592	LP,SI	4	-	-	3.55638	1.5319	-	-
TM14167	qtl17	A06	19608939	20008939	LP	3	-	-	8.48203	-	-	-
TM18233_TM18237_TM18239	qtl18	A06	121655375	122094704	SI	2	-	-	-	7.11917	-	-
TM19889_TM19934_TM19935_TM19937_TM19974_TM19978	qtl19	A07	25391624	26507219	SI	6	-	-	-	3.96876	BW	Zhang et al. 2016
TM21244_TM21280	qtl20	A07	89907708	90542371	BN	2	8.31257	-	-	-	SI,BW	Sun et al. 2018, Ma et al. 2018, Fang et al. 2017, Fang et al. 2017
TM21334_TM21354_TM21374	qtl21	A07	90557652	91477395	LP	2	-	-	5.4599	-	SI,BW	Sun et al. 2018, Ma et al. 2018, Fang et al. 2017, Fang et al. 2017
TM21685_TM21693	qtl22	A07	95275753	95710761	LP	5	-	-	2.74564	-	SW,LW,LY	Huang et al. 2017, Huang et al. 2017, Nazir et al. 2020
TM21805_TM21806	qtl23	A08	1231296	1771524	LP	2	-	-	3.56645	-	BN,FBN,LP	Sun et al. 2018, Sun et al. 2018, Ma et al. 2018
TM22408_TM22459_TM22463	qtl24	A08	10675134	11661410	LP,SI	7	-	-	6.42549	5.0278	-	-
TM22479	qtl25	A08	13286616	13686616	LP,SI	8	-	-	26.4869	20.2459	-	-
TM22482_TM22485	qtl26	A08	14049399	14570018	LP	7	-	-	9.49461	-	-	-
TM28996	qtl27	A08	101354064	101754064	LP	2	-	-	4.3733	-	-	-
TM29894	qtl28	A08	122793402	123193402	LP	2	-	-	11.1188	-	-	-
TM30122_TM30125	qtl29	A09	3781602	4205260	BW	2	-	8.7803	-	-	-	-
TM32434_TM32439_TM32444	qtl30	A09	56572960	57053782	SI	3	-	-	-	4.70234	LP	Ma et al. 2018
TM32705_TM32737	qtl31	A09	58923698	59649336	LP	2	-	-	7.3623	-	-	-
TM33114_TM33127	qtl32	A09	68947061	69637487	BW	2	-	2.5514	-	-	LP	Huang et al. 2017
TM33437_TM33444	qtl33	A09	73986530	74548261	BW	2	-	3.2065	-	-	BW	Nazir et al. 2020
TM33864_TM33879_TM33881_TM33882_TM33883	qtl34	A10	2603072	3439539	LP	3	-	-	9.38006	-	-	-
TM34071	qtl35	A10	11330848	11730848	SI	2	-	-	-	1.7292	LW	Huang et al. 2017
TM34262	qtl36	A10	19829589	20229589	LP	2	-	-	3.9797	-	-	-
TM36350_TM36372_TM36393	qtl37	A10	105774152	106662619	SI	2	-	-	-	10.8877	SI	Ma et al. 2018
TM36553	qtl38	A10	109391116	109791116	SI	2	-	-	-	12.5042	BN,SI	Sun et al. 2018, Fang et al. 2017
TM36819_TM36836_TM36839	qtl39	A10	113380264	113973791	SI	3	-	-	-	13.8715	BW	Ma et al. 2018
TM36949_TM36969_TM36973_TM36976	qtl40	A11	156021	991631	SI	4	-	-	-	6.34146	BN	Fang et al. 2017
TM37204_TM37233_TM37247_TM37259	qtl41	A11	6540817	7596567	LP	4	-	-	4.31273	-	-	-
TM41936	qtl42	A12	78349333	78749333	BW	2	-	9.72285	-	-	-	-
TM42629_TM42633	qtl43	A12	94155180	94901700	BN	2	9.89777	-	-	-	LW,LP	Huang et al. 2017, Ma et al. 2018
TM42872	qtl44	A12	98993312	99393312	BN	2	4.63967	-	-	-	-	-
TM42936	qtl45	A12	101206102	101606102	BW	2	-	4.77965	-	-	-	-
TM42983_TM42994_TM42995	qtl46	A12	103104732	103617123	LP	3	-	-	6.6479	-	-	-
TM43023	qtl47	A12	104162205	104562205	LP	2	-	-	4.47933	-	-	-
TM43377_TM43386_TM43406_TM43417_TM43430_TM43431_TM43433_TM43460	qtl48	A13	4389504	6085390	BN,BW,LP	6	3.17973	5.79017	3.2101	-	BW,LP,SI	Huang et al. 2017, Zhang et al. 2016, Ma et al. 2018, Fang et al. 2017
TM43679_TM43682	qtl49	A13	14446121	14869243	LP	4	-	-	3.31374	-	-	-
TM47610_TM47614	qtl50	A13	106081532	106581831	BW	2	-	7.51527	-	-	-	-
TM47660_TM47665_TM47676	qtl51	A13	108880311	109469514	SI	3	-	-	-	5.14304	-	-
TM47842_TM47844	qtl52	D01	1492190	1918924	SI	3	-	-	-	8.45243	-	-
TM48044_TM48055_TM48061_TM48070	qtl53	D01	6011211	6809205	LP,SI	6	-	-	5.80752	2.712	-	-
TM48146_TM48150_TM48152	qtl54	D01	7027642	7464073	SI	2	-	-	-	1.5274	-	-
TM48166	qtl55	D01	7732086	8132086	LP	2	-	-	4.7036	-	-	-
TM48349	qtl56	D01	10668260	11068260	SI	2	-	-	-	5.65745	LI	Ma et al. 2018
TM50428_TM50438_TM50476	qtl57	D02	2110693	2896522	BN,LP	4	1.30143	-	3.8927	-	LP	Fang et al. 2017
TM50604_TM50605	qtl58	D02	4556569	5007995	LP	5	-	-	5.45379	-	LP	Fang et al. 2017
TM52202_TM52235	qtl59	D02	54972696	55713682	BW	2	-	9.96887	-	-	-	-
TM53238_TM53239_TM53266	qtl60	D02	66951737	67539510	SI	3	-	-	-	7.67574	-	-
TM53470_TM53489_TM53490_TM53491_TM53497_TM53509_TM53514_TM53515_TM53516_TM53525	qtl61	D03	1854250	3320138	BW,LP,SI	9	-	11.0138	5.28807	3.86838	LI	Ma et al. 2018
TM54771_TM54777	qtl62	D03	39941516	40582554	SI	2	-	-	-	3.26075	-	-
TM54895_TM54915	qtl63	D03	43621808	44418254	LP,SI	5	-	-	4.45987	5.58623	LP	Ma et al. 2018
TM55234_TM55253	qtl64	D03	50268662	50913564	LP	2	-	-	3.87047	-	BW	Ma et al. 2018
TM56516_TM56521_TM56522_TM56523_TM56525_TM56532_TM56534_TM56537_TM56542_TM56546_TM56550_TM56563	qtl65	D04	53326927	54459296	LP,SI	8	-	-	6.10703	6.75368	-	-
TM56685_TM56686	qtl66	D04	55630827	56053587	SI	3	-	-	-	2.70613	LP	Song et al. 2019
TM56712_TM56724	qtl67	D05	420449	908964	LP	2	-	-	3.68428	-	-	-
TM57424_TM57441	qtl68	D05	18537001	19275972	LP,SI	5	-	-	13.2343	16.1636	-	-
TM57964_TM57966_TM57994	qtl69	D05	30152799	30937713	LP	2	-	-	2.2482	-	LP,LI	Ma et al. 2018, Ma et al. 2018
TM58338_TM58349_TM58367	qtl70	D05	52553645	53224186	LP	3	-	-	6.51175	-	-	-
TM58440_TM58443_TM58444	qtl71	D05	54421461	54863163	BN	2	15.4089	-	-	-	-	-
TM58714_TM58742_TM58749	qtl72	D05	60757594	61473069	BN	2	8.63008	-	-	-	-	-
TM58936_TM58950	qtl73	D06	982455	1612028	LP	2	-	-	4.3039	-	-	-
TM59069_TM59072_TM59087_TM59090	qtl74	D06	3141875	3884831	BN,BW	4	4.47215	4.04225	-	-	-	-
TM59575_TM59584_TM59598_TM59599_TM59620	qtl75	D06	10545912	11401227	LP	5	-	-	5.56302	-	LI	Ma et al. 2018
TM64105	qtl76	D07	18802609	19202609	LP	2	-	-	9.75493	-	LW	Huang et al. 2017
TM66555	qtl77	D07	52869680	53269680	SI	2	-	-	-	4.21835	-	-
TM66896_TM66897	qtl78	D08	746088	1150654	BW	4	-	5.51439	-	-	-	-
TM69105	qtl79	D08	53582059	53982059	BN	2	16.0426	-	-	-	-	-
TM69564_TM69614	qtl80	D08	62768064	63546558	LP	3	-	-	5.0317	-	LW	Huang et al. 2017
TM70016_TM70042_TM70049_TM70090	qtl81	D09	1717111	2734015	BW	5	-	9.07614	-	-	-	-
TM70128_TM70129_TM70130_TM70132	qtl82	D09	2779408	3248317	BW,SI	6	-	4.50847	-	3.31379	-	-
TM72467_TM72469_TM72471_TM72472_TM72482_TM72485_TM72488_TM72496	qtl83	D09	43152750	43962749	BW,LP,SI	9	-	3.52725	4.12099	4.18536	-	-
TM72973_TM72977	qtl84	D09	51079465	51566934	LP	2	-	-	4.00475	-	-	-
TM73149_TM73152_TM73153_TM73154_TM73158_TM73182_TM73201	qtl85	D10	1674917	2933280	LP	2	-	-	5.84544	-	-	-
TM73426	qtl86	D10	5435193	5835193	SI	2	-	-	-	9.92625	-	-
TM75447_TM75484	qtl87	D11	5067629	5742111	LP	2	-	-	5.44355	-	-	-
TM75520_TM75526	qtl88	D11	5886403	6332265	LP	3	-	-	4.41093	-	-	-
TM77099_TM77101_TM77102	qtl89	D11	62754065	63171447	SI	2	-	-	-	3.13443	LP	Nazir et al. 2020
TM77279_TM77290_TM77292	qtl90	D12	386077	1021397	BW	2	-	4.70568	-	-	LP	Ma et al. 2018
TM77372_TM77374_TM77379_TM77405_TM77443	qtl91	D12	2155797	3225873	BW,LP	6	-	5.96172	5.2986	-	LP,BW	Huang et al. 2017, Zhang et al. 2016
TM79851_TM79867	qtl92	D12	58197232	58849751	BW	2	-	13.162	-	-	BN,LP	Sun et al. 2018, Sun et al. 2018
TM80115_TM80125_TM80129	qtl93	D13	1586352	2134846	BW	3	-	5.63182	-	-	BW	Fang et al. 2017, Nazir et al. 2020
TM81752_TM81758	qtl94	D13	55659215	56163074	BW	2	-	4.0467	-	-	-	-
TM82005	qtl95	D13	60264463	60664463	LP	3	-	-	3.2835	-	BW	Fang et al. 2017
The rows with yellow backgroud indcate co-located QTLs; the rows with red font indicate high-confidence QTLs in more than six environments.
1. Huang C, et al. Population structure and genetic basis of the agronomic traits of upland cotton in China revealed by a genomewide association study using high-density SNPs. Plant Biotechnology Journal. 2017
2. Song C, et al. Dissection of the genetic variation and candidate genes of lint percentage by a genome‑wide association study in upland cotton. Theoretical and Applied Genetics. 2019
3. Sun Z, et al. A genome‑wide association study uncovers novel genomic regions and candidate genes of yield‑related traits in upland cotton. Theoretical and Applied Genetics. 2018, 131:2413–2425
4. Su J, et al. Detection of favorable QTL alleles and candidate genes for lint percentage by GWAS in Chinese Upland cotton. Front. Plant Sci. 2016, 7:1576
5. Zhang Z, et al. Construction of a high-density genetic map by specific locus amplified fragment sequencing (SLAF-seq) and its application to Quantitative Trait Loci (QTL) analysis for boll weight in upland cotton (Gossypium hirsutum.). BMC Plant Biology. 2016, 16:79
6. Ma Z, et al. Resequencing a core collection of upland cotton identifies genomic variation and loci influencing fiber quality and yield. Nat Genet. 2018, 50:803-813
7. Fang L, et al. Genomic analyses in cotton identify signatures of selection and loci associated with fiber quality and yield traits. Nat Genet. 2017, 49:1089-1098.
8. Nazir MF, et al. Genomic Insight into Differentiation and Selection Sweeps in the Improvement of Upland Cotton. Plants. 2020, 9:711
