# Supplementary material for: Genome-wide association analysis reveals quantitative trait loci and candidate genes involved in yield components under multiple field environments in cotton (Gossypium hirsutum)
Source: BMC Plant Biol. 2021 May 31;21:250. doi: 10.1186/s12870-021-03009-2 (PMC8167989; doi:10.1186/s12870-021-03009-2)
Supplement: Supplementary file 7 — Additional file 7: Table S6. Information of homologous QTLs for the four yield-related traits. [file 12870_2021_3009_MOESM7_ESM.xlsx]

## Sheet: Sheet1
Table S6 Information of homologous QTLs for the four yield-related traits.
Homo. QTLs	QTL in At	Associated Trait	Chr.	QTL in Dt	Associated Trait	Chr.
1	qtl5	BW;SI	A02	qtl61	BW;SI	D03
2	qtl10	BW	A04	qtl72	BW	D05
3	qtl11	BW	A04	qtl65	LP;SI	D04
4	qtl15	LP	A05	qtl69	LP	D05
5	qtl21	LP	A07	qtl77	SI	D07
6	qtl33	BW	A09	qtl83	BW;LP	D09
7	qtl34	LP	A10	qtl85	LP	D10
8	qtl41	LP	A11	qtl88	LP	D11
9	qtl47	LP	A12	qtl92	BW	D12
10	qtl50	BW	A13	qtl95	LP	D13
