# Supplementary material for: Genome-wide association analysis reveals quantitative trait loci and candidate genes involved in yield components under multiple field environments in cotton (Gossypium hirsutum)
Source: BMC Plant Biol. 2021 May 31;21:250. doi: 10.1186/s12870-021-03009-2 (PMC8167989; doi:10.1186/s12870-021-03009-2)
Supplement: Supplementary file 10 — Additional file 10: Table S7. Expression profile of candidate genes from the QTL regions related to the four yield-related traits. [file 12870_2021_3009_MOESM10_ESM.xlsx]

## Sheet: Sheet1
Table S7 Expression profile of candidate genes from the QTL regions related to the four yield-related traits.
Gene_ID	CHR.	Gene.start	Gene.end	QTL	QTL_ID	ArabID	ArabDesc	root	stem	leaf	petal	torus	sepal	bract	anther	filament	pistil	-3DPA	0DPA	1DPA	3DPA	5DPA	10DPA_Ovule	15DPA_Ovule	20DPA_Ovule	25DPA_Ovule	10DPA_Fiber	15DPA_Fiber	20DPA_Fiber	25DPA_Fiber
GH_A03G1260	A03	70014891	70018107	TM6990	qtl8	AT2G41620	Nucleoporin interacting component (Nup93/Nic96-like) family protein	23.5804	22.4742	9.87616	12.0322	12.2899	13.8431	11.1069	11.5574	8.9085	11.4134	25.5411	20.036	15.4136	14.1907	18.3118	12.4505	13.3001	11.4706	9.54738	7.15788	12.9525	14.394	7.52935
GH_A03G1263	A03	70071065	70071877	TM6990	qtl8	AT3G25545	trigger factor	14.9042	13.9949	7.53681	6.36348	16.9895	15.2075	7.14093	9.8649	6.1489	12.0847	11.5381	7.61492	5.99365	13.0617	14.813	12.2034	11.1203	8.28952	7.91109	14.3456	18.6241	25.3179	21.9414
GH_A03G1266	A03	70110401	70111468	TM6990	qtl8	AT3G25570	Adenosylmethionine decarboxylase family protein	182.646	140.623	41.272	577.966	545.854	500.288	380.828	1206.49	758.008	306.421	177.79	400.858	352.019	97.0633	81.1596	220.748	161.823	190.218	85.0642	92.3758	77.1119	104.192	51.1803
GH_A05G0284	A05	2744128	2745515	TM10037_TM10062_TM10065	qtl12	AT4G29430	ribosomal protein S15A E	56.3761	56.1574	143.716	23.9468	54.2239	51.1546	64.9306	25.6978	32.1552	64.0263	79.073	49.6121	71.6375	55.6455	58.2452	104.458	59.6636	34.4014	172.796	68.2785	52.1988	29.2282	24.8994
GH_A05G0287	A05	2763816	2765641	TM10037_TM10062_TM10065	qtl12	AT4G26210	Mitochondrial ATP synthase subunit G protein	36.1212	35.8413	82.586	39.0363	60.5235	18.3177	45.7468	16.0355	28.6739	40.127	56.285	42.7203	40.9404	61.6948	79.9695	24.6216	54.9621	17.3304	122.125	72.2701	81.4287	34.8502	31.101
GH_A05G0289	A05	2793540	2796766	TM10037_TM10062_TM10065	qtl12	AT4G29510	arginine methyltransferase 11	13.7792	16.085	8.72973	11.4551	7.66701	9.92564	8.6899	12.2493	12.5921	8.14629	8.177	6.74931	6.1541	9.44746	13.2032	5.97965	6.06813	10.1596	5.53639	4.80741	6.91601	5.32331	8.83035
GH_A05G0296	A05	2851479	2852957	TM10037_TM10062_TM10065	qtl12	AT4G29680	Alkaline-phosphatase-like family protein	11.2707	20.435	6.04427	9.49884	9.51436	14.7929	17.4412	9.71152	8.36963	12.0985	14.7643	18.3305	15.1069	6.09168	7.67621	18.7937	20.0299	4.01284	5.77329	7.15877	12.2823	37.7723	60.4301
GH_A05G0299	A05	2882508	2888453	TM10037_TM10062_TM10065	qtl12	AT2G19520	Transducin family protein / WD-40 repeat family protein	52.0244	38.2236	18.1653	15.6967	42.9496	36.149	23.1573	22.2628	18.3395	36.7135	98.7678	40.9385	33.0885	34.8389	48.6541	44.2207	39.6864	29.6034	21.1363	15.8486	20.0166	9.41244	13.0742
GH_A05G0303	A05	2922730	2925151	TM10037_TM10062_TM10065	qtl12	AT2G19480	nucleosome assembly protein 1%3B2	58.4075	48.8309	25.4762	9.30468	34.7881	29.1581	24.5052	10.8829	6.12486	23.6868	29.3448	18.5258	12.8621	137.512	113.499	46.7336	30.4366	26.7722	13.2587	89.4809	60.5356	47.0103	26.4678
GH_A05G0309	A05	2976101	2980397	TM10037_TM10062_TM10065	qtl12	AT4G26100	casein kinase 1	21.0946	16.1035	4.8364	20.6232	15.2098	16.1093	15.9601	22.7801	19.5811	19.561	32.1139	75.3532	41.1291	22.3469	17.2061	20.3648	20.3128	14.7467	12.0493	15.784	18.0845	27.1207	24.5701
GH_A05G0310	A05	2982524	2983828	TM10037_TM10062_TM10065	qtl12	AT5G57020	myristoyl-CoA:protein N-myristoyltransferase	15.0206	11.848	3.72732	18.0644	27.477	16.3001	26.1292	22.6763	20.8667	20.3833	13.2403	10.1946	8.87063	12.9309	18.5158	13.5924	14.4463	11.6448	4.23086	8.4444	15.3469	21.9379	19.2592
GH_A05G0322	A05	3148995	3150599	TM10037_TM10062_TM10065	qtl12	AT4G29840	Pyridoxal-5'-phosphate-dependent enzyme family protein	25.9861	28.0294	14.9058	13.3561	26.2693	30.6614	9.97329	10.1941	15.2391	17.6655	21.6296	11.238	14.486	24.553	31.1762	26.9517	19.5592	55.7468	14.3172	5.50855	8.70644	11.453	15.6246
GH_A05G0328	A05	3213204	3214886	TM10037_TM10062_TM10065	qtl12	AT5G35530	Ribosomal protein S3 family protein	78.7078	60.2406	64.7154	24.4093	113.078	90.9079	51.9932	52.7356	29.371	57.4915	28.8635	28.0647	24.7071	92.8462	88.5455	78.2283	47.7977	60.2431	50.0819	52.6407	73.2936	68.5773	49.8975
GH_A05G0330	A05	3229091	3229858	TM10037_TM10062_TM10065	qtl12	AT2G31670	Stress responsive alpha-beta barrel domain protein	35.4274	24.038	11.2582	42.5756	35.1949	44.7663	19.57	69.871	69.586	17.7161	6.65988	7.11056	10.9087	15.9542	16.9842	12.7898	12.42	4.66345	9.43258	7.04614	10.1044	7.98949	11.6891
GH_A05G0530	A05	4923606	4927745	TM10234_TM10240_TM10255	qtl13	AT5G58060	SNARE-like superfamily protein	28.8534	25.8358	12.6687	40.6512	28.95	39.59	30.9654	27.5478	31.1805	24.9672	11.5083	5.03478	4.87433	12.8007	16.3032	14.1847	20.2005	4.30305	10.9772	18.191	19.3999	15.1864	15.6738
GH_A05G0533	A05	4970394	4973156	TM10234_TM10240_TM10255	qtl13	AT5G58030	Transport protein particle (TRAPP) component	23.8249	21.7254	21.0656	10.1868	22.4913	14.8446	13.1342	10.541	13.0771	22.6295	24.754	17.1029	16.0062	32.0765	31.3416	29.5542	30.9783	12.4411	32.2221	26.3376	28.184	19.2785	16.9659
GH_A05G0534	A05	4974055	4975459	TM10234_TM10240_TM10255	qtl13	AT2G32060	Ribosomal protein L7Ae/L30e/S12e/Gadd45 family protein	102.311	69.7046	207.209	11.6132	95.3411	46.6588	42.51	17.9183	23.2174	42.6486	71.1959	47.3597	35.3061	89.3188	109.4	32.7228	66.0231	36.8756	87.3956	30.0166	36.3271	17.4568	19.4495
GH_A05G0537	A05	4999459	5000348	TM10234_TM10240_TM10255	qtl13	AT5G58005	Cytochrome c oxidase%2C subunit Vib family protein	28.9484	25.9658	29.243	20.8657	57.0352	46.1143	23.4561	19.561	23.7259	46.2802	36.8545	44.7279	35.6628	34.8588	28.0256	12.8335	50.6842	5.34242	60.2679	12.1675	32.4237	12.9348	51.3409
GH_A05G0543	A05	5060853	5061873	TM10234_TM10240_TM10255	qtl13	AT5G57900	SKP1 interacting partner 1	30.552	22.4839	5.35202	17.3858	34.7972	33.1332	32.7466	31.6807	15.6072	12.3896	43.1592	47.6659	44.2909	44.4739	33.7512	34.1776	29.6466	14.9808	14.717	39.8386	37.2565	40.6089	57.3645
GH_A05G0546	A05	5076185	5078909	TM10234_TM10240_TM10255	qtl13	AT2G24020	Putative BCR%2C YbaB family COG0718	13.1836	27.6132	89.5985	15.3285	27.1013	28.5417	24.8263	22.4973	16.2914	18.9209	28.1402	20.6483	22.4848	16.668	18.223	20.7857	21.1297	19.1091	18.6184	10.6667	8.94395	7.38654	5.55178
GH_A05G0558	A05	5145720	5149377	TM10234_TM10240_TM10255	qtl13	AT5G11200	DEAD/DEAH box RNA helicase family protein	72.8067	41.7832	18.0696	22.5603	52.1017	54.6809	31.6455	67.5301	25.5612	38.6283	100.751	68.8188	55.2405	39.7283	43.0429	41.7783	42.0474	45.6887	20.7977	12.8343	12.37	8.41367	10.3878
GH_A05G0560	A05	5159307	5160356	TM10234_TM10240_TM10255	qtl13	AT4G32390	Nucleotide-sugar transporter family protein	114.355	99.7194	33.1892	34.3477	97.5213	80.2267	98.6687	61.5591	30.7832	124.137	68.8313	31.2225	23.3162	29.789	60.3446	132.157	98.8016	94.9242	54.6344	41.8029	107.7	105.507	85.665
GH_A05G0577	A05	5310830	5312129	TM10234_TM10240_TM10255	qtl13	-	-	55.0382	51.3052	35.4569	14.3596	44.8889	31.8464	26.1315	11.5251	5.78082	48.7496	60.7278	87.8422	70.513	52.9949	43.3986	42.871	36.1178	38.3519	26.0775	10.1764	11.3045	9.85845	9.34705
GH_A05G0579	A05	5323334	5326021	TM10234_TM10240_TM10255	qtl13	AT2G25280	AmmeMemoRadiSam system protein B	30.2179	27.9206	10.3874	64.2666	28.8803	32.2325	16.7646	46.4309	62.7961	29.7023	12.6614	16.479	11.0877	25.8235	26.1396	27.843	36.7392	13.6363	19.2653	29.4671	34.7956	35.8431	35.1463
GH_A05G0595	A05	5439766	5440590	TM10234_TM10240_TM10255	qtl13	AT2G32070	Polynucleotidyl transferase%2C ribonuclease H-like superfamily protein	48.3559	47.8595	25.4007	41.7819	54.4084	59.988	54.8503	55.0033	50.2411	59.8431	41.6186	69.8157	79.3132	18.3968	13.1649	41.058	32.4355	10.9336	17.4048	6.82082	8.62652	7.50041	7.08814
GH_A05G0598	A05	5454172	5455776	TM10234_TM10240_TM10255	qtl13	AT2G25110	stromal cell-derived factor 2-like protein precursor	55.2663	36.1623	19.9594	11.7263	39.0958	29.3264	36.7463	20.266	22.274	40.5813	16.1421	15.5133	11.2972	22.2646	48.8388	24.1923	22.8891	10.3422	13.1033	19.4451	36.448	25.1748	26.1822
GH_A05G0608	A05	5549066	5552272	TM10234_TM10240_TM10255	qtl13	AT4G31810	ATP-dependent caseinolytic (Clp) protease/crotonase family protein	16.7839	12.1913	13.1186	7.35625	13.3647	10.8926	11.1817	6.47284	8.08774	13.031	21.0516	11.1205	10.2334	8.86807	11.0188	15.2358	10.5249	15.0427	27.6638	7.04637	7.70554	3.96667	5.17115
GH_A05G0610	A05	5577171	5580378	TM10234_TM10240_TM10255	qtl13	AT5G10840	Endomembrane protein 70 protein family	41.5525	46.2363	10.5558	22.9312	72.1162	28.6369	70.1118	22.7598	24.5989	75.0911	16.1394	14.4737	11.3058	28.5977	46.6554	48.3049	52.7343	38.7472	10.7037	39.0821	73.1149	154.577	86.3995
GH_A05G0613	A05	5583848	5585116	TM10234_TM10240_TM10255	qtl13	AT5G25080	Sas10/Utp3/C1D family	17.1124	21.5011	8.12198	16.5259	24.0418	27.153	12.2021	19.556	16.9346	7.12117	11.6526	13.2295	15.1441	10.7963	16.5736	15.268	20.5611	6.22017	6.51426	5.5178	10.2876	6.23267	4.91859
GH_A05G0627	A05	5673192	5675448	TM10234_TM10240_TM10255	qtl13	AT5G10780	ER membrane protein complex subunit-like protein	26.3759	23.5444	52.8065	22.99	15.519	18.612	28.8195	22.1828	20.9937	28.2691	30.7128	21.4985	26.2551	27.0124	43.8123	24.2342	22.7661	27.688	45.9923	27.9781	28.2367	21.0921	16.1113
GH_A07G2201	A07	90128155	90128604	TM21244_TM21280	qtl20	AT2G04240	RING/U-box superfamily protein	20.7262	16.571	11.9356	73.6878	151.329	139.202	53.0617	87.223	139.151	26.8095	14.3771	42.605	111.679	51.4913	36.9759	8.49543	29.9412	3.80947	23.8129	13.8616	26.6136	17.621	21.4051
GH_A07G2204	A07	90166542	90168580	TM21244_TM21280	qtl20	AT3G07640	period circadian protein	19.921	18.0658	7.41533	6.0714	31.3815	20.6472	9.3827	4.38545	10.4342	18.8284	25.3019	16.4723	19.6139	27.046	27.1313	16.5935	22.5595	9.41047	19.0283	12.1865	20.3456	10.9754	28.6662
GH_A12G1855	A12	94187878	94191521	TM42629_TM42633	qtl43	AT2G02800	protein kinase 2B	21.991	16.1528	5.74834	23.4043	16.9618	34.0297	29.0167	97.2443	19.4452	22.2815	15.8284	34.8923	22.6722	4.22546	6.02396	8.30054	6.82934	5.4935	4.15242	3.1186	5.29207	8.35511	6.75377
GH_A12G1857	A12	94201179	94203474	TM42629_TM42633	qtl43	AT2G02760	ubiquiting-conjugating enzyme 2	228.663	303.767	121.822	232.492	249.422	166.912	186.851	158.736	187.107	182.581	65.0342	61.1246	75.9155	156.593	155.942	118.273	226.677	65.1697	220.213	101.879	135.588	91.7881	68.1427
GH_A12G1858	A12	94229347	94234364	TM42629_TM42633	qtl43	AT1G27000	GRIP/coiled-coil protein%2C putative (DUF1664)	18.615	14.5482	8.5877	12.412	13.6315	14.2336	8.77666	15.5017	13.2128	10.0804	13.1511	14.4693	11.8284	12.0477	16.1292	8.96701	16.7921	6.3658	12.9141	8.70202	14.2698	8.1535	10.1601
GH_A12G1861	A12	94286808	94288730	TM42629_TM42633	qtl43	AT3G01280	voltage dependent anion channel 1	115.005	113.285	200.807	114.115	65.0094	76.6607	59.6188	90.2777	74.9683	56.1756	50.463	92.6057	55.9696	43.0156	89.9306	42.88	66.4908	26.27	67.0312	25.6768	22.398	8.94959	27.7258
GH_A12G1862	A12	94289411	94291921	TM42629_TM42633	qtl43	AT5G62740	SPFH/Band 7/PHB domain-containing membrane-associated protein family	62.094	77.849	21.7076	178.856	48.8982	84.2737	73.1506	95.968	110.483	80.8349	43.2967	58.5479	49.4933	23.0037	25.658	50.7965	39.4564	18.17	29.1856	16.8234	19.4533	25.9925	37.791
GH_A12G1866	A12	94398546	94399562	TM42629_TM42633	qtl43	AT1G68550	Integrase-type DNA-binding superfamily protein	40.4158	46.9298	19.672	36.6633	96.8427	89.3674	71.3205	47.4873	25.9783	27.1071	47.0922	98.4307	107.977	18.8563	16.4142	33.479	31.6574	38.0693	14.7238	6.85246	15.6208	11.8425	4.41256
GH_A12G1867	A12	94466931	94467488	TM42629_TM42633	qtl43	AT1G13360	hypothetical protein	154.442	146.042	125.899	448.466	243.265	374.201	383.626	450.975	367.256	282.335	131.077	405.312	543.983	35.6434	33.3958	41.0147	57.4302	23.3272	116.285	10.3721	15.0421	21.46	31.6278
GH_A12G1886	A12	94899621	94900462	TM42629_TM42633	qtl43	AT1G13280	allene oxide cyclase 4	64.1729	71.2666	5.13371	7.64557	72.6897	36.4325	29.5825	7.83274	14.0062	6.96758	48.2411	50.2047	75.8642	74.6143	85.7707	55.3945	80.8389	14.4398	9.68572	25.9244	40.4165	8.34509	3.91998
GH_A12G2117	A12	99058148	99060125	TM42872	qtl44	AT4G24990	Ubiquitin family protein	14.3406	18.7595	4.53124	22.8046	6.40751	11.4765	7.85448	14.5627	21.1787	4.85368	7.67195	6.46322	7.62936	8.2758	9.50173	29.1441	17.1374	8.76888	5.62627	16.4496	15.7546	73.3194	14.069
GH_A12G2123	A12	99157071	99159364	TM42872	qtl44	AT5G50870	ubiquitin-conjugating enzyme 27	38.0441	30.0966	42.2663	16.6239	54.3196	27.8118	34.2972	13.2101	24.2494	34.9859	80.6206	81.1414	66.1277	57.6892	53.4654	31.5933	50.1873	15.8813	55.569	24.9063	32.1847	23.1073	28.3763
GH_A12G2124	A12	99191400	99194605	TM42872	qtl44	AT5G23670	long chain base2	33.6168	30.5059	10.9899	36.9174	25.6343	36.2632	46.2804	28.1417	31.6807	29.24	28.1388	13.9108	15.0756	35.4123	40.0319	19.5583	32.2281	11.1226	7.94244	19.5874	42.4462	33.9403	37.1962
GH_A12G2132	A12	99347117	99353703	TM42872	qtl44	AT5G61960	MEI2-like protein 1	13.3091	10.7405	3.10793	7.82732	16.4246	12.6334	8.48041	11.5871	10.3946	10.3667	17.9645	6.55884	5.33308	7.11622	14.1427	17.0746	11.3634	21.7649	3.43994	5.22104	5.667	5.5559	6.69557
GH_A13G0384	A13	4581338	4585424	TM43377_TM43386_TM43406_TM43417_TM43430_TM43431_TM43433_TM43460	qtl48	AT3G19130	RNA-binding protein 47B	23.8168	25.4751	8.30174	21.4115	31.842	22.0593	56.6105	12.7861	9.45892	36.918	22.1961	23.7086	25.4252	17.2706	16.637	20.2875	20.9441	21.5733	7.49662	7.07919	11.6945	9.80665	5.73323
GH_A13G0390	A13	4687906	4695589	TM43377_TM43386_TM43406_TM43417_TM43430_TM43431_TM43433_TM43460	qtl48	AT1G49670	ARP protein (REF)	24.2868	15.976	4.35646	187.738	37.3721	49.2669	21.2805	71.617	56.1782	29.672	10.8989	6.65848	8.49211	12.8071	17.7476	12.5468	13.7903	6.55924	4.34572	16.1812	19.137	23.6903	25.169
GH_A13G0400	A13	4904572	4905127	TM43377_TM43386_TM43406_TM43417_TM43430_TM43431_TM43433_TM43460	qtl48	AT4G33985	membrane insertase%2C putative (DUF1685)	39.9039	45.2309	19.3873	25.1301	51.4598	42.6384	55.5344	31.5888	25.2379	45.6126	55.8728	60.6321	43.6259	70.4995	51.272	34.9629	62.816	12.57	48.2368	80.0989	159.417	70.525	152.272
GH_A13G0408	A13	4996691	5001818	TM43377_TM43386_TM43406_TM43417_TM43430_TM43431_TM43433_TM43460	qtl48	AT2G15530	RING/U-box superfamily protein	15.4325	13.013	3.07214	20.8445	15.8349	20.67	8.30494	22.008	22.074	14.6191	9.07246	5.60401	5.58988	10.1835	12.4719	13.2225	11.3404	11.3341	5.66464	7.06669	9.19799	10.376	8.80488
GH_A13G0410	A13	5019083	5019523	TM43377_TM43386_TM43406_TM43417_TM43430_TM43431_TM43433_TM43460	qtl48	AT2G09990	Ribosomal protein S5 domain 2-like superfamily protein	129.433	88.322	268.972	34.376	203.869	123.182	93.1845	55.5816	50.8099	78.2013	109.287	53.173	65.3426	208.192	163.421	188.254	117.32	133.914	259.697	156.511	123.239	93.2805	66.2699
GH_A13G0417	A13	5115883	5122080	TM43377_TM43386_TM43406_TM43417_TM43430_TM43431_TM43433_TM43460	qtl48	AT4G34100	RING/U-box superfamily protein	19.7025	14.3004	3.95748	16.2941	12.6846	16.9474	12.0036	21.4777	14.2816	13.857	14.9396	11.1755	9.15639	13.9935	16.2249	20.8723	11.6287	13.5481	3.75392	16.0034	13.3462	24.9882	13.7883
GH_A13G0418	A13	5122786	5126956	TM43377_TM43386_TM43406_TM43417_TM43430_TM43431_TM43433_TM43460	qtl48	AT1G49760	poly(A) binding protein 8	114.333	111.454	57.9744	24.1689	48.4813	45.7634	52.4985	16.7511	21.1782	78.651	151.144	83.0531	65.4384	148.835	177.666	143.068	131.916	109.156	69.5819	45.0187	51.6055	41.6077	52.4544
GH_A13G0427	A13	5236604	5238872	TM43377_TM43386_TM43406_TM43417_TM43430_TM43431_TM43433_TM43460	qtl48	AT4G34200	D-3-phosphoglycerate dehydrogenase	27.2068	28.326	8.6929	7.26991	98.3859	18.5702	12.775	14.613	13.4699	14.4785	49.1053	13.324	9.49394	34.8606	50.4758	50.153	66.817	102.828	28.2671	29.0211	28.1885	16.8398	8.38139
GH_A13G0439	A13	5382020	5386083	TM43377_TM43386_TM43406_TM43417_TM43430_TM43431_TM43433_TM43460	qtl48	AT2G14910	MAR-binding filament-like protein	21.7346	25.58	31.6851	12.7464	11.1261	20.1161	12.7307	23.0231	15.2968	15.9351	26.3746	17.6197	17.3464	14.0218	17.1532	18.1252	20.719	20.6567	8.57775	7.30315	10.6612	12.3119	9.98792
GH_A13G0444	A13	5471428	5474522	TM43377_TM43386_TM43406_TM43417_TM43430_TM43431_TM43433_TM43460	qtl48	AT4G33910	2-oxoglutarate (2OG) and Fe(II)-dependent oxygenase superfamily protein	14.366	13.1437	5.86501	9.65497	13.0809	6.98066	4.11036	5.72026	9.30612	9.26732	9.79338	4.73206	7.31944	27.9163	27.7477	33.5269	24.9532	8.62036	17.8273	20.8111	44.9286	46.1021	27.0193
GH_A13G0445	A13	5475238	5476636	TM43377_TM43386_TM43406_TM43417_TM43430_TM43431_TM43433_TM43460	qtl48	AT2G23090	Uncharacterized protein family SERF	89.7672	60.0412	17.4652	25.0765	60.7621	17.6572	28.4305	15.6505	29.2329	67.4438	78.7613	120.267	138.719	329.42	196.41	385.214	268.014	45.1461	388.479	839.517	375.422	278.22	208.611
GH_A13G0446	A13	5478903	5480686	TM43377_TM43386_TM43406_TM43417_TM43430_TM43431_TM43433_TM43460	qtl48	AT4G33905	Peroxisomal membrane 22 kDa (Mpv17/PMP22) family protein	11.1584	4.73152	5.73906	11.8625	15.1214	18.7862	5.36384	76.6104	15.4587	3.18543	47.5738	52.2225	41.4783	19.9028	24.8247	11.4666	11.7617	27.4977	14.3139	11.1145	8.43478	6.28382	4.14835
GH_A13G0448	A13	5492975	5493404	TM43377_TM43386_TM43406_TM43417_TM43430_TM43431_TM43433_TM43460	qtl48	AT4G33865	Ribosomal protein S14p/S29e family protein	67.5875	61.1611	80.6533	12.229	59.3788	30.748	46.3058	7.76558	19.2793	108.898	161.697	65.9218	71.1653	92.8089	74.9635	138.067	89.612	34.7512	292.081	165.093	138.713	92.3972	151.778
GH_A13G0452	A13	5538403	5541594	TM43377_TM43386_TM43406_TM43417_TM43430_TM43431_TM43433_TM43460	qtl48	AT2G14820	Phototropic-responsive NPH3 family protein	8.17126	26.6289	5.84611	15.2993	11.0475	11.6369	9.85568	40.5898	11.9806	17.8031	3.17335	7.13722	4.05837	10.8626	18.2313	20.1379	12.4597	5.58065	4.40567	21.2448	11.6353	18.7473	27.3502
GH_A13G0461	A13	5695549	5698877	TM43377_TM43386_TM43406_TM43417_TM43430_TM43431_TM43433_TM43460	qtl48	AT3G49870	ADP-ribosylation factor-like A1C	15.6623	14.5677	16.8868	15.6454	6.81753	9.64093	8.00588	14.9322	9.36115	6.47136	12.3124	9.13345	9.54206	21.4065	32.5327	24.4725	11.753	8.59326	12.2527	36.6523	25.8536	41.7262	37.6374
GH_A13G0470	A13	5977984	5979405	TM43377_TM43386_TM43406_TM43417_TM43430_TM43431_TM43433_TM43460	qtl48	AT1G23780	F-box family protein	31.891	28.146	10.0533	23.4519	38.9331	36.4013	17.3312	22.2689	26.7267	35.3384	33.9125	24.5782	22.4449	52.7651	53.3433	33.8108	33.4898	19.7219	12.335	32.5557	40.061	21.9773	22.393
GH_A13G0475	A13	6011541	6015316	TM43377_TM43386_TM43406_TM43417_TM43430_TM43431_TM43433_TM43460	qtl48	AT4G34350	4-hydroxy-3-methylbut-2-enyl diphosphate reductase	19.5265	9.51757	7.6277	17.6409	84.9784	39.1065	120.154	15.4327	15.3846	205.895	14.3937	15.8316	9.43837	11.8309	13.3855	12.9086	12.5698	14.0238	7.39207	8.71746	8.41774	7.55746	6.76265
GH_D02G0232	D02	2553732	2554430	TM50428_TM50438_TM50476	qtl57	AT4G13850	glycine-rich RNA-binding protein 2	66.2134	58.3554	76.1148	7.65581	38.6104	39.4299	43.3336	13.4733	4.8617	46.8739	50.5513	53.1034	38.3702	59.8814	61.0647	13.8971	21.7971	25.1071	58.8875	16.1937	25.4471	6.70934	10.0695
GH_D02G0234	D02	2566959	2569024	TM50428_TM50438_TM50476	qtl57	AT4G13830	DNAJ-like 20	21.0314	13.5479	19.0147	35.6008	19.419	38.2123	37.2266	34.6098	35.0154	10.0874	29.4311	29.4963	34.9753	17.1134	11.4142	13.1923	17.6217	6.74457	16.7013	10.8037	11.9959	11.1767	6.7013
GH_D02G0235	D02	2574248	2578361	TM50428_TM50438_TM50476	qtl57	AT3G23900	RNA recognition motif (RRM)-containing protein	24.4357	16.523	3.82452	12.712	16.0587	15.9066	9.4699	11.746	9.93496	14.9544	47.5149	31.2869	33.53	16.9659	21.0333	40.0263	26.9079	24.95	5.67158	8.31224	10.2374	3.5186	5.60013
GH_D02G0247	D02	2717850	2718197	TM50428_TM50438_TM50476	qtl57	AT2G25720	hypothetical protein	21.6721	18.0032	35.3255	19.631	37.4705	25.5995	30.9797	23.9302	20.4416	19.3724	25.759	25.9647	34.5518	16.8141	17.452	13.6684	24.3242	7.55204	127.25	5.41631	8.09431	3.07027	7.83628
GH_D05G3600	D05	54514360	54516523	TM58440_TM58443_TM58444	qtl71	AT1G53400	Ubiquitin domain-containing protein	19.7361	23.6479	8.21031	12.444	14.9949	10.4613	5.81454	3.74739	12.4167	8.05514	21.2912	12.9246	28.8772	33.3527	13.1305	11.0988	16.9542	5.06706	8.59719	8.18106	10.0252	6.42022	7.77535
GH_D05G3605	D05	54609569	54612653	TM58440_TM58443_TM58444	qtl71	AT1G53320	tubby like protein 7	14.615	13.4356	6.44173	10.4327	11.3435	15.4434	9.1709	10.3427	8.09761	8.8609	29.8283	18.8602	11.5918	19.7617	15.1263	29.624	37.3286	10.3514	11.8269	21.7181	23.2688	20.4738	17.8945
GH_D05G3606	D05	54613253	54615061	TM58440_TM58443_TM58444	qtl71	AT3G58680	multiprotein bridging factor 1B	158.733	144.218	78.5472	135.699	121.56	116.861	121.952	109.3	76.2252	102.971	212.217	304.937	327.418	345.575	207.194	205.001	184.221	89.5319	107.253	272.484	203.271	191.957	105.286
GH_D06G0296	D06	3356295	3359350	TM59069_TM59072_TM59087_TM59090	qtl74	AT1G09920	TRAF-type zinc finger-like protein	8.34609	10.5057	10.2	14.3723	10.8547	14.864	16.9092	19.7474	14.3352	10.4353	8.56791	5.71708	9.50839	6.50795	6.64808	6.23921	8.37506	4.59115	8.49155	4.5073	5.14003	5.24667	3.84278
GH_D06G0300	D06	3408592	3410230	TM59069_TM59072_TM59087_TM59090	qtl74	AT5G09570	Cox19-like CHCH family protein	18.5885	10.942	12.6743	112.286	63.9	55.7725	62.6776	377.582	164.003	97.1196	27.5071	23.4309	11.4018	8.34438	33.8386	44.6973	68.337	7.05326	43.4467	33.1223	31.2369	51.0875	64.9485
GH_D06G0319	D06	3692275	3694014	TM59069_TM59072_TM59087_TM59090	qtl74	AT1G09740	Adenine nucleotide alpha hydrolases-like superfamily protein	38.2184	35.0875	7.36608	59.094	20.1589	22.6935	20.0139	76.8829	65.0789	20.6869	9.41653	8.84086	17.8886	76.4426	71.5043	44.0735	29.3384	12.1755	4.71073	74.4448	95.932	90.1858	60.4832
GH_D06G0320	D06	3697396	3701736	TM59069_TM59072_TM59087_TM59090	qtl74	AT4G24620	phosphoglucose isomerase 1	41.8502	37.6598	15.7686	12.8061	34.7911	33.9929	13.646	13.6408	21.7199	23.5461	20.7284	18.2446	15.8365	51.4938	51.1511	59.5241	45.6972	27.9077	14.5614	40.9486	28.3197	29.9526	15.5688
GH_D06G0321	D06	3707552	3709325	TM59069_TM59072_TM59087_TM59090	qtl74	AT2G33740	Nitrogen regulatory PII-like%2C alpha/beta	44.5828	45.0138	35.3583	24.9675	49.427	34.804	38.0486	15.0774	26.0829	52.888	70.5276	65.869	79.8782	107.704	99.0092	74.5136	78.4463	35.3543	108.851	95.6283	91.7824	51.0275	42.7957
GH_D06G0323	D06	3748938	3749969	TM59069_TM59072_TM59087_TM59090	qtl74	AT5G50010	transcription factor bHLH145	38.0986	23.4326	3.34686	94.9823	17.4383	39.7642	18.8071	58.0771	64.5679	18.6137	18.4056	32.9347	26.4613	23.5415	23.0478	17.6882	22.136	9.24733	10.1669	21.2814	27.4619	13.2314	28.3371
GH_D06G0329	D06	3845371	3847342	TM59069_TM59072_TM59087_TM59090	qtl74	AT4G14600	Target SNARE coiled-coil domain protein	25.2125	20.0815	20.8946	31.9526	23.2526	22.4498	30.4382	27.02	34.7458	20.0107	31.8223	40.2212	30.9846	23.2835	20.6965	11.3208	22.9473	7.14558	44.9702	13.2973	19.4135	12.5606	11.5889
GH_D08G1706	D08	53714726	53717560	TM69105	qtl79	AT3G63490	Ribosomal protein L1p/L10e family	10.7715	35.1441	110.532	6.23831	17.526	32.2419	35.1133	8.26869	11.7939	63.941	16.0007	13.6797	14.5807	9.30758	12.478	12.3108	9.90235	7.22924	6.6268	4.05736	5.45309	4.2537	5.99943
GH_D08G1719	D08	53926658	53929956	TM69105	qtl79	AT3G60830	actin-related protein 7	12.1561	10.0429	17.398	5.22514	13.9929	8.95584	7.77079	5.12377	4.11636	11.2004	22.9293	12.0408	11.3011	10.4512	14.2441	11.0484	13.6434	8.38238	13.2492	4.42493	4.77154	3.40293	3.10787
GH_D08G1720	D08	53932419	53935275	TM69105	qtl79	AT5G12840	nuclear factor Y%2C subunit A1	26.4137	20.5085	5.49839	7.44243	5.19065	9.7238	12.0019	11.462	7.64445	16.5117	10.9437	9.84912	12.6615	8.4916	8.81473	27.0355	64.443	24.7537	19.8946	5.51844	10.8393	7.03265	4.99776
GH_A05G0290	A05	2798298	2800269	TM10037_TM10062_TM10065	qtl12	AT4G29530	Pyridoxal phosphate phosphatase-related protein	10.5445	6.95325	7.84648	2.45953	9.09554	9.02688	9.79655	3.82122	8.86296	10.8884	15.2833	8.72353	11.2118	11.7551	8.21378	13.5831	15.0492	3.6893	19.0134	7.41927	8.58946	4.03504	3.26136
GH_A05G0300	A05	2892450	2896223	TM10037_TM10062_TM10065	qtl12	AT3G47590	alpha/beta-Hydrolases superfamily protein	16.4648	12.9597	5.72528	4.28447	16.4137	18.0523	11.4235	2.04248	7.25241	10.4608	9.64663	8.75735	7.20727	11.2724	14.6259	5.67516	13.2761	4.39534	10.527	6.49561	9.71536	5.93495	7.14273
GH_A05G0324	A05	3171743	3175213	TM10037_TM10062_TM10065	qtl12	AT5G20610	EEIG1/EHBP1 protein amino-terminal domain protein	13.2203	10.0092	1.72924	21.2818	5.31463	7.54961	6.5882	25.7009	13.7769	7.11583	12.7258	11.7347	9.04644	14.2493	12.4896	19.0259	12.4232	22.1327	4.26489	11.541	8.94324	8.48599	5.76786
GH_A05G0569	A05	5228274	5230518	TM10234_TM10240_TM10255	qtl13	AT4G32250	Protein kinase superfamily protein	10.0903	14.3671	1.9337	124.773	7.08247	31.4725	3.73566	69.9541	170.498	6.48186	9.31141	18.2343	16.5791	9.99606	8.43376	12.399	8.82313	7.23843	4.28838	7.86799	3.56897	3.62982	5.05257
GH_A12G1872	A12	94633823	94636603	TM42629_TM42633	qtl43	AT1G25480	aluminum activated malate transporter family protein	10.5151	8.72656	4.82805	6.27507	8.11382	5.58622	9.21886	2.84209	7.26295	28.1643	12.3573	4.25067	7.80286	41.3906	38.8046	17.607	16.4164	9.62456	13.5638	52.6859	54.839	84.9021	81.0682
GH_A12G2121	A12	99147751	99150586	TM42872	qtl44	AT3G26935	DHHC-type zinc finger family protein	18.8281	7.16117	2.34874	27.3144	16.6218	32.7015	22.7319	12.1358	8.27441	28.4847	8.85504	6.70341	6.59394	19.8181	18.5215	18.7777	18.4504	3.86884	3.33568	26.8515	45.534	34.3769	25.1314
GH_A13G0392	A13	4798497	4800254	TM43377_TM43386_TM43406_TM43417_TM43430_TM43431_TM43433_TM43460	qtl48	AT2G15690	Tetratricopeptide repeat (TPR)-like superfamily protein	13.0941	10.0853	3.31357	4.01588	14.3337	13.659	9.01116	14.5549	2.5123	9.41956	17.6316	10.965	10.2365	9.3442	13.4232	14.046	9.55598	7.73091	4.94432	6.42106	7.53836	7.93646	8.7061
GH_A13G0430	A13	5272557	5274123	TM43377_TM43386_TM43406_TM43417_TM43430_TM43431_TM43433_TM43460	qtl48	AT2G15280	Reticulon family protein	12.9341	11.0176	9.48759	2.37524	3.99229	6.63387	6.21641	4.70915	5.47387	6.6203	11.0066	6.53228	6.7584	7.47035	9.32808	15.7286	6.76068	7.33417	9.07673	7.77885	6.52321	4.25471	10.06
GH_D02G0224	D02	2486825	2489259	TM50428_TM50438_TM50476	qtl57	AT4G14030	selenium-binding protein 1	0.45901	6.77285	13.4976	62.3498	13.7216	42.5043	17.2357	28.6291	13.7558	17.1942	87.9615	113.893	95.7121	35.1587	55.8015	58.5817	69.0759	66.5229	40.1794	7.74089	43.8375	82.2307	61.9926
GH_D02G0260	D02	2820157	2824999	TM50428_TM50438_TM50476	qtl57	AT1G04830	Ypt/Rab-GAP domain of gyp1p superfamily protein	6.21099	5.43961	1.81363	3.76231	4.57699	5.36691	4.55649	3.81128	3.87174	4.56173	12.0199	5.46005	7.07717	5.54994	7.23026	6.91126	7.05502	4.95931	3.08324	3.24208	5.36087	4.73207	5.72272
GH_D06G0318	D06	3679466	3685929	TM59069_TM59072_TM59087_TM59090	qtl74	AT4G24560	ubiquitin-specific protease 16	8.99961	8.91824	1.88684	10.9806	10.8173	13.6349	17.0488	14.1601	7.85157	19.3042	19.1742	12.7952	14.0838	6.00959	8.01051	14.2797	10.3283	9.67698	5.568	3.42158	4.30024	5.8085	6.15526
GH_D08G1707	D08	53738937	53745621	TM69105	qtl79	AT5G13690	alpha-N-acetylglucosaminidase family / NAGLU family	5.31089	5.88832	6.23847	5.00804	7.42715	10.3048	5.20865	0.874216	3.09952	11.1558	12.4804	4.69736	4.28577	4.40571	4.88166	12.1691	10.3986	28.495	15.274	5.12398	6.59325	3.83686	5.51213
GH_A05G0584	A05	5357506	5360368	TM10234_TM10240_TM10255	qtl13	AT4G32030	hypothetical protein	11.5209	9.42983	5.79964	1.05003	9.02954	7.91277	5.29034	2.40879	4.61558	10.6805	26.1206	24.9116	19.455	12.8159	13.3289	10.7653	14.4491	9.92654	8.91929	8.16264	6.61372	5.30905	4.21418
GH_A12G2133	A12	99385595	99386947	TM42872	qtl44	AT5G61930	APO RNA-binding protein (DUF794)	7.04397	7.2565	1.67484	2.1448	7.24619	4.35123	3.97026	4.15107	3.29367	5.45212	9.71122	6.84547	6.58437	3.81603	5.48672	14.3614	8.48124	9.18292	6.16391	6.48253	7.07477	3.05904	6.03535
GH_D05G3896	D05	61046422	61051335	TM58714_TM58742_TM58749	qtl72	AT5G54920	polyadenylate-binding protein interacting protein	8.25571	6.89232	1.56863	3.01551	4.78378	2.28916	3.55636	3.96679	4.26017	5.67943	20.4261	8.91657	6.18	8.48105	9.46768	7.56341	9.4807	8.25389	3.57802	4.48991	8.40143	16.8998	7.98243
GH_D08G1716	D08	53916597	53920299	TM69105	qtl79	AT3G63510	FMN-linked oxidoreductases superfamily protein	9.90491	9.3971	6.73007	1.71731	10.4471	12.2615	11.1873	4.34402	2.5339	17.0364	23.1339	11.2811	9.43232	12.0276	8.86783	6.78356	7.68145	9.42986	7.95371	6.25953	7.18369	3.47269	3.25361
GH_A05G0616	A05	5593287	5596896	TM10234_TM10240_TM10255	qtl13	AT4G31860	Protein phosphatase 2C family protein	10.0576	11.9545	2.5604	9.91792	8.86867	5.23058	0.730054	6.54027	12.0059	1.34183	25.8446	13.0763	15.4827	5.23774	6.283	12.8622	20.2764	6.96494	6.50539	8.85236	16.7438	23.576	8.78583
GH_D02G0259	D02	2813781	2817549	TM50428_TM50438_TM50476	qtl57	AT1G04910	O-fucosyltransferase family protein	7.63235	7.60926	5.31276	1.32574	6.88385	5.13294	4.43022	0.617057	1.85421	9.5826	9.33375	4.99699	3.36659	6.38585	10.1547	18.3079	8.95942	8.85246	3.25855	8.66814	6.37508	9.76195	10.0525
GH_D02G0228	D02	2506641	2507015	TM50428_TM50438_TM50476	qtl57	AT4G13950	ralf-like 31	3.68291	3.73144	5.25883	1.35171	1.88884	7.5238	8.14822	0.170475	0.400468	5.51753	10.9184	17.2434	12.268	27.3371	21.5296	7.16066	4.48754	3.96799	11.3286	37.5929	23.8914	4.19336	4.35658
GH_A13G0436	A13	5345301	5345622	TM43377_TM43386_TM43406_TM43417_TM43430_TM43431_TM43433_TM43460	qtl48	AT3G19508	complex 1 protein%2C LYR family protein	3.50872	2.60138	6.10084	0.780922	9.23364	3.73544	3.11887	1.60457	0.908343	2.59862	9.46214	5.73684	5.1454	3.78407	5.41506	4.84339	5.19248	3.60639	8.00526	5.41757	3.21727	3.56689	3.21949
GH_A05G0286	A05	2761943	2762830	TM10037_TM10062_TM10065	qtl12	AT2G19690	phospholipase A2-beta	3.86782	4.09289	4.56616	8.33023	5.15156	4.3902	10.3143	6.98342	7.73348	12.4051	4.84908	23.5711	15.7408	8.38565	9.76813	8.98649	6.88318	3.06539	2.20803	17.4716	14.5415	17.224	12.7832
GH_A05G0529	A05	4922257	4922935	TM10234_TM10240_TM10255	qtl13	AT5G58070	temperature-induced lipocalin	5.43778	54.492	124.023	14.2063	30.3426	30.1446	25.5561	20.6	5.81972	35.0667	18.7582	29.2938	37.3418	9.39299	18.2388	9.2998	11.0891	6.37057	49.2984	4.62371	3.16083	2.10943	5.04696
GH_A05G0538	A05	5017688	5018983	TM10234_TM10240_TM10255	qtl13	AT4G30960	SOS3-interacting protein 3	73.3802	165.619	12.9034	114.399	143.933	474.399	134.236	55.2032	180.695	102.401	58.4583	96.9285	219.815	76.7332	55.7247	53.2425	38.7689	31.745	9.99129	12.8787	9.92754	27.413	1.86458
GH_A05G0554	A05	5122239	5125142	TM10234_TM10240_TM10255	qtl13	AT2G25490	EIN3-binding F box protein 1	25.3584	37.2521	5.43669	28.9615	40.5914	35.4332	35.1443	39.1392	12.8846	32.3543	72.4024	34.0624	33.3488	21.6533	12.1047	77.9171	31.7391	32.3668	5.62613	6.81349	6.86087	5.57517	2.38609
GH_A05G0601	A05	5475751	5483571	TM10234_TM10240_TM10255	qtl13	AT4G31880	transcriptional regulator	18.0083	14.8165	4.69076	7.65663	12.3282	13.9745	8.82381	12.6066	5.9479	9.43379	30.6153	45.4988	28.7033	12.0161	13.3711	14.0813	10.2064	13.1446	4.67174	3.23796	3.86549	2.9076	4.96208
GH_A05G0624	A05	5660479	5661785	TM10234_TM10240_TM10255	qtl13	AT2G24860	DnaJ/Hsp40 cysteine-rich domain superfamily protein	14.0353	19.6269	17.4155	217.826	34.0814	80.0215	43.4532	284.033	188.34	36.8967	36.4394	32.0742	53.8945	12.3617	10.5493	8.6251	25.0908	2.86689	22.3391	8.0237	14.4521	20.219	16.9336
GH_A12G1856	A12	94194473	94196209	TM42629_TM42633	qtl43	AT3G47810	Calcineurin-like metallo-phosphoesterase superfamily protein	18.5027	32.7259	27.2035	13.0897	25.0812	23.837	51.3872	6.40859	8.05379	24.5033	3.53469	2.83792	4.38397	11.3483	11.6507	9.42706	11.8838	5.32039	9.16746	7.29144	7.98046	6.97461	5.63524
GH_A12G1869	A12	94564847	94568498	TM42629_TM42633	qtl43	AT1G68580	Agenet and bromo-adjacent homology (BAH) domain-containing protein	13.6011	16.352	5.84284	19.366	20.4086	21.2141	23.3887	30.3251	10.818	14.0656	54.8725	46.083	34.2655	19.1781	11.6922	20.2551	10.7798	18.0396	3.56197	4.34553	4.86379	5.064	2.94857
GH_A12G2130	A12	99261339	99268286	TM42872	qtl44	AT3G48860	coiled-coil protein	12.9539	9.67886	3.58098	10.3102	15.2039	16.2737	11.1065	9.36195	9.70139	13.4163	22.1821	20.3982	12.745	14.0456	17.6543	17.6161	10.1719	11.7539	2.32409	11.0942	10.8151	8.87958	5.5704
GH_A13G0455	A13	5610457	5614607	TM43377_TM43386_TM43406_TM43417_TM43430_TM43431_TM43433_TM43460	qtl48	AT2G14740	vaculolar sorting receptor 3	16.7895	11.5284	6.24324	8.61311	11.0427	18.8366	11.0963	12.7911	5.8765	12.2585	9.50065	8.23136	5.78381	8.73388	13.3026	21.6763	9.02052	9.67223	4.23705	12.993	7.80524	4.44716	1.89795
GH_D02G0231	D02	2548621	2549982	TM50428_TM50438_TM50476	qtl57	AT3G23820	UDP-D-glucuronate 4-epimerase 6	121.127	438.563	81.1959	692.02	256.986	420.357	498.519	52.2239	50.3072	201.715	96.02	126.754	140.227	176.938	237.2	62.4345	46.787	14.3374	4.72119	69.5926	85.1951	12.5824	0.884348
GH_D06G0315	D06	3659364	3660392	TM59069_TM59072_TM59087_TM59090	qtl74	AT2G01710	Chaperone DnaJ-domain superfamily protein	19.3389	15.2878	6.72549	13.0292	24.9031	26.8525	26.853	16.4105	9.76073	11.0347	57.5658	71.551	66.0086	32.0982	31.2196	21.4617	34.0017	21.5726	28.9098	3.83786	7.32842	2.67959	5.86847
GH_D08G1712	D08	53861294	53865732	TM69105	qtl79	AT3G63500	fibronectin type III domain protein (DUF1423)	20.2629	20.7744	3.44606	20.6623	21.1633	29.3784	21.1934	28.1498	15.2131	20.6717	17.2352	23.1396	16.4886	13.4267	12.9157	26.4777	14.4164	18.7108	1.94945	5.70413	8.13328	8.27098	6.7118
GH_A05G0602	A05	5504860	5506212	TM10234_TM10240_TM10255	qtl13	AT5G10930	CBL-interacting protein kinase 5	5.49949	4.62176	0.714622	9.37489	9.77742	5.07484	7.60146	55.1853	7.51652	3.87215	190.599	113.147	131.481	20.9644	13.2366	19.4445	22.3472	3.80927	0.859701	12.9439	19.2135	7.17779	4.05876
GH_A07G2203	A07	90159537	90162565	TM21244_TM21280	qtl20	AT3G07650	CONSTANS-like 9	6.45056	6.88852	0.812136	7.40103	11.457	11.667	5.90867	4.12985	12.2317	11.6004	5.91818	13.0878	11.576	5.11583	6.38551	8.59822	6.42711	4.10694	3.18573	2.81818	3.73173	15.5148	26.858
GH_A12G1885	A12	94888308	94890155	TM42629_TM42633	qtl43	AT1G25550	myb-like transcription factor family protein	78.3822	53.522	26.3786	46.7089	6.9544	21.9055	9.03743	13.521	25.9819	0.940457	16.6526	74.6967	53.3019	12.3881	7.87687	8.96434	19.4291	3.04378	1.43833	15.0327	16.4931	19.99	19.0109
GH_D02G0253	D02	2744183	2747593	TM50428_TM50438_TM50476	qtl57	AT4G00440	GPI-anchored adhesin-like protein%2C putative (DUF3741)	15.1599	14.7758	1.72578	25.3072	6.9907	6.50029	9.48139	11.6984	15.5096	21.2737	15.0933	8.75639	7.33544	6.05283	5.80572	9.80951	7.14409	7.24939	4.09671	3.53793	3.26532	0.723175	3.38341
GH_D06G0290	D06	3285398	3288960	TM59069_TM59072_TM59087_TM59090	qtl74	AT4G24400	CBL-interacting protein kinase 8	22.9719	11.7191	1.85658	7.35021	11.4125	11.274	7.07099	3.89184	6.32209	12.6645	10.8827	8.07396	6.89012	10.7992	10.4055	6.47501	6.95494	4.51414	2.64238	12.2246	10.0449	5.52222	5.44265
GH_D06G0324	D06	3757695	3768852	TM59069_TM59072_TM59087_TM59090	qtl74	AT5G10940	transducin family protein / WD-40 repeat family protein	9.34192	8.34169	1.06227	7.63762	7.78669	9.06582	4.12812	10.5013	8.43138	9.18608	17.2466	16.8887	12.3486	9.33094	12.611	11.9837	8.67095	10.4733	2.41848	10.8482	7.47135	4.77724	4.27313
GH_D05G3894	D05	61030960	61035284	TM58714_TM58742_TM58749	qtl72	AT5G54910	DEA(D/H)-box RNA helicase family protein	7.5952	6.81452	3.86809	1.71653	9.93566	6.86948	4.08641	4.53465	1.54907	7.79712	11.3071	8.84234	5.06818	6.07564	9.53488	8.82102	4.86087	9.26976	5.12036	5.16785	5.34928	4.13092	2.36517
GH_A13G0401	A13	4932899	4934674	TM43377_TM43386_TM43406_TM43417_TM43430_TM43431_TM43433_TM43460	qtl48	AT4G34000	abscisic acid responsive elements-binding factor 3	18.9066	14.3634	5.08772	1.41996	8.00134	4.33039	2.45971	1.81725	1.71858	2.67598	30.5477	25.4303	16.7159	11.12	15.2944	17.3957	8.75387	4.96766	2.69654	6.43015	7.80381	5.38942	6.20066
GH_A05G0564	A05	5204659	5207273	TM10234_TM10240_TM10255	qtl13	AT5G57970	DNA glycosylase superfamily protein	2.47328	2.19885	3.56773	2.2503	1.02482	1.152	1.4044	5.07379	3.55052	1.55429	3.70992	3.01699	4.99274	24.8071	38.7935	33.5131	31.0175	5.8299	7.85659	21.5366	32.8053	7.6317	2.53241
GH_A05G0628	A05	5676845	5678182	TM10234_TM10240_TM10255	qtl13	AT2G24800	Peroxidase superfamily protein	0.172402	0.206773	6.52969	0.357425	0.332697	0	0	0.787022	0.147386	0.11991	32.9553	42.7593	71.1447	138.32	151.221	26.224	13.563	49.9671	7.54806	97.7885	68.4448	7.14785	0.625458
GH_D05G3900	D05	61091970	61094135	TM58714_TM58742_TM58749	qtl72	AT3G20395	RING/U-box superfamily protein	0.658434	0.112408	1.0656	0.152708	0.0899517	0.100983	0	2.25341	0.179225	0	1.1924	3.35858	5.454	40.8886	50.7039	48.8048	42.4891	9.0417	3.22897	415.065	417.009	165.635	87.9691
GH_A05G0545	A05	5072238	5073604	TM10234_TM10240_TM10255	qtl13	AT5G57910	ribosomal RNA small subunit methyltransferase G	16.9436	16.0106	4.30423	25.4883	67.041	21.9149	21.3831	20.8962	21.5462	25.265	21.3275	11.8656	9.82202	7.84541	6.70115	6.44135	8.09602	2.67995	5.64989	4.49408	4.02456	2.83046	3.25261
GH_A12G1883	A12	94878736	94881226	TM42629_TM42633	qtl43	AT1G13310	Endosomal targeting BRO1-like domain-containing protein	9.34537	8.56991	3.88537	19.3185	8.44271	12.3665	17.5773	11.5831	7.46961	8.53224	4.07585	5.26882	4.40557	4.5465	9.94202	6.52454	7.47759	1.85441	2.12354	15.8709	17.2419	10.6651	5.82718
GH_A13G0396	A13	4818339	4823044	TM43377_TM43386_TM43406_TM43417_TM43430_TM43431_TM43433_TM43460	qtl48	AT3G19260	LAG1 homologue 2	5.7235	6.47664	4.19241	10.3494	8.32766	7.54223	10.9737	10.379	11.1969	7.50776	3.17192	2.53793	1.87707	4.45718	8.02709	7.99944	15.942	3.62601	5.2045	4.88783	10.855	13.2958	15.5676
GH_A13G0424	A13	5215482	5217238	TM43377_TM43386_TM43406_TM43417_TM43430_TM43431_TM43433_TM43460	qtl48	AT4G35220	Cyclase family protein	30.4211	28.6067	20.6223	32.9191	30.6939	50.539	23.671	16.0639	32.2518	11.2904	3.53369	4.35013	2.71966	15.7738	17.6686	21.5384	16.5556	4.73489	2.03935	7.37831	10.5559	5.31099	5.42641
GH_D02G0206	D02	2306384	2307769	TM50428_TM50438_TM50476	qtl57	AT3G23730	xyloglucan endotransglucosylase/hydrolase 16	82.9135	67.2347	21.6059	294.442	14.6688	18.1171	16.3086	129.382	117.779	69.4308	67.3367	103.176	229.559	194.454	97.2651	6.66614	5.00666	6.20083	0.252958	5.94138	3.9078	4.54641	1.69011
GH_D02G0255	D02	2768325	2771063	TM50428_TM50438_TM50476	qtl57	AT5G62270	ribosomal protein L20	11.5367	9.85857	10.1064	4.80676	19.33	15.1192	9.60988	7.60958	3.26456	10.7387	4.65635	3.41572	2.08602	8.4903	11.8991	9.7252	7.50218	8.20757	9.04241	4.98419	4.30508	4.1559	2.69019
GH_D05G3901	D05	61104707	61107809	TM58714_TM58742_TM58749	qtl72	AT3G20410	calmodulin-domain protein kinase 9	51.792	24.0949	8.32192	10.9904	34.4719	14.6895	17.8929	8.34159	9.59896	35.0607	16.2498	12.4584	13.0011	13.5693	16.1901	8.18896	9.67586	18.3765	7.35937	8.99517	4.61539	0.956882	0.590108
GH_D06G0313	D06	3613393	3618772	TM59069_TM59072_TM59087_TM59090	qtl74	AT1G58200	MSCS-like 3	6.61816	12.1222	11.688	46.7712	17.134	29.3054	28.3764	53.3134	36.3997	40.4052	12.8663	11.4309	13.3309	5.86378	7.09834	6.58748	6.5918	4.85438	4.39874	2.9821	3.95956	2.59562	4.81778
GH_D08G1710	D08	53797343	53797576	TM69105	qtl79	AT3G57450	hypothetical protein	95.3878	125.247	480.912	201.176	55.6488	177.978	537.167	283.292	71.373	222.7	21.7488	182.129	133.185	22.6399	26.0046	21.6753	5.03957	5.53186	0	16.8902	12.9369	5.02089	0.370935
GH_A05G0339	A05	3310439	3311525	TM10037_TM10062_TM10065	qtl12	AT5G21940	hybrid signal transduction histidine kinase M-like protein	22.2147	11.3461	16.6511	4.9045	15.8439	17.8805	2.6475	20.2731	10.4975	8.73341	46.8785	47.551	30.6216	10.4226	13.7785	20.3466	25.9902	18.4483	47.3041	5.94773	4.66687	1.3151	0.703492
GH_A05G0548	A05	5083831	5086042	TM10234_TM10240_TM10255	qtl13	AT4G30580	Phospholipid/glycerol acyltransferase family protein	7.52103	5.39715	2.75809	3.67891	5.36574	5.86452	5.76931	5.33546	4.01706	3.73978	9.4702	6.24012	4.7361	5.44445	6.67957	5.64701	7.54969	4.81974	1.99992	3.82864	4.83625	3.77346	0.538378
GH_A05G0572	A05	5273556	5280488	TM10234_TM10240_TM10255	qtl13	AT2G25320	TRAF-like family protein	6.19177	4.68907	1.05524	4.76006	6.66088	6.08236	3.34872	5.95782	3.84955	4.08209	5.52396	4.99927	3.34662	5.32574	7.09391	8.36649	5.43439	8.07843	1.10593	3.52499	3.39529	5.54861	2.81629
GH_D02G0222	D02	2472627	2475129	TM50428_TM50438_TM50476	qtl57	AT4G14040	selenium-binding protein 2	175.114	26.3575	2.92341	22.7416	218.306	41.2845	41.7632	46.1658	23.0402	60.2888	3.10834	13.4115	15.1568	8.05243	5.49361	20.0478	30.2757	8.60239	9.79696	2.61915	4.73609	2.14679	3.44
GH_D02G0233	D02	2561311	2565445	TM50428_TM50438_TM50476	qtl57	AT5G48610	myb-like protein X	9.08577	7.15803	1.31894	9.33703	7.65842	7.56672	4.63515	10.9655	9.43679	6.90242	6.27421	12.2375	12.6032	7.03664	6.04711	5.84861	7.93278	3.7403	0.235672	2.88368	4.1495	6.48662	8.60434
GH_A05G0622	A05	5620638	5628044	TM10234_TM10240_TM10255	qtl13	AT4G33650	dynamin-related protein 3A	9.54667	7.13676	0.990685	5.07068	5.93256	6.15844	2.64433	4.75008	3.99359	3.42008	23.0973	17.3503	17.9812	10.445	9.38619	9.98935	8.64128	7.88398	2.54337	4.96391	6.29829	4.31165	2.85634
GH_D02G0219	D02	2459767	2463008	TM50428_TM50438_TM50476	qtl57	AT3G23750	Leucine-rich repeat protein kinase family protein	7.98484	6.44671	1.19729	7.49365	4.42839	4.27535	5.28058	8.06684	1.25613	7.1197	9.06012	14.6799	8.94744	10.0725	12.2943	18.7831	9.48411	12.5283	2.10849	11.6811	16.5708	22.746	2.89942
GH_D08G1718	D08	53922468	53925853	TM69105	qtl79	AT5G47940	40S ribosomal protein S27	7.08337	7.02256	1.4206	3.86334	5.53755	5.4317	4.78024	4.58117	2.02954	3.56637	6.90443	7.25807	5.17291	4.36575	7.09997	7.80497	6.06705	4.68364	0.905012	3.05282	3.97909	3.28576	0.697254
GH_A05G0318	A05	3104270	3106074	TM10037_TM10062_TM10065	qtl12	AT4G29820	homolog of CFIM-25	4.49271	4.66028	0.459939	3.46501	5.16182	8.57035	1.83908	3.02739	3.52263	1.29423	5.14092	7.05089	25.989	9.99333	4.99735	6.29391	11.11	8.17469	10.857	3.66706	3.6198	2.92782	0
GH_A13G0429	A13	5267969	5270615	TM43377_TM43386_TM43406_TM43417_TM43430_TM43431_TM43433_TM43460	qtl48	AT2G15290	translocon at inner membrane of chloroplasts 21	9.38413	8.68815	7.64727	1.06141	6.45891	5.90466	6.87291	1.56011	1.76136	7.03702	20.4558	22.7404	15.7841	9.3945	11.7932	9.22489	12.8916	9.41334	6.23299	3.93744	3.77698	2.59364	1.16581
GH_D06G0302	D06	3432374	3436121	TM59069_TM59072_TM59087_TM59090	qtl74	AT4G24470	GATA-type zinc finger protein with TIFY domain-containing protein	10.8225	10.941	3.37778	2.94142	11.2892	8.48253	5.26807	3.16855	2.11623	0.866047	8.91535	11.4567	8.30157	8.35946	10.7171	10.0458	6.77226	6.96111	1.55038	4.76258	5.3296	4.42959	0.436598
GH_D06G0310	D06	3589689	3591125	TM59069_TM59072_TM59087_TM59090	qtl74	AT4G38060	hypothetical protein	8.87048	4.49368	1.67441	26.4272	3.13271	7.66393	2.12305	22.389	28.9321	0.062242	3.66929	10.7184	6.15019	11.3631	7.83176	5.78194	5.04343	2.97659	0.823351	19.4902	14.2458	10.4579	17.2047
GH_A05G0549	A05	5088439	5090480	TM10234_TM10240_TM10255	qtl13	AT5G57940	cyclic nucleotide gated channel 5	5.43622	3.04331	1.27159	2.19606	5.26094	4.94224	4.95694	1.43169	1.079	3.16679	10.0446	13.3578	9.16294	8.35984	7.613	5.83934	6.57775	6.62	4.50991	5.16289	3.0414	2.5074	2.83276
GH_A05G0317	A05	3099174	3101941	TM10037_TM10062_TM10065	qtl12	AT4G29810	MAP kinase kinase 2	7.36929	7.90666	5.29086	4.58466	11.2512	14.9068	23.0117	6.32117	4.91327	17.7266	7.30777	5.29694	5.00892	10.0251	6.54869	5.07139	4.79624	4.46129	6.1823	3.17641	2.56064	1.41209	2.99635
GH_A05G0600	A05	5464242	5471945	TM10234_TM10240_TM10255	qtl13	AT4G31880	transcriptional regulator	16.8405	11.5092	3.78054	7.39517	9.37183	10.5092	7.66764	11.2414	5.55667	13.3291	32.4743	37.5393	29.8762	12.6959	13.1029	15.2276	10.9226	12.9387	4.82236	2.65978	3.29228	1.65761	2.67173
GH_A05G0623	A05	5629306	5632045	TM10234_TM10240_TM10255	qtl13	AT2G24830	zinc finger (CCCH-type) family protein / D111/G-patch domain-containing protein	6.98777	5.91308	3.56421	5.45582	7.52544	6.0442	4.25581	14.5688	7.41422	6.03311	5.19241	5.90435	3.4194	8.35544	8.79299	10.1981	4.63192	2.74323	2.97999	4.99307	4.58623	5.07337	2.51069
GH_A13G0394	A13	4801740	4803754	TM43377_TM43386_TM43406_TM43417_TM43430_TM43431_TM43433_TM43460	qtl48	AT3G19220	protein disulfide isomerase	5.70106	8.42385	9.48345	3.19255	5.70228	4.32847	7.63669	3.59194	5.2797	14.5502	14.29	14.5719	12.8306	8.26447	8.15148	5.72792	10.4086	2.4224	7.38865	2.63327	4.32983	1.59759	6.27351
GH_A13G0442	A13	5452183	5455237	TM43377_TM43386_TM43406_TM43417_TM43430_TM43431_TM43433_TM43460	qtl48	AT1G49850	RING/U-box superfamily protein	10.0202	9.49461	3.68899	9.67888	8.41448	7.47487	7.69817	12.2671	7.61172	3.96928	6.94205	6.81811	12.2616	4.71502	5.78007	9.55396	8.61631	3.5555	5.82463	2.22231	4.0819	2.20897	2.28757
GH_A13G0454	A13	5586117	5586923	TM43377_TM43386_TM43406_TM43417_TM43430_TM43431_TM43433_TM43460	qtl48	AT1G27730	salt tolerance zinc finger	498.316	318.149	40.9165	780.49	73.0283	332.619	248.732	440.001	554.913	124.071	28.3011	151.294	182.745	3.03733	2.28548	71.5969	7.06667	25.4592	2.60726	5.3581	8.47371	39.4522	1.20646
GH_D02G0256	D02	2772662	2778059	TM50428_TM50438_TM50476	qtl57	AT4G14147	binding protein	10.6466	7.18107	12.1798	7.631	9.08169	6.74437	11.2803	3.58923	5.71186	4.42617	5.17232	2.45694	4.36539	5.36336	7.32782	4.81656	12.1085	1.67881	14.1926	4.97083	5.95608	4.18963	2.12174
GH_D06G0316	D06	3663907	3668327	TM59069_TM59072_TM59087_TM59090	qtl74	AT4G24550	Clathrin adaptor complexes medium subunit family protein	3.88124	3.65676	0.943987	6.65667	4.46795	4.93912	5.34242	4.97085	6.35147	4.97303	1.80708	2.218	3.2797	3.09382	4.83448	6.16642	7.93911	3.2811	1.48824	4.57938	6.8069	8.86906	5.49769
GH_A05G0573	A05	5282879	5289849	TM10234_TM10240_TM10255	qtl13	AT2G25320	TRAF-like family protein	5.65122	3.73621	1.35434	4.1354	4.7898	4.47881	2.42282	5.14915	4.05938	3.93173	5.52674	4.69142	3.20386	3.1758	4.23899	9.0518	5.67206	6.62713	1.4929	1.61468	2.02487	4.43841	3.34294
GH_D06G0298	D06	3387995	3402547	TM59069_TM59072_TM59087_TM59090	qtl74	AT1G55860	LOW protein: E3 ubiquitin ligase-like protein	7.34848	6.21999	0.757902	6.59559	3.94454	7.37789	2.75792	6.60984	4.11035	3.46898	7.96398	4.51946	3.2849	3.61153	5.70343	8.95523	6.05451	6.95977	0.526261	2.7239	2.43367	4.49936	3.64052
GH_A05G0304	A05	2927505	2929075	TM10037_TM10062_TM10065	qtl12	AT5G56940	Ribosomal protein S16 family protein	16.6096	16.8426	35.6347	2.08345	19.9461	12.1652	7.43533	2.19815	1.34332	17.0414	4.33194	2.31975	1.42716	10.2897	19.5318	12.485	6.44528	2.87023	15.3479	7.32645	10.4055	4.73899	7.16163
GH_A05G0535	A05	4977444	4979798	TM10234_TM10240_TM10255	qtl13	AT2G24270	aldehyde dehydrogenase 11A3	9.25596	20.284	44.9897	9.13196	2.56984	4.63685	0.847985	20.6936	0.442689	3.57402	5.87256	5.42436	3.37642	8.19124	34.8295	16.1493	7.054	23.625	14.0494	6.27114	2.93696	0.122762	0
GH_D05G3599	D05	54502046	54504947	TM58440_TM58443_TM58444	qtl71	AT3G14860	NHL domain-containing protein	17.1251	14.806	6.07837	0.765677	11.8474	3.16113	3.2805	0.146649	0.809681	6.16642	80.4647	57.2171	47.9622	27.5108	18.4132	22.5208	27.3807	24.6673	20.5846	2.5371	3.23453	0.785807	0.43096
GH_A05G0578	A05	5312769	5319863	TM10234_TM10240_TM10255	qtl13	AT1G80490	TOPLESS-related 1	4.51264	4.02638	0.094811	2.16927	10.3213	3.13155	1.9739	1.38954	2.37062	3.33884	4.8624	7.56325	2.99597	5.06008	7.85319	12.398	14.1515	8.03592	1.95047	2.87417	5.16625	5.56256	3.14294
GH_A05G0599	A05	5456689	5459291	TM10234_TM10240_TM10255	qtl13	AT2G24270	aldehyde dehydrogenase 11A3	34.2454	12.6158	14.4723	1.03868	3.49351	2.36802	2.93294	0.532108	0.322458	1.57675	7.53822	9.94178	13.9152	14.8496	14.3416	5.81589	4.52626	63.3653	39.5903	5.96007	2.89715	0.414434	0.197358
GH_D06G0308	D06	3566453	3568229	TM59069_TM59072_TM59087_TM59090	qtl74	AT1G09700	dsRNA-binding domain-like superfamily protein	4.1937	3.68941	2.55574	0.410502	4.92294	3.04716	1.47879	1.85486	1.07638	2.56434	3.77426	3.45135	3.17922	3.73813	5.24541	4.63705	4.18744	1.44949	3.12848	2.63058	3.89801	2.53611	3.90941
GH_D08G1721	D08	53937305	53942021	TM69105	qtl79	AT4G15030	folate-sensitive fragile site protein	6.38736	3.88154	2.91497	1.66141	2.78819	3.06323	1.30651	2.53624	1.65683	3.148	11.8743	6.08735	6.97175	9.26651	5.78856	8.57046	4.71233	4.49842	5.44649	3.97213	2.13132	2.14184	1.71729
GH_A05G0539	A05	5027101	5030089	TM10234_TM10240_TM10255	qtl13	AT5G58000	Reticulon family protein	8.87663	11.6256	1.97073	0.143347	6.1653	1.18124	0.551596	0.07783	0.185341	2.33133	2.68613	2.201	2.504	15.4727	16.2851	19.0069	20.3529	22.2047	13.027	17.2721	27.2151	43.6217	14.9697
GH_A05G0597	A05	5446255	5448183	TM10234_TM10240_TM10255	qtl13	AT4G31890	ARM repeat superfamily protein	17.3992	11.7572	5.85186	0.115184	2.97138	0.373115	0.335946	0.454288	0.0334327	1.80072	20.3268	23.553	18.3227	24.0628	16.4506	6.50972	3.72947	22.4782	12.5728	3.12055	0.455685	0.0195313	0.213181
GH_A05G0323	A05	3155745	3169110	TM10037_TM10062_TM10065	qtl12	AT5G20490	myosin family protein with Dil	7.75716	7.38566	0.48994	2.0658	2.27061	1.80398	1.88274	1.37502	2.01666	2.25962	3.31044	0.938654	0.934053	5.13097	6.26064	7.50039	5.57969	3.78912	2.62993	5.71969	9.98165	18.8393	7.08401
GH_A05G0335	A05	3255747	3258555	TM10037_TM10062_TM10065	qtl12	AT2G06050	oxophytodienoate-reductase 3	42.7679	52.8179	13.8043	92.1868	160.414	186.545	262.121	66.3234	60.4486	217.901	5.35092	10.1968	13.7983	7.13404	9.40107	20.6387	8.21388	2.017	2.47206	3.9372	3.34509	1.40714	1.98948
GH_A12G1860	A12	94263071	94270802	TM42629_TM42633	qtl43	AT1G69830	alpha-amylase-like 3	11.2259	17.8025	6.77757	26.3469	14.4527	20.1146	28.0179	42.8879	24.0845	37.9252	2.24786	1.49788	3.47802	4.31948	3.8972	8.95907	9.0869	3.07267	3.12578	4.10324	2.80624	1.78638	4.83292
GH_A13G0398	A13	4887490	4889518	TM43377_TM43386_TM43406_TM43417_TM43430_TM43431_TM43433_TM43460	qtl48	AT2G15620	nitrite reductase 1	134.262	132.57	25.8076	8.5736	29.1902	23.7903	45.8992	44.1838	8.60957	51.4517	7.62572	12.8425	15.8158	0.887567	1.35611	13.0553	43.1239	4.89413	10.6578	0.709143	1.73901	4.54722	16.205
GH_A13G0403	A13	4940641	4942233	TM43377_TM43386_TM43406_TM43417_TM43430_TM43431_TM43433_TM43460	qtl48	AT2G15560	Putative endonuclease or glycosyl hydrolase	6.39977	8.65601	3.76216	16.6342	11.9789	11.2896	11.1106	10.6293	17.2953	10.4212	6.85864	14.2614	23.7829	4.34265	4.95524	9.71985	9.74215	4.64901	2.81527	2.5563	2.43854	3.89256	1.11513
GH_A13G0409	A13	5009774	5010878	TM43377_TM43386_TM43406_TM43417_TM43430_TM43431_TM43433_TM43460	qtl48	AT4G34050	S-adenosyl-L-methionine-dependent methyltransferases superfamily protein	65.1937	82.2533	15.4452	41.9405	75.4594	68.4504	61.155	32.608	151.666	22.0136	16.9688	9.16609	4.58169	14.5146	27.1536	14.0692	16.3953	4.56636	4.3091	1.69527	2.10306	0.979774	0.773208
GH_D08G1704	D08	53686794	53689412	TM69105	qtl79	AT5G13760	Plasma-membrane choline transporter family protein	14.583	14.9386	5.24314	8.23291	19.5746	15.635	9.68304	8.26783	11.6468	22.0934	25.4214	21.4324	13.4081	8.42773	6.0445	11.0286	13.4097	8.06638	10.2638	1.17782	2.77741	1.32667	2.90391
GH_D08G1711	D08	53846716	53848104	TM69105	qtl79	AT3G08030	DNA-directed RNA polymerase subunit beta (Protein of unknown function%2C DUF642)	161.628	150.197	86.556	4.15215	39.8886	16.2473	37.623	3.26494	4.87658	113.349	24.043	14.5811	8.22153	21.0613	33.9638	7.21683	3.89781	15.4047	8.24949	2.56337	1.15908	0.414803	0.191454
GH_A05G0334	A05	3242475	3250629	TM10037_TM10062_TM10065	qtl12	AT5G35560	DENN (AEX-3) domain-containing protein	16.3829	17.5434	2.27851	20.0213	13.0437	31.9646	6.48547	11.8656	14.8716	11.0658	12.3383	10.1318	14.2203	8.86614	8.17409	8.13544	7.86682	6.78852	2.24224	2.89556	4.04934	1.66538	1.19408
GH_A05G0570	A05	5247271	5249428	TM10234_TM10240_TM10255	qtl13	AT5G11160	adenine phosphoribosyltransferase 5	8.39464	2.61709	15.619	9.58543	60.1611	26.5304	25.5776	7.09261	13.9366	131.011	25.8667	85.4707	54.7306	3.51828	10.089	5.5207	7.69494	11.3758	9.69167	0.905402	0.934938	0.196883	0.057471
GH_A13G0406	A13	4985404	4986654	TM43377_TM43386_TM43406_TM43417_TM43430_TM43431_TM43433_TM43460	qtl48	AT1G49780	plant U-box 26	32.3746	55.9556	16.8845	12.022	17.9884	31.737	32.787	2.99961	12.2815	23.8709	5.50689	22.8916	19.5393	4.56166	2.98065	18.9514	4.94819	2.49656	0.087686	5.9036	4.63959	3.04504	1.01873
GH_D05G3897	D05	61053123	61054662	TM58714_TM58742_TM58749	qtl72	AT2G39440	ribonuclease H2 subunit C-like protein	14.1912	12.1651	27.1138	5.51053	8.77853	5.93139	11.9983	2.58519	3.59771	8.32161	6.13587	10.5727	8.3258	5.06542	8.76863	8.67702	7.06662	7.92474	22.8938	2.4465	1.79994	0.66171	1.72396
GH_D06G0330	D06	3848601	3850906	TM59069_TM59072_TM59087_TM59090	qtl74	AT1G12680	phosphoenolpyruvate carboxylase-related kinase 2	7.26492	4.75332	2.58468	5.18025	5.20993	8.53764	4.37526	6.80397	4.49235	5.29186	27.4763	31.0571	19.9927	7.42393	8.33203	6.89919	6.49374	7.85334	3.98642	1.52615	1.79335	1.14134	2.2895
GH_D02G0252	D02	2741308	2742525	TM50428_TM50438_TM50476	qtl57	AT3G61370	pre-mRNA-splicing factor CWC22-like protein (DUF3245)	7.24296	5.40187	6.73079	1.7303	6.68921	5.42317	3.93556	1.4013	1.18059	5.82386	13.9544	15.0033	12.3372	5.95725	4.12019	5.63179	4.62168	3.50743	14.6064	2.15834	1.89356	1.21455	0.431798
GH_A05G0612	A05	5582484	5583122	TM10234_TM10240_TM10255	qtl13	AT4G31840	early nodulin-like protein 15	24.688	14.6806	22.7972	0.653884	9.80943	0.991929	0.601105	1.9349	1.26134	0.876691	66.6255	86.5778	22.3025	25.4224	28.6313	10.3514	18.1743	15.6889	51.4865	2.12033	2.30973	1.76212	0.710971
GH_D02G0230	D02	2514362	2525251	TM50428_TM50438_TM50476	qtl57	AT2G31970	DNA repair-recombination protein (RAD50)	4.80776	4.23266	0.671312	1.9079	3.75079	4.53363	1.36526	2.27016	2.24581	2.23653	7.50305	6.6735	3.55652	4.0358	6.10117	5.77733	3.83547	4.28266	0.395818	5.33046	2.26459	0.832836	0.989192
GH_A05G0609	A05	5552902	5556498	TM10234_TM10240_TM10255	qtl13	AT4G31820	Phototropic-responsive NPH3 family protein	1.12229	2.73122	5.35364	1.32332	1.35848	4.16246	3.09961	0.101027	0.48015	2.80763	7.06594	5.48677	4.3001	8.40245	7.64664	1.13296	2.09881	4.73247	0.593783	1.98886	3.69392	13.2425	10.0463
GH_D06G0306	D06	3528995	3532669	TM59069_TM59072_TM59087_TM59090	qtl74	AT4G24490	RAB geranylgeranyl transferase alpha subunit 1	3.07791	2.44858	0.972582	0.955219	4.3646	2.50588	1.37124	1.27121	1.51819	3.08174	3.89072	3.09486	2.08584	2.79393	5.29268	7.00996	4.65061	4.46767	2.16986	3.35516	3.79519	3.31231	2.91172
GH_A13G0450	A13	5521401	5525484	TM43377_TM43386_TM43406_TM43417_TM43430_TM43431_TM43433_TM43460	qtl48	AT1G49890	QWRF motif protein (DUF566)	3.77197	2.56137	1.33114	0.656433	3.7318	1.23612	0.948855	2.83406	1.33202	1.98237	13.6835	10.4246	5.823	3.78383	6.27126	4.58425	4.74266	7.42846	3.67222	2.28406	0.811128	0.335385	0.379728
GH_A05G0333	A05	3237990	3239409	TM10037_TM10062_TM10065	qtl12	AT3G13960	growth-regulating factor 5	1.85312	0.749562	3.16208	0.150955	2.41259	0.510577	0.151807	0.154961	0.117018	0.366064	20.5344	12.4085	4.2285	21.4123	43.0556	3.10184	2.88969	36.1862	14.6369	4.1371	1.28426	0.127468	0.053056
GH_A05G0536	A05	4994163	4996843	TM10234_TM10240_TM10255	qtl13	AT2G24260	LJRHL1-like 1	30.2992	31.2974	6.71296	66.5336	48.3196	56.065	43.8225	18.7538	57.5738	20.7928	4.92633	5.38086	3.29404	3.64537	4.43074	11.918	10.913	12.7135	1.59522	1.50494	2.24825	0.715139	1.98449
GH_A05G0544	A05	5066680	5066996	TM10234_TM10240_TM10255	qtl13	AT4G28088	Low temperature and salt responsive protein family	21.4712	17.2383	8.21347	28.9454	14.1239	16.9101	16.3938	20.3625	17.5481	5.78504	2.66977	1.16391	1.38634	4.6896	6.39076	7.68744	11.8852	0.933972	6.08669	10.253	4.64596	7.72919	2.90694
GH_A05G0540	A05	5035535	5036866	TM10234_TM10240_TM10255	qtl13	AT2G24240	BTB/POZ domain with WD40/YVTN repeat-like protein	8.37701	8.55146	2.08375	9.83552	4.84807	15.4351	15.707	11.7665	8.00153	7.25156	2.22688	2.61072	6.24837	2.28851	1.90015	8.99585	7.37912	2.49723	4.71931	3.26619	11.5717	48.3483	51.4183
GH_A05G0551	A05	5099249	5101735	TM10234_TM10240_TM10255	qtl13	AT2G25430	epsin N-terminal homology (ENTH) domain-containing protein / clathrin assembly protein-like protein	26.4588	18.6637	2.6355	3.90958	14.0319	5.42431	10.0615	7.08094	3.98599	10.2969	8.77543	8.37896	9.74558	4.88699	4.51455	24.7506	18.9192	10.5999	2.10907	1.23385	1.63599	0.690922	0.708821
GH_A05G0553	A05	5114880	5117354	TM10234_TM10240_TM10255	qtl13	AT4G32300	S-domain-2 5	13.6068	11.4127	2.3621	4.10091	4.94321	5.7754	8.04337	3.56096	4.07046	5.24422	5.06425	4.71406	5.23413	11.4628	10.0051	11.5864	4.67342	2.14785	0	3.69032	1.69701	0.215918	0.132995
GH_A05G0580	A05	5328073	5330311	TM10234_TM10240_TM10255	qtl13	AT4G32070	Octicosapeptide/Phox/Bem1p (PB1) domain-containing protein / tetratricopeptide repeat (TPR)-containing protein	10.5246	10.3435	2.19839	13.2934	7.02312	8.91276	6.97899	14.0614	8.44618	11.229	1.34731	1.41768	2.35575	7.97626	9.68168	5.98667	3.57717	2.38605	0.363374	7.48613	13.2294	17.1822	17.5997
GH_A13G0423	A13	5204411	5206203	TM43377_TM43386_TM43406_TM43417_TM43430_TM43431_TM43433_TM43460	qtl48	AT4G35220	Cyclase family protein	23.0676	34.7992	6.14429	15.7377	33.6808	65.4289	56.163	2.60518	12.681	28.7351	4.62891	6.92722	5.89375	8.48741	10.2671	4.50819	4.86148	1.82124	0.361476	4.35567	2.42772	0.999741	0
GH_D02G0251	D02	2738043	2739717	TM50428_TM50438_TM50476	qtl57	AT4G22330	Alkaline phytoceramidase (aPHC)	5.91364	5.64571	2.77246	5.50922	3.81165	5.17923	8.19398	3.78469	4.20559	5.17642	4.80793	2.17016	4.22286	5.09197	6.36812	3.5454	6.32321	1.41431	2.09931	1.97418	5.44981	2.00496	6.35066
GH_A07G2210	A07	90365476	90368143	TM21244_TM21280	qtl20	AT5G48300	ADP glucose pyrophosphorylase 1	6.60373	24.7473	38.507	3.19205	10.2069	9.63559	15.7434	0.672714	1.85503	56.0184	10.9094	6.35152	4.64449	8.23379	9.9387	9.74856	7.22899	8.36413	2.50075	1.43506	1.15381	0.341952	1.34193
GH_A12G2129	A12	99254347	99258083	TM42872	qtl44	AT5G23690	Polynucleotide adenylyltransferase family protein	5.33375	5.49846	11.3526	1.98488	6.7197	8.82677	8.15093	5.44337	1.1463	11.8427	11.7839	7.16744	9.03897	3.29557	4.71336	3.02724	2.96422	4.06992	13.313	1.48897	2.08908	1.37231	1.17909
GH_D06G0293	D06	3298439	3300226	TM59069_TM59072_TM59087_TM59090	qtl74	AT1G09900	Pentatricopeptide repeat (PPR-like) superfamily protein	6.99556	7.05546	6.60582	2.56995	7.67521	8.49251	6.02784	6.06635	2.68123	6.16487	13.6237	6.02643	5.89792	4.1887	6.32866	9.42483	4.13583	10.3623	2.57246	2.34876	1.67395	2.32361	2.00232
GH_D06G0304	D06	3515091	3521896	TM59069_TM59072_TM59087_TM59090	qtl74	AT4G24480	Protein kinase superfamily protein	26.7752	5.46579	0.719652	110.371	20.2729	48.9489	3.68178	195.887	84.6601	1.63676	0.938953	0.284928	0.706979	0.799678	1.81347	33.3372	23.5504	16.0196	6.52599	4.07398	6.77964	3.21506	6.69313
GH_D08G1714	D08	53907949	53913033	TM69105	qtl79	AT3G08020	PHD finger family protein	5.69599	5.19221	2.92553	3.80714	4.65166	5.858	4.80045	5.95693	2.84935	4.13295	16.5607	13.2497	11.0517	6.69444	5.70191	6.52669	4.53599	5.49438	1.70728	1.56202	1.51861	0.96027	1.07003
GH_A12G2126	A12	99199128	99202568	TM42872	qtl44	AT3G48820	Glycosyltransferase family 29 (sialyltransferase) family protein	5.25708	4.6068	3.89519	1.64863	3.75269	3.0867	7.81331	1.07461	1.58487	9.64881	3.95603	3.2722	3.34872	3.3119	6.19668	5.0981	3.02203	4.22271	0.352452	1.8136	1.74872	1.60159	2.4325
GH_A13G0441	A13	5446881	5450068	TM43377_TM43386_TM43406_TM43417_TM43430_TM43431_TM43433_TM43460	qtl48	AT4G33920	Protein phosphatase 2C family protein	15.8043	19.4447	3.69161	3.50885	1.89166	4.48675	9.58323	9.53448	1.08142	0.326245	4.02441	21.6935	22.1825	6.37638	6.93861	12.331	2.61878	2.32842	0	7.24829	4.4171	2.1143	0.146971
GH_A05G0325	A05	3177168	3181054	TM10037_TM10062_TM10065	qtl12	AT5G20540	BREVIS RADIX-like 4	26.4333	18.1624	0.478689	4.34325	7.01659	5.5336	1.44479	5.2751	2.24035	1.85246	8.03768	4.52049	5.91259	11.0594	15.5744	6.8293	3.45487	4.18686	0.567034	2.20335	0.897296	0.151687	0.465638
GH_A05G0567	A05	5215741	5218575	TM10234_TM10240_TM10255	qtl13	AT2G24170	Endomembrane protein 70 protein family	8.93649	9.73382	0.24413	3.27562	2.79826	2.1716	6.41023	5.28955	6.56849	1.38026	2.0752	1.40269	0.719436	1.80608	3.54404	10.2996	21.7329	14.8203	10.6651	2.75072	7.17359	76.2978	106.558
GH_D06G0301	D06	3415615	3419580	TM59069_TM59072_TM59087_TM59090	qtl74	AT3G21175	ZIM-like 1	16.7717	13.149	6.87307	0	0.961026	0.314291	7.81425	0.00375733	0.142934	5.0688	6.00407	4.71142	5.47617	2.96547	3.73244	10.6785	5.5631	11.3118	3.83872	0.276516	0.0409767	0.448204	0.711762
GH_A05G0557	A05	5137569	5141907	TM10234_TM10240_TM10255	qtl13	AT3G49500	RNA-dependent RNA polymerase 6	6.25419	6.01522	0.998888	1.52932	6.3272	3.33847	2.72099	2.06584	1.12957	1.46027	2.71245	2.82901	1.56454	4.02785	9.95986	10.616	17.1493	5.15249	0.494189	16.1712	20.5696	8.46745	0.968229
GH_A13G0375	A13	4393295	4396692	TM43377_TM43386_TM43406_TM43417_TM43430_TM43431_TM43433_TM43460	qtl48	AT2G15790	peptidyl-prolyl cis-trans isomerase / cyclophilin-40 (CYP40) / rotamase	20.3702	4.04075	2.05364	0.189167	3.10435	8.40433	0.582314	0.09563	0.0146417	0.105341	5.44397	3.01367	7.25982	3.43964	3.30734	3.77734	2.08733	5.32354	4.12717	1.00847	0.982273	0.386118	0
GH_D06G0311	D06	3594027	3597685	TM59069_TM59072_TM59087_TM59090	qtl74	AT5G33300	chromosome-associated kinesin-like protein	5.95531	4.26847	1.89516	2.50542	1.86653	1.21811	0.154815	3.51766	4.01987	0.303113	6.4865	8.69659	6.99531	7.80722	7.44608	2.96439	6.76663	2.97034	0.370828	2.56681	4.17835	3.13441	0.15792
GH_A05G0593	A05	5430045	5433699	TM10234_TM10240_TM10255	qtl13	AT2G25180	response regulator 12	6.33409	4.16952	1.28569	0.307802	3.3981	2.26044	1.09987	0.247069	0.290858	2.0023	42.9405	17.214	19.0951	5.97374	5.62023	5.5095	7.49746	6.04621	2.21204	1.4351	2.02003	0.541961	0.330285
GH_A13G0422	A13	5187155	5188623	TM43377_TM43386_TM43406_TM43417_TM43430_TM43431_TM43433_TM43460	qtl48	AT4G34160	CYCLIN D3%3B1	11.0483	10.8689	21.1363	1.27974	2.41984	1.26242	0.530286	0.405661	0.935061	1.06045	16.9352	32.4989	17.5694	10.5115	22.9197	2.82671	5.67188	6.99975	8.08801	0.363879	0.103302	0	0.705444
GH_A13G0451	A13	5531597	5536789	TM43377_TM43386_TM43406_TM43417_TM43430_TM43431_TM43433_TM43460	qtl48	AT1G49890	QWRF motif protein (DUF566)	4.08903	3.66932	2.19898	0.592079	2.86431	1.78261	0.996172	1.61808	0.770609	1.94913	9.52731	5.47939	3.23148	3.55879	6.90878	4.26511	3.23278	10.319	1.29016	1.85492	0.746715	0.710987	0.75998
GH_D05G3899	D05	61087470	61090499	TM58714_TM58742_TM58749	qtl72	AT1G50660	actin cytoskeleton-regulatory complex pan-like protein	13.1664	10.676	2.16784	1.13302	2.22486	0.999848	1.84803	1.84108	1.8251	2.67617	13.2517	17.1034	10.1695	5.44673	6.41131	8.2534	5.47302	20.9212	2.61112	1.06963	0.812638	0.642404	0.813432
GH_A05G0603	A05	5522430	5523781	TM10234_TM10240_TM10255	qtl13	AT1G80840	WRKY DNA-binding protein 40	110.262	197.441	76.8926	16.431	23.8562	34.1133	103.567	10.8169	13.6974	139.663	91.1664	402.059	403.221	12.8654	0.77894	41.3042	3.77471	9.95972	0.058418	1.90027	1.26443	1.19436	0.726258
GH_D02G0227	D02	2500817	2502845	TM50428_TM50438_TM50476	qtl57	AT4G13980	winged-helix DNA-binding transcription factor family protein	12.2258	5.55514	1.23604	11.308	20.8692	30.3337	21.3162	15.8059	12.9284	40.9035	9.59243	18.0542	17.9882	6.73139	6.72062	5.90751	5.50426	2.37046	2.00654	2.88125	2.83633	1.158	2.29197
GH_D06G0331	D06	3862657	3868667	TM59069_TM59072_TM59087_TM59090	qtl74	AT1G28210	DNAJ heat shock family protein	4.53671	4.18606	2.10672	2.42372	4.74717	6.01557	2.97397	6.11009	3.13002	3.45451	5.71439	3.98909	3.6994	4.02422	4.09057	3.48148	3.07391	2.3271	1.3409	2.73781	2.66929	2.69518	1.14384
GH_A12G1882	A12	94845138	94846625	TM42629_TM42633	qtl43	AT1G25510	Eukaryotic aspartyl protease family protein	12.5831	10.2014	4.63762	0.216296	6.55397	1.18007	3.6631	0.121693	0.0987127	7.48547	7.86472	5.86197	4.84152	2.63317	8.09683	10.0351	10.8231	20.3242	2.13159	0.56777	0.344671	0.317567	0.238657
GH_D02G0250	D02	2725918	2733373	TM50428_TM50438_TM50476	qtl57	AT2G31740	S-adenosyl-L-methionine-dependent methyltransferases superfamily protein	6.065	5.22077	1.80928	1.59167	4.39146	5.86186	2.5981	3.16544	1.33714	4.3852	5.49028	3.70472	2.66762	3.7659	5.0726	7.74123	3.3802	6.38416	0.505164	2.50336	2.0038	1.92697	1.63299
GH_A05G0305	A05	2929463	2934115	TM10037_TM10062_TM10065	qtl12	AT5G56930	CCCH-type zinc finger family protein	4.46826	3.33604	0.68526	0.833567	4.67152	3.88786	2.17362	2.1042	0.805501	3.37422	4.6523	3.69142	3.622	5.76952	5.5027	3.22461	2.84442	2.59376	1.19079	2.08517	3.18962	2.10942	2.82737
GH_A12G1863	A12	94322525	94328097	TM42629_TM42633	qtl43	AT3G17900	heat-inducible transcription repressor	3.39704	3.12282	0.496927	8.99271	2.26193	2.90531	1.24625	12.5605	19.9547	2.50605	2.58257	1.41296	0.994152	1.94033	3.87366	4.6229	4.24835	3.13049	5.63787	1.79933	3.20978	2.84984	3.28031
GH_A13G0382	A13	4559175	4564115	TM43377_TM43386_TM43406_TM43417_TM43430_TM43431_TM43433_TM43460	qtl48	AT3G50530	CDPK-related kinase	15.5088	15.2551	3.33689	1.0132	5.23892	2.64522	1.20489	0.208288	0.400709	2.48936	8.91471	7.35238	3.6217	4.49879	7.57633	3.4118	1.40957	6.53867	1.69621	0.629569	0.443373	0.0577683	0
GH_D06G0286	D06	3167323	3169215	TM59069_TM59072_TM59087_TM59090	qtl74	AT5G65640	beta HLH protein 93	11.4169	14.1502	0.463949	7.61108	1.28985	0.156049	0.196324	2.61371	6.2319	1.03453	46.5251	36.9895	31.6076	2.75558	2.87014	2.89263	8.98594	1.7273	8.98755	1.93772	3.97037	1.14965	4.6203
GH_D06G0327	D06	3805128	3805868	TM59069_TM59072_TM59087_TM59090	qtl74	AT4G24660	homeobox protein 22	0.175187	1.28123	9.84947	1.50509	8.23841	3.65496	3.18578	1.4313	1.97908	0.575914	4.5638	6.7045	10.1953	2.27222	2.38725	4.02536	4.91041	18.4948	6.9647	0.127822	0.231241	0.0690757	0.066057
GH_D06G0328	D06	3822043	3824282	TM59069_TM59072_TM59087_TM59090	qtl74	AT5G49980	auxin F-box protein 5	6.34212	17.3715	3.10617	0.463304	5.64839	2.127	1.35061	1.94636	1.21837	2.6795	4.48356	5.53932	5.05388	3.71353	5.24881	5.59388	2.48326	3.71392	2.63781	2.19593	0.797642	0.685154	0.400014
GH_A05G0552	A05	5104862	5106578	TM10234_TM10240_TM10255	qtl13	AT4G32295	histone acetyltransferase	8.37687	5.89293	2.1422	0.056808	0.675322	0.760054	1.69796	0.19359	0.100874	1.66418	7.01401	8.72181	4.14929	5.16738	8.62122	1.25701	0.874884	3.2271	3.82549	0.446131	0.228044	0.0799303	0.150916
GH_D06G0325	D06	3775405	3776847	TM59069_TM59072_TM59087_TM59090	qtl74	AT1G28390	Protein kinase superfamily protein	5.80507	3.0317	0.847616	0.284133	0.874818	0.272845	0.414382	0.15556	0.109591	1.00378	0.434815	3.83836	1.51225	14.1396	15.1408	2.25459	1.18191	2.59917	0.702603	9.01506	8.75214	9.97113	15.1265
GH_A13G0435	A13	5314357	5315400	TM43377_TM43386_TM43406_TM43417_TM43430_TM43431_TM43433_TM43460	qtl48	AT3G19500	basic helix-loop-helix (bHLH) DNA-binding superfamily protein	0.729133	0.041206	0.337242	0	0	0	0	0	0	0	54.864	25.1082	17.3138	6.2413	5.39168	2.16298	2.5473	7.59642	8.48883	0.210762	0.095069	0	0
GH_A05G0615	A05	5591529	5592590	TM10234_TM10240_TM10255	qtl13	AT5G57910	ribosomal RNA small subunit methyltransferase G	4.16932	3.69039	9.51859	10.0296	3.47464	5.56238	7.6329	10.9918	9.45618	8.19707	9.99761	6.54956	7.36038	2.05683	3.0958	2.23726	4.32112	1.13136	21.7938	0.839415	1.43086	0.649198	1.07723
GH_A12G2119	A12	99087110	99088460	TM42872	qtl44	AT5G50790	Nodulin MtN3 family protein	21.6887	59.6607	19.8158	305.949	251.765	313.559	105.108	349.752	158.909	206.542	1.03659	5.57088	1.35691	3.42017	1.19621	0.587396	1.31614	0.201318	4.04624	2.93767	3.31003	3.63003	5.90438
GH_A05G0619	A05	5609527	5611605	TM10234_TM10240_TM10255	qtl13	AT5G25050	Major facilitator superfamily protein	5.83061	4.57235	1.6167	8.07228	4.10435	5.84491	7.63707	3.4241	6.81839	5.12121	0.802456	0.811433	0.737249	2.62422	5.09605	4.34073	5.23932	2.25389	2.75757	2.67669	6.85615	8.76871	6.79848
GH_D08G1709	D08	53785725	53786264	TM69105	qtl79	-	-	7.81269	4.23616	5.62565	7.46539	13.387	12.3622	28.12	5.68478	1.08292	6.19803	6.15664	9.19769	3.06306	7.25105	4.53907	2.82664	2.82294	1.51533	1.05349	2.26539	2.08625	4.48752	0.548272
GH_A05G0541	A05	5044188	5049301	TM10234_TM10240_TM10255	qtl13	AT5G57990	ubiquitin-specific protease 23	5.69196	5.3313	2.78393	4.12872	8.05144	9.29862	8.7939	3.69332	1.56894	6.09983	4.18106	4.33021	3.67191	3.63236	5.25977	5.06896	2.65995	2.77682	1.57411	1.88092	1.631	2.0663	0.76982
GH_A05G0292	A05	2841444	2842943	TM10037_TM10062_TM10065	qtl12	AT2G19580	tetraspanin2	11.1253	19.2756	4.9563	1.70801	8.87701	8.78678	3.68221	0.665466	1.85934	4.55843	3.03783	1.07781	1.83982	5.67776	2.72448	6.296	8.52074	1.05453	3.12474	1.52938	2.81237	1.24016	7.79728
GH_A12G2125	A12	99197166	99198104	TM42872	qtl44	AT3G48800	Sterile alpha motif (SAM) domain-containing protein	5.34881	3.58911	4.08589	0.904444	8.28672	6.24722	7.07067	1.54664	1.27784	6.41177	5.01575	2.44111	3.35303	3.30722	3.69731	5.01677	4.37319	2.68207	2.87802	1.19866	1.60196	0.959703	1.7772
GH_D08G1708	D08	53745899	53750447	TM69105	qtl79	AT5G13700	polyamine oxidase 1	1.38571	0.680702	1.76605	12.458	17.1806	13.352	32.9768	23.0491	7.93514	23.5605	7.71951	13.8358	11.0394	1.16392	0.9503	4.27744	5.8768	4.00382	1.84309	0.596099	1.37668	0.603802	0.882699
GH_D05G3898	D05	61060043	61060402	TM58714_TM58742_TM58749	qtl72	AT3G20340	protein expression protein	12.7644	6.61992	2.61867	5.24805	1.95465	0.581799	3.75654	4.41991	2.28651	3.10678	0.72219	13.7617	16.4448	0.644933	0.791136	4.0423	7.35737	4.32606	11.8846	1.51534	1.32881	0.428726	1.09599
GH_A05G0298	A05	2875833	2877515	TM10037_TM10062_TM10065	qtl12	AT4G29720	polyamine oxidase 5	22.3599	15.3678	8.66379	0.0595443	5.76117	1.42113	0.107604	0.0287953	0.272641	2.35915	8.17127	7.87047	4.62435	1.96933	5.31797	3.10588	1.06874	2.34497	4.81018	1.85342	0.228992	0.00818967	0.14224
GH_D05G3893	D05	61023537	61030251	TM58714_TM58742_TM58749	qtl72	AT1G28570	SGNH hydrolase-type esterase superfamily protein	9.09396	7.14434	1.81786	3.13093	1.64984	4.84479	0.541494	2.23905	2.31963	0.244979	1.24258	1.67735	1.03469	4.74201	8.68742	3.77135	2.17009	0.844316	0	3.96575	4.39466	4.95415	0.362293
GH_D05G3889	D05	60955568	60957941	TM58714_TM58742_TM58749	qtl72	AT1G28570	SGNH hydrolase-type esterase superfamily protein	20.226	15.68	0.03407	0.515759	2.28268	0.755634	0.294857	0.27418	4.49427	0.421095	1.38857	1.35565	3.81915	2.14908	2.88362	11.3889	10.9526	0.674759	3.72555	1.34688	2.21367	7.41383	37.3426
GH_A05G0587	A05	5396949	5400063	TM10234_TM10240_TM10255	qtl13	AT4G31990	aspartate aminotransferase 5	2.57163	2.62564	2.43177	0.404675	1.28263	1.36386	1.28563	0.393833	0.320177	2.39933	5.99381	8.09875	5.57229	4.10446	4.04532	2.58746	2.6142	3.69693	1.29508	2.66955	2.81983	2.14014	1.9536
GH_A13G0387	A13	4667318	4668437	TM43377_TM43386_TM43406_TM43417_TM43430_TM43431_TM43433_TM43460	qtl48	AT1G49620	Cyclin-dependent kinase inhibitor family protein	0.745412	0.611729	1.62741	0.283503	0.62	0.249377	0.47932	0.287578	0.0795067	0.803016	1.22562	5.00641	17.1647	33.0488	11.4207	1.9399	6.03491	0.808667	3.88874	0.810717	0.11638	0.038367	0
GH_A13G0378	A13	4441541	4524372	TM43377_TM43386_TM43406_TM43417_TM43430_TM43431_TM43433_TM43460	qtl48	AT2G26710	Cytochrome P450 superfamily protein	11.9106	9.57685	11.6578	30.902	16.6362	75.086	29.0411	21.1371	23.7557	41.5174	1.08971	7.33578	5.6484	2.89739	1.9448	3.29938	3.30367	5.326	1.55619	1.90532	2.28657	1.21589	0
GH_A13G0395	A13	4812697	4813554	TM43377_TM43386_TM43406_TM43417_TM43430_TM43431_TM43433_TM43460	qtl48	AT4G34410	redox responsive transcription factor 1	209.658	116.912	28.9114	9.15526	35.5537	82.8261	44.754	13.8305	56.1616	53.8142	90.3588	352.958	357.447	1.27875	0.323446	27.6668	0.594354	13.8664	0	0.138897	0.0985233	0.126857	0.712999
GH_A13G0402	A13	4935894	4938837	TM43377_TM43386_TM43406_TM43417_TM43430_TM43431_TM43433_TM43460	qtl48	AT4G34020	Class I glutamine amidotransferase-like superfamily protein	3.40535	3.00863	4.69824	7.15733	4.46365	6.80474	4.22233	4.81253	6.06325	5.94002	14.8134	14.853	11.9582	2.27916	2.89745	5.19973	2.36591	4.75859	2.23384	1.03458	0.673216	0.729978	0.371605
GH_D05G3598	D05	54480637	54483306	TM58440_TM58443_TM58444	qtl71	AT5G54830	DOMON domain-containing protein / dopamine beta-monooxygenase N-terminal domain-containing protein	5.00403	4.99763	1.25565	5.2958	6.05917	5.7131	5.27232	12.3715	6.54252	3.246	3.47895	3.88482	2.5575	2.11063	2.31787	7.91813	3.16649	3.27757	0.501336	1.69178	1.90225	2.37202	2.62339
GH_D06G0317	D06	3671079	3671942	TM59069_TM59072_TM59087_TM59090	qtl74	AT5G49700	Putative AT-hook DNA-binding family protein	5.34097	10.2169	1.53797	15.2475	16.837	10.4343	14.7065	6.49484	17.476	6.26934	11.454	11.1401	15.488	2.0152	3.89634	4.20782	2.40616	2.88598	0.508268	0.575571	0.174906	0.510316	2.68677
GH_D02G0211	D02	2324846	2326363	TM50428_TM50438_TM50476	qtl57	AT4G15550	indole-3-acetate beta-D-glucosyltransferase	16.6996	10.6673	9.0113	2.96554	5.66748	4.37169	4.44914	16.3605	4.02802	1.44227	41.0271	329.859	114.868	14.4109	10.5717	1.89339	1.18956	0.896042	0.253399	1.0346	0.83726	1.05153	0.325128
GH_D05G3613	D05	54731728	54734158	TM58440_TM58443_TM58444	qtl71	AT3G14930	Uroporphyrinogen decarboxylase	4.6763	8.66818	34.5051	1.29477	4.82474	4.99653	5.44717	0.700283	0.830261	8.85765	4.97682	1.91339	1.86838	3.37558	5.61848	3.69743	2.26444	3.96881	1.1105	1.69243	1.81693	1.45912	1.37502
GH_A05G0316	A05	3069197	3079252	TM10037_TM10062_TM10065	qtl12	AT2G19390	serine/arginine repetitive matrix protein	3.44709	2.85298	0.513676	1.76094	1.87284	2.44266	1.27895	2.12981	1.05947	2.45997	8.10477	4.35022	3.70793	1.65151	2.4293	4.06388	2.2113	3.58413	0.919353	1.0022	1.02639	0.683651	0.909423
GH_A05G0588	A05	5402055	5402474	TM10234_TM10240_TM10255	qtl13	AT4G31985	Ribosomal protein L39 family protein	1.07886	0.623717	2.94637	1.67866	2.1756	1.43946	3.10557	1.02827	0.618278	0.908987	2.38773	5.82803	4.34629	2.71604	1.83036	1.89064	1.97882	0.833274	14.5077	5.29562	3.71807	1.00943	1.14165
GH_A13G0389	A13	4687011	4687663	TM43377_TM43386_TM43406_TM43417_TM43430_TM43431_TM43433_TM43460	qtl48	AT3G19184	AP2/B3-like transcriptional factor family protein	1.31821	0.810468	1.30355	6.02939	0.994395	1.21799	1.57383	1.43975	1.15662	0.673464	9.06037	12.0406	10.6662	4.35432	3.27761	0.512585	0.618563	1.06321	2.39573	0.290436	0.137926	0.0339563	0.044237
GH_D05G3601	D05	54517177	54521031	TM58440_TM58443_TM58444	qtl71	AT1G78650	DNA-directed DNA polymerase	3.29449	2.05641	2.43196	1.61977	1.26945	2.1986	1.2616	1.82015	1.65069	0.931898	7.049	9.427	6.98793	3.81997	3.63385	1.52654	2.03626	2.97336	2.7506	0.938657	1.27612	1.01911	0.979808
GH_D06G0292	D06	3293828	3294124	TM59069_TM59072_TM59087_TM59090	qtl74	-	-	0	1.32786	23.0058	0.0178317	0.662812	0.959398	2.88659	0	0.194071	2.20489	6.28104	6.72777	8.55514	0.688393	0.175084	2.70834	8.59176	1.8899	22.3627	0.105854	0	0	0
GH_A07G2209	A07	90353361	90354970	TM21244_TM21280	qtl20	AT4G17170	RAB GTPase homolog B1C	0.597988	2.19836	0.161073	0	0.109672	0.0606317	0.173498	0	0.0426487	0.140612	0.546065	0	0	1.86842	5.59439	0.645515	1.2455	0.520052	2.98349	7.2745	7.42781	4.83843	5.17804
GH_D02G0241	D02	2664932	2665803	TM50428_TM50438_TM50476	qtl57	-	-	0.147131	0.465033	0.641923	0	0	0.664401	0	0	0.26311	0.940477	0	0	0	0	0.217975	284.836	733.848	100.424	1487.26	6.71833	0.118996	1.64707	0
GH_A05G0590	A05	5416158	5417312	TM10234_TM10240_TM10255	qtl13	AT5G11000	hypothetical protein (DUF868)	11.4808	12.2539	4.01298	16.1988	3.10479	8.15379	9.52538	14.0251	4.75263	8.61348	9.37713	8.30404	8.43468	1.18482	1.37925	4.02762	0.673329	2.71603	1.45947	1.62713	1.18134	0.930853	1.34602
GH_A13G0386	A13	4604059	4605045	TM43377_TM43386_TM43406_TM43417_TM43430_TM43431_TM43433_TM43460	qtl48	AT3G48690	alpha/beta-Hydrolases superfamily protein	29.7194	131.606	19.9393	508.807	160.764	469.073	250.161	312.201	355.762	45.1488	0.237285	1.06458	3.65522	1.14349	0.637755	0.353733	0.937758	0.100836	0.077539	1.25727	3.6494	3.11567	5.36406
GH_A05G0583	A05	5339148	5341802	TM10234_TM10240_TM10255	qtl13	AT5G25220	homeobox protein knotted-1-like 3	2.48368	20.2049	11.3549	22.5578	13.3587	56.8118	13.7112	22.8495	27.9271	29.0022	4.74402	5.19499	3.29383	1.88785	1.98931	2.43813	1.37619	9.10216	1.88287	1.32561	0.684142	0.425702	0.153789
GH_A05G0625	A05	5663997	5664569	TM10234_TM10240_TM10255	qtl13	AT5G53830	VQ motif-containing protein	6.44455	13.8039	0.180233	100.273	2.72409	23.0728	1.32875	90.7896	99.92	4.98359	1.41497	0.501124	5.01942	0.855719	0.284317	0.228156	1.06987	0.128923	0.762259	0.947254	4.05241	9.20668	3.00473
GH_D08G1717	D08	53920851	53921168	TM69105	qtl79	AT1G51400	Photosystem II 5 kD protein	0.519981	147.926	3410.65	3.79967	32.1242	30.3834	319.502	0.188008	0.554491	401.678	12.8987	2.02155	3.45055	1.22299	0.648045	2.8285	5.50395	0.732552	12.8489	0.771828	0.456991	0.648752	0.330285
GH_D06G0299	D06	3404137	3406609	TM59069_TM59072_TM59087_TM59090	qtl74	AT1G74520	HVA22 homologue A	2.58099	3.40098	2.27102	1.81518	3.13883	4.81571	5.54317	5.95981	0.837751	4.61911	5.15438	3.20749	1.80627	1.64614	3.45359	3.41597	2.95794	1.96398	1.27849	1.09577	0.856081	0.557039	0.565977
GH_A03G1267	A03	70223658	70224872	TM6990	qtl8	AT3G25590	micronuclear linker histone polyprotein-like protein	6.36362	5.89586	1.96159	1.96498	7.26915	1.48245	2.4518	2.96508	5.38355	4.4066	1.10908	1.93564	0.970217	2.75224	2.53898	2.32318	1.44302	14.8668	7.93139	5.05127	4.42575	0.549857	0.197029
GH_A05G0283	A05	2736154	2742566	TM10037_TM10062_TM10065	qtl12	AT5G56730	Insulinase (Peptidase family M16) protein	5.00344	3.33482	1.12975	2.52554	2.7005	3.26311	1.91869	3.87571	2.96377	1.57691	3.16491	1.93086	1.81612	1.32313	2.82164	3.90927	3.27587	3.50865	0.35416	1.02567	1.48809	2.29145	1.34376
GH_A05G0336	A05	3261974	3262591	TM10037_TM10062_TM10065	qtl12	AT5G20630	germin 3	0.30637	1.47898	1468.36	0.184858	0.573028	6.2373	26.6681	0.246007	0.124218	416.008	6.0109	0.725465	0.0456017	2.19786	2.32326	0.420609	1.76142	45.5275	40.5785	0.480358	0.194543	0.342363	54.2911
GH_A12G1865	A12	94337325	94338296	TM42629_TM42633	qtl43	AT1G69850	nitrate transporter 1:2	5.69512	3.86636	3.31091	0.924722	2.68283	5.02797	2.41493	0.308697	0.182229	1.70791	6.03528	7.81038	5.86803	2.91774	3.9077	2.18078	0.770231	1.83814	1.13098	0.193768	0.236464	0.108719	0.123143
GH_A13G0405	A13	4951265	4954064	TM43377_TM43386_TM43406_TM43417_TM43430_TM43431_TM43433_TM43460	qtl48	AT1G49740	PLC-like phosphodiesterases superfamily protein	1.0511	0.645564	0.72086	188.309	0.842837	43.287	0.503753	190.416	268.724	0	1.31089	0.298452	0.087372	1.07975	4.71472	3.13179	3.17507	9.33241	2.84798	0.715989	0.73786	0.202221	0.120419
GH_A05G0565	A05	5210785	5211808	TM10234_TM10240_TM10255	qtl13	AT5G57950	26S proteasome regulatory subunit	1.10777	1.07464	0.681569	1.08659	0.702176	1.47383	1.80788	3.73511	2.22001	5.914	6.81174	5.1157	1.9667	0.784201	0.471082	1.61385	1.01716	0.263221	5.22254	0.323062	0.523706	0.197592	4.35813
GH_A13G0428	A13	5252417	5255488	TM43377_TM43386_TM43406_TM43417_TM43430_TM43431_TM43433_TM43460	qtl48	AT4G34220	Leucine-rich repeat protein kinase family protein	12.2337	4.30403	2.3883	0	1.67639	0.117091	1.14452	0	0.00756367	1.0694	4.18832	2.52552	1.29317	1.89776	5.08783	1.62421	1.05143	18.486	5.0009	0.476328	0.158746	0	0
GH_A13G0476	A13	6018460	6020471	TM43377_TM43386_TM43406_TM43417_TM43430_TM43431_TM43433_TM43460	qtl48	AT3G18850	lysophosphatidyl acyltransferase 5	3.01017	2.88252	1.79468	0.26571	1.46494	0.954866	1.17529	0.721358	1.03622	3.12482	6.63708	3.52917	2.41081	3.16783	5.09331	2.37169	1.46166	1.13371	1.93674	1.53418	1.4471	1.39489	2.48466
GH_A05G0315	A05	3028849	3040311	TM10037_TM10062_TM10065	qtl12	AT4G33080	AGC (cAMP-dependent%2C cGMP-dependent and protein kinase C) kinase family protein	0.0356123	0.040482	0	0.0159677	0.0377437	0.0138287	0.17191	0.361328	0.0136883	0.150607	0.586792	0.331587	0.110752	0.31069	1.26412	2.67853	3.04732	4.32051	0.480628	11.5534	15.2484	1.21075	0
GH_A05G0338	A05	3308677	3309012	TM10037_TM10062_TM10065	qtl12	AT5G20630	germin 3	0.131578	0.705652	0.527724	0.716427	1.10569	1.40201	0.902471	1.61067	0.509852	0.264811	0	0.0451633	0	0.945874	1.64333	1.53589	1.72307	84.7772	0.282003	23.2044	3.74073	1.13622	557.105
GH_A05G0605	A05	5527851	5535882	TM10234_TM10240_TM10255	qtl13	AT2G25050	actin-binding FH2 (formin 2) family protein	1.58914	0.259527	0.41605	0.238561	0.42039	0.169779	0.028267	0.257012	0.0964203	0.060294	7.96241	3.60323	2.81785	5.9669	8.20313	0.996391	1.77102	2.86043	0.110795	0.744773	0.254524	0.0336783	0.148841
GH_A13G0411	A13	5027590	5029808	TM43377_TM43386_TM43406_TM43417_TM43430_TM43431_TM43433_TM43460	qtl48	AT5G27620	cyclin H%3B1	1.3968	1.3984	0.442937	1.10605	2.75975	1.34301	0.88639	1.64715	0.999965	0	2.03002	4.46833	3.23064	2.17441	1.33127	5.40531	2.31227	4.14658	0	1.10826	1.41136	0.555475	0
GH_D02G0243	D02	2682752	2683221	TM50428_TM50438_TM50476	qtl57	-	-	0	0	0	0	0	0	0	0	0	0	0	0	0	0	0.387888	71.1403	134.203	12.4013	135.755	1.42258	0	0.291954	0
GH_A05G0629	A05	5684088	5688120	TM10234_TM10240_TM10255	qtl13	AT5G10770	Eukaryotic aspartyl protease family protein	25.3691	31.028	4.26723	8.29509	11.8474	11.4709	9.23431	7.38312	16.4165	9.34074	1.23166	0.124562	0.288376	0.070279	0.0991553	8.94124	58.0076	2.09871	0.612901	5.14371	2.23451	0.534601	0.016178
GH_A13G0385	A13	4587509	4590426	TM43377_TM43386_TM43406_TM43417_TM43430_TM43431_TM43433_TM43460	qtl48	AT2G15730	P-loop containing nucleoside triphosphate hydrolases superfamily protein	4.40861	5.58499	1.9069	13.6656	7.33966	5.57722	11.3575	11.9429	8.19254	3.26799	2.29914	2.08197	3.82207	2.10553	1.91187	3.16702	2.59428	3.10621	0.582038	0.640245	0.619142	0.254578	0.59155
GH_A13G0458	A13	5645656	5646012	TM43377_TM43386_TM43406_TM43417_TM43430_TM43431_TM43433_TM43460	qtl48	AT3G19615	beta-1%2C4-xylosidase	6.757	1.68372	10.1375	31.2331	4.35915	21.1177	58.6309	24.9082	4.47919	12.3587	0.258199	1.31164	1.45245	0	0.023121	1.37156	0.678134	0.241685	6.13668	1.9239	4.26748	5.76684	0.733842
GH_D02G0262	D02	2834439	2840384	TM50428_TM50438_TM50476	qtl57	AT2G32760	UV radiation resistance-associated protein	4.88097	4.58943	1.23864	3.75801	4.61305	5.23304	6.78564	7.63553	4.09377	5.82591	3.06612	2.45847	2.55116	2.06363	2.67856	3.40192	4.39818	1.55399	2.14015	1.9802	2.38502	1.62769	1.44887
GH_D08G1713	D08	53880444	53880830	TM69105	qtl79	AT3G52070	RNA/RNP complex-1-interacting phosphatase	2.24177	32.4385	98.923	29.7716	8.31781	32.8579	49.7934	25.7291	22.6885	46.1349	3.04849	3.05559	5.80309	1.76864	1.52812	1.45245	0.456946	0.091097	0.071098	0.520284	0.542726	0.0671483	0
GH_A05G0293	A05	2844986	2845918	TM10037_TM10062_TM10065	qtl12	AT2G19570	cytidine deaminase 1	10.2831	4.25971	2.60346	2.39816	8.67477	3.92236	14.873	1.91539	4.7191	3.88729	1.20696	0.61138	1.4202	2.66866	1.97309	2.28328	2.90417	2.30959	8.34742	2.23867	1.66638	3.27228	3.76408
GH_A05G0618	A05	5604563	5608528	TM10234_TM10240_TM10255	qtl13	AT2G24960	Myb/SANT-like DNA-binding domain protein	3.75633	3.21634	1.93486	3.75707	3.18774	4.011	2.22472	4.45304	2.16544	3.41363	3.18144	2.97224	1.02114	2.41493	2.70652	3.10591	2.04923	3.57172	2.64263	1.35644	1.00356	0.804887	1.04514
GH_A05G0550	A05	5094685	5095845	TM10234_TM10240_TM10255	qtl13	AT4G32280	indole-3-acetic acid inducible 29	4.5887	4.84445	5.9179	2.91689	1.89634	5.23715	5.73961	1.27283	0	8.82007	0.453163	2.63764	0.474612	0.329387	0.692183	14.4289	18.9117	1.87022	37.0195	0.320335	1.26344	0.250675	0.664625
GH_A05G0581	A05	5331011	5333824	TM10234_TM10240_TM10255	qtl13	AT2G25270	transmembrane protein	9.48666	8.47665	0.977499	1.81043	4.40566	0.962186	5.45706	0.737086	0.187129	7.9295	5.90761	5.8262	4.12367	1.72621	2.33934	1.351	1.69251	2.42059	1.02601	0.381182	0.123603	0	0
GH_A12G1884	A12	94882003	94884104	TM42629_TM42633	qtl43	AT1G29700	Metallo-hydrolase/oxidoreductase superfamily protein	8.78243	3.78055	1.73159	0.747202	3.19068	1.23524	3.55397	1.10178	1.74245	6.31791	5.4299	5.49293	2.55694	1.18808	1.82397	2.23519	1.75223	1.46084	4.24156	1.44791	0.790078	0.348269	0.944538
GH_D05G3614	D05	54741127	54741672	TM58440_TM58443_TM58444	qtl71	AT2G42610	LIGHT-DEPENDENT SHORT HYPOCOTYLS-like protein (DUF640)	0.660121	4.12614	0	1.55965	18.7996	13.3039	2.30862	0.180007	2.57541	5.3394	0.183823	0.498286	1.57247	0.294123	0.521206	3.24081	3.12856	0.261614	3.73489	0.471045	0.896248	0.0743093	1.34646
GH_A12G1881	A12	94825349	94828967	TM42629_TM42633	qtl43	AT1G25500	Plasma-membrane choline transporter family protein	3.09551	2.07956	0.680766	2.69429	1.56733	2.13839	8.26176	1.00503	1.06611	3.85297	3.52569	1.31881	1.04296	1.87397	2.5009	3.61363	2.22929	5.39393	1.26833	1.69797	1.24394	0.709137	0.867115
GH_A13G0437	A13	5357902	5358489	TM43377_TM43386_TM43406_TM43417_TM43430_TM43431_TM43433_TM43460	qtl48	AT1G24625	zinc finger protein 7	13.0255	35.1165	5.19633	1.00513	0.73935	0.800173	0.56421	0.054946	0.228964	1.4366	2.57743	3.38412	6.06421	3.60205	1.35175	1.13793	1.57786	0.613394	0	0.814999	1.0514	0.264134	0.050891
GH_D05G3888	D05	60945730	60948709	TM58714_TM58742_TM58749	qtl72	AT1G28570	SGNH hydrolase-type esterase superfamily protein	7.98509	23.6405	0.0664343	1.11814	0.960984	0.226181	0.518574	0.819956	8.29485	0.424869	0	0	0	0	0	1.04957	1.66171	0	5.84553	0.0696387	1.44252	16.2396	61.9396
GH_D06G0307	D06	3545640	3546926	TM59069_TM59072_TM59087_TM59090	qtl74	AT5G67150	HXXXD-type acyl-transferase family protein	0.125469	0.393926	10.3492	0.0194663	5.02346	0.760083	6.6121	0.414147	0.065399	0.206321	2.16455	31.5449	21.9633	0.459574	0.982899	1.16594	3.3611	0.242164	0	0.0303207	0.070947	0	0.046348
GH_A05G0542	A05	5052162	5054720	TM10234_TM10240_TM10255	qtl13	AT2G24230	Leucine-rich repeat protein kinase family protein	7.82987	5.99246	0.629854	1.05147	1.72065	2.60677	0.8232	1.79751	2.92335	1.49734	2.00134	1.52912	1.65818	4.90799	5.1482	1.29578	1.16674	2.02665	0.565735	3.48827	1.14034	0.254085	0.070161
GH_A13G0431	A13	5281483	5282561	TM43377_TM43386_TM43406_TM43417_TM43430_TM43431_TM43433_TM43460	qtl48	AT1G49820	S-methyl-5-thioribose kinase	0	0.491352	1.4535	0.295072	0.355628	0.622957	3.28628	0.15543	0.90961	3.95322	4.04161	0.143057	0.245278	0.248314	0.222323	0	0.0568953	1.10392	3.16174	0	0	0	9.10924
GH_A05G0313	A05	3009630	3010634	TM10037_TM10062_TM10065	qtl12	AT5G49690	UDP-Glycosyltransferase superfamily protein	3.37989	0.50479	0	0	0.0270807	0.032349	0.0206323	0.794891	0.0157353	0	0.119194	0.0242553	0.12043	2.91794	3.09375	2.63366	1.84461	0.405116	0	3.92065	5.66004	0.203271	0.1191
GH_A13G0376	A13	4397611	4399844	TM43377_TM43386_TM43406_TM43417_TM43430_TM43431_TM43433_TM43460	qtl48	AT4G33940	RING/U-box superfamily protein	0.445021	0.130165	0.101899	1.23992	0.916692	1.58901	0.547755	2.0758	2.48728	3.59258	4.89417	2.37126	0.757788	0.993051	1.2906	1.00775	1.75364	0.455992	4.27382	0.219606	0.712202	1.19531	9.0289
GH_D02G0196	D02	2137235	2139268	TM50428_TM50438_TM50476	qtl57	AT5G45730	Cysteine/Histidine-rich C1 domain family protein	0.304549	0.22235	1.07851	0.714117	0.505896	1.06357	3.16195	0.0453993	0.0738607	2.61494	1.60148	1.93448	1.28237	5.06489	5.48817	0.625055	0.639654	1.06143	1.06324	5.72217	1.39638	0.123872	0.014712
GH_A13G0416	A13	5103790	5107149	TM43377_TM43386_TM43406_TM43417_TM43430_TM43431_TM43433_TM43460	qtl48	AT2G23360	filament-like protein (DUF869)	2.13034	2.25534	0.174965	0.0170957	1.38392	0.257447	0.530394	0.00604333	0.03002	2.54474	3.73372	8.51434	7.50428	1.14426	0.739844	0.0823683	0.11537	0.645456	0.4521	0.333375	0.0765553	0.0230553	0
GH_A13G0440	A13	5411484	5418187	TM43377_TM43386_TM43406_TM43417_TM43430_TM43431_TM43433_TM43460	qtl48	AT3G19540	glutamyl-tRNA (Gln) amidotransferase subunit A (DUF620)	2.28156	1.82954	0.965327	0.812152	1.10638	1.65799	0.352613	1.36577	0.746291	1.12399	2.46393	2.52726	2.18979	1.45558	3.14996	1.92966	1.26445	3.90617	1.004	0.613522	0.648259	4.43589	0.660362
GH_A13G0474	A13	6005965	6008907	TM43377_TM43386_TM43406_TM43417_TM43430_TM43431_TM43433_TM43460	qtl48	AT2G16270	transmembrane protein	2.1027	1.24529	0.718242	0	0.514544	0	0.122157	0	0.00945	0.090649	7.00471	4.47883	1.46019	2.7286	3.91432	0.978957	0.772228	2.0163	0.968604	0.241682	0.217684	0.0427993	0
GH_D05G3610	D05	54629107	54629418	TM58440_TM58443_TM58444	qtl71	AT3G55020	Ypt/Rab-GAP domain of gyp1p superfamily protein	1.09973	1.16098	0.751872	1.52762	0.645008	1.16716	1.43163	0.637352	1.22642	0.565035	4.21809	3.61154	3.11549	1.40563	1.70373	1.19906	1.28278	1.07764	0.350417	0.74245	0.282814	0.366372	0.028582
GH_A05G0582	A05	5336049	5336477	TM10234_TM10240_TM10255	qtl13	AT5G11070	hypothetical protein	4.95704	3.38252	25.1967	52.6585	6.25213	39.8877	974.485	6.89735	5.95421	574.93	0.403798	4.70393	8.38265	0.0613435	0.036875	1.38603	2.54381	0.318458	1.34688	0	0.15865	0.00554633	0
GH_A13G0419	A13	5165123	5166565	TM43377_TM43386_TM43406_TM43417_TM43430_TM43431_TM43433_TM43460	qtl48	AT4G34131	UDP-glucosyl transferase 73B3	1.01069	3.78892	17.445	39.9963	7.60372	18.262	42.533	74.7963	9.32261	10.6646	0.0727745	4.1304	1.3758	0	0.055677	0.391315	2.07866	0.278363	3.68892	0.59812	0.087476	0.00942467	0.103686
GH_D02G0210	D02	2320252	2321547	TM50428_TM50438_TM50476	qtl57	AT5G16490	ROP-interactive CRIB motif-containing protein 4	6.20155	21.5392	1.68359	15.5277	11.8419	3.22383	1.75359	68.5501	28.1731	0.998644	0.583696	1.0468	0.619985	0	0.637033	0.196186	0.864008	0	0	0.11773	2.15758	7.93613	5.58278
GH_A05G0591	A05	5420016	5420897	TM10234_TM10240_TM10255	qtl13	AT4G31930	Mitochondrial glycoprotein family protein	7.71534	4.56988	4.37616	2.12721	4.67387	4.60147	2.74858	2.45211	0.685992	4.83457	1.80002	2.53607	1.53397	3.43815	5.51884	2.46191	2.02885	0.671753	0.153257	1.62445	1.85	1.17187	2.85006
GH_A13G0425	A13	5223637	5224836	TM43377_TM43386_TM43406_TM43417_TM43430_TM43431_TM43433_TM43460	qtl48	AT2G15320	Leucine-rich repeat (LRR) family protein	11.2714	23.4366	13.393	0.140991	9.74992	1.82376	5.08057	0.274559	1.35233	19.6903	1.82187	0.786838	0.653745	1.51999	2.63001	2.86693	3.49404	0.811145	1.2819	0.358794	0.578304	0.946309	48.9565
GH_A05G0340	A05	3312932	3314683	TM10037_TM10062_TM10065	qtl12	AT2G06000	Pentatricopeptide repeat (PPR) superfamily protein	2.92424	3.34477	1.22833	2.29939	4.1176	3.52291	3.44256	3.5874	1.81812	2.66018	3.13199	1.73072	1.46823	1.8444	2.73965	2.40307	2.53363	3.33648	1.37984	1.22176	1.03513	1.28061	1.389
GH_D06G0287	D06	3206884	3209746	TM59069_TM59072_TM59087_TM59090	qtl74	AT5G64460	Phosphoglycerate mutase family protein	17.0746	4.33425	2.68713	0.387269	1.39252	3.72544	3.55086	0.452956	0.257325	4.0405	0	0.0430683	0	0.228469	0	5.92441	1.65562	0.416426	0	0.847719	3.94719	1.31473	0
GH_A12G1880	A12	94818425	94822401	TM42629_TM42633	qtl43	AT1G68640	bZIP transcription factor family protein	1.04771	0.419789	1.83608	1.01936	1.07273	3.10404	5.59555	0.208672	0.655374	3.53815	3.04752	1.75851	2.79754	1.46142	1.44508	1.35021	2.61702	7.23578	0.745405	0.0271917	0.101598	0.0577353	0.028588
GH_A13G0407	A13	4990659	4993425	TM43377_TM43386_TM43406_TM43417_TM43430_TM43431_TM43433_TM43460	qtl48	AT1G49770	basic helix-loop-helix (bHLH) DNA-binding superfamily protein	0.124903	1.71326	0	5.1874	0.038585	0.153651	0.157952	3.63414	5.02659	0.192113	0	0.266037	0.228403	0.0989335	0.444324	5.82405	8.39206	1.68991	1.0506	0.945372	1.63233	0.097906	0.0745
GH_A05G0585	A05	5375621	5378750	TM10234_TM10240_TM10255	qtl13	AT2G25220	Protein kinase superfamily protein	5.28969	3.31226	0.83341	0.1949	2.39599	1.09524	0.0815667	0.0727823	0.151853	0.201594	4.33985	1.81189	0.701131	0.961657	1.94993	1.29927	2.13299	2.12585	0.431861	1.2595	3.24117	1.19386	0.649554
GH_A12G2127	A12	99226383	99228329	TM42872	qtl44	AT5G50915	basic helix-loop-helix (bHLH) DNA-binding superfamily protein	0.027657	1.1561	1.76256	0.264205	8.69208	1.22962	8.67286	0.7513	0.500171	2.83934	0.132367	0.0428323	0.243523	0.356312	0.154526	0.341322	1.27824	6.80344	7.92483	0.0156227	0.012694	0	0
GH_A13G0462	A13	5785941	5787673	TM43377_TM43386_TM43406_TM43417_TM43430_TM43431_TM43433_TM43460	qtl48	AT1G70210	CYCLIN D1%3B1	2.02043	2.56358	2.2067	1.03992	5.43801	0.626598	2.07932	1.44774	1.33235	3.04568	2.24358	2.81845	2.99624	4.93738	8.49951	1.95347	1.20701	2.16179	0.349481	1.00926	0.756257	0.039952	0
GH_A13G0438	A13	5375817	5378360	TM43377_TM43386_TM43406_TM43417_TM43430_TM43431_TM43433_TM43460	qtl48	AT2G14960	Auxin-responsive GH3 family protein	9.99895	0.965047	0.113623	0	0.0439057	1.16787	1.58529	0.302985	0.139351	1.14139	0.647647	6.14585	9.08733	1.1354	1.91338	0.0744967	0.067582	0.105548	0	0.0217943	0	0	0
GH_D02G0202	D02	2257171	2258793	TM50428_TM50438_TM50476	qtl57	AT5G44440	FAD-binding Berberine family protein	62.3042	1.45879	0.0171123	0	0	0	0	0.0199067	0.049475	0	0.0206135	0	0	0	0	0.0471547	0.075327	0	0.250254	0	0.15554	17.0735	25.8728
GH_D05G3615	D05	54791034	54791666	TM58440_TM58443_TM58444	qtl71	AT1G29140	Pollen Ole e 1 allergen and extensin family protein	0	0	0	0	0	0	0	23.8342	1.3623	1.43983	1.4783	0	0	0	0.109437	0	0	0.0962563	8.93266	0	0.0671997	0	42.9629
GH_D05G3902	D05	61108252	61224343	TM58714_TM58742_TM58749	qtl72	AT1G50710	HAUS augmin-like complex subunit	3.19898	2.65211	1.01734	1.10729	2.08074	1.60834	0.853844	0.926993	0.72317	0.53428	3.16984	2.23386	1.7066	4.12273	2.9882	2.5041	2.36872	1.86593	1.58939	1.56069	1.4985	2.11406	0.951251
GH_A03G1262	A03	70042143	70042470	TM6990	qtl8	AT3G49780	phytosulfokine 4 precursor	1.02153	0.168896	0.0874587	0	0	0	0	0	0	0	0	0	0.333502	0.762333	0.386789	0	0.556145	6.50684	35.7373	0	0	0	0
GH_A05G0566	A05	5212868	5213878	TM10234_TM10240_TM10255	qtl13	AT4G30910	Cytosol aminopeptidase family protein	0	0	0	0	0	0	0	0.017768	0	0	0.051246	0	0	0	0	0	0.826059	0	0	0	0.076832	3.18033	3.71125
GH_A05G0571	A05	5254348	5255554	TM10234_TM10240_TM10255	qtl13	AT5G11150	vesicle-associated membrane protein 713	0	0.0350147	0.0181527	0.772073	0	0	0.082252	0.263347	0.683955	0	0.069513	0	0.362833	1.1461	1.20431	0.852832	0.166425	0.0562013	0	3.72402	3.15204	2.66024	1.7064
GH_A05G0611	A05	5581593	5581856	TM10234_TM10240_TM10255	qtl13	AT4G31830	transmembrane protein	0.105078	0.0542783	0.545854	0.132091	0	0.439936	0	2.0504	0.217886	0	0.093335	0.917086	0.282365	0.51974	0.201534	1.11346	0.033702	4.73916	19.7706	0.059896	0	0	0.141872
GH_A07G2194	A07	89944028	89945160	TM21244_TM21280	qtl20	AT3G07680	emp24/gp25L/p24 family/GOLD family protein	0	0.692644	0.112764	0	0	0	0	0	0	0.092431	0	0	0.0279873	0	0.0761277	0.0861357	0.522772	0	0	0	0.086383	10.6526	7.30632
GH_D02G0207	D02	2310394	2313151	TM50428_TM50438_TM50476	qtl57	AT3G23740	hypothetical protein	2.7851	1.34575	1.70201	0.0467193	0.240652	0	0	0	0	0.26708	3.43642	2.94767	1.69601	0.368719	1.77455	0.942665	0.556974	3.78729	0.536457	0.0456457	0	0	0.027809
GH_D02G0229	D02	2510950	2512759	TM50428_TM50438_TM50476	qtl57	AT4G13940	S-adenosyl-L-homocysteine hydrolase	0	0.00424167	0.006363	0	0	0	0	0.055143	0	0.102427	0	0.218554	0.148114	3.38574	4.96155	0.0165347	0	0.275963	0	0.773687	0.025162	0.062335	0.518389
GH_A05G0329	A05	3219227	3219571	TM10037_TM10062_TM10065	qtl12	AT2G06255	ELF4-like 3	3.88501	13.0736	24.0665	12.3002	14.4374	9.77696	4.75975	8.50421	15.4842	1.25461	0.439407	2.68006	5.60943	0.460957	1.75722	1.45088	1.50896	0.798621	2.2447	0.566086	0.119644	0.957862	0.173471
GH_A05G0621	A05	5618150	5619989	TM10234_TM10240_TM10255	qtl13	AT2G24820	translocon at the inner envelope membrane of chloroplasts 55-II	1.41673	17.5494	9.45477	13.2483	15.9454	40.9825	10.7124	13.1841	22.1114	8.03913	2.3308	0.150706	0.650517	1.05339	1.29297	0.823857	0.981324	2.75435	5.81873	0.118473	0.277136	0.307795	0.630152
GH_A12G1868	A12	94507836	94508701	TM42629_TM42633	qtl43	AT4G39670	Glycolipid transfer protein (GLTP) family protein	2.08252	1.81271	2.14772	42.1356	1.00986	4.8253	74.9481	37.5687	21.2544	70.3264	0.030702	2.61615	4.21023	0	0	1.39205	0.454713	0	1.32801	0.0286173	0.028345	0	0
GH_A05G0326	A05	3182408	3182779	TM10037_TM10062_TM10065	qtl12	AT2G06520	photosystem II subunit X	0.705372	64.1308	707.997	0.221798	2.00185	5.22623	43.1303	1.4348	0.434932	81.8598	5.80979	0.578298	2.5657	2.10022	0.205477	0.28986	1.27256	0.0584383	0	0.494005	0	0.281442	0
GH_A13G0443	A13	5458103	5458943	TM43377_TM43386_TM43406_TM43417_TM43430_TM43431_TM43433_TM43460	qtl48	AT3G19550	glutamate racemase	0.0554273	2.71541	1.36145	22.4176	40.8864	8.11264	2.16513	6.88987	47.9053	2.49483	0.573697	0.423974	0.590357	1.34245	0.152684	3.23943	0.248334	0	0	0.833296	0.61554	0.45908	0.159593
GH_D02G0200	D02	2173046	2174119	TM50428_TM50438_TM50476	qtl57	AT1G30760	FAD-binding Berberine family protein	2.70107	0.752336	0.0978927	55.815	1.28351	3.96131	6.14798	16.2904	12.1381	1.68411	0.0746565	0.0352457	0.808888	0	0.0172037	0.15368	0.801166	0.0121663	0.355612	0.114049	0.26618	1.42565	5.38517
GH_A07G2195	A07	89952940	89958818	TM21244_TM21280	qtl20	AT2G04360	transmembrane protein	0.856777	2.60168	7.10837	1.33295	2.66325	4.62038	8.88196	0.785462	1.48659	6.5576	4.43501	2.07025	1.10817	1.63384	2.96593	1.54096	1.75525	1.61455	1.53713	0.78433	0.961991	1.11624	1.98386
GH_A13G0477	A13	6022198	6023361	TM43377_TM43386_TM43406_TM43417_TM43430_TM43431_TM43433_TM43460	qtl48	AT4G34320	transmembrane protein%2C putative (DUF677)	1.10026	0.977904	0.149068	27.9594	0.95482	5.63346	0.0322883	19.5927	66.5967	1.07886	0.560464	1.01197	0.370301	0.26548	0.472796	1.49272	3.1934	0.736927	2.04916	0.456267	0.625264	2.47061	2.27522
GH_A05G0297	A05	2865013	2866194	TM10037_TM10062_TM10065	qtl12	AT4G26150	cytokinin-responsive gata factor 1	0	1.00125	25.0388	0	0.022361	1.41206	14.3069	0.0432497	0	9.74502	0	0	0	0	0	0.602593	1.25169	1.99147	4.92721	0	0	0.0150147	0
GH_A13G0383	A13	4573724	4574749	TM43377_TM43386_TM43406_TM43417_TM43430_TM43431_TM43433_TM43460	qtl48	AT2G15760	calmodulin-binding protein (DUF1645)	8.70834	5.4027	0.156436	0.495155	0.886755	1.07382	0.318824	3.09405	1.29107	0.131543	4.43497	1.1156	0.974728	0.214168	0.495947	0.217745	0.0578123	0.251057	0	1.85612	0.249022	0.109202	0.433619
GH_D02G0213	D02	2364158	2370212	TM50428_TM50438_TM50476	qtl57	AT4G15550	indole-3-acetate beta-D-glucosyltransferase	0.546649	0.178079	0.952618	1.08823	2.07408	1.17215	5.58718	23.3066	2.56857	3.42846	0.058068	3.16967	0.364527	0	0.0261203	0	0.0269143	0	0	0	0.0196487	0	0
GH_A05G0320	A05	3132750	3134585	TM10037_TM10062_TM10065	qtl12	AT5G57070	hydroxyproline-rich glycoprotein family protein	2.48679	5.81444	0.593108	2.92022	0.338647	0.117316	0.417824	1.5637	7.15738	0.373202	0.0813675	0.120451	0.091366	0.075413	2.34805	2.314	3.80012	1.17477	0.17924	0.186061	0.03461	0	0.065193
GH_A05G0532	A05	4953813	4961519	TM10234_TM10240_TM10255	qtl13	AT5G58040	FIP1[V]-like protein	3.30315	3.79623	0.533557	1.02842	2.86945	1.78235	0.968994	1.58674	1.53127	1.22818	1.07869	0.382018	0.196977	0.79803	1.63769	2.90111	1.26806	3.23822	0.81801	2.04005	2.68383	1.12022	0.853625
GH_A05G0561	A05	5162948	5164519	TM10234_TM10240_TM10255	qtl13	AT5G56310	Pentatricopeptide repeat (PPR) superfamily protein	1.27755	0.960448	0.86325	2.35364	2.92952	5.2804	2.30746	3.5186	2.58442	2.08337	1.62584	1.0505	0.778173	1.46715	1.7475	2.41863	1.77333	2.0632	2.6997	0.768844	0.894167	0.656716	3.6366
GH_A05G0614	A05	5586512	5589850	TM10234_TM10240_TM10255	qtl13	AT4G31850	proton gradient regulation 3	1.41287	3.86085	2.50269	1.88491	1.16017	1.74315	1.37171	1.26973	1.07842	3.12938	3.11415	2.20424	2.07027	1.24366	1.50385	1.90382	1.5513	1.362	0.114929	0.830653	0.475241	0.472306	0.867078
GH_D02G0249	D02	2723067	2723739	TM50428_TM50438_TM50476	qtl57	-	-	0	0.216719	3.58276	0	0.366749	5.0755	2.92323	0	0	0	0	0	0	0	4.88966	0	0.0454477	0.0641343	0	0.445174	0.129119	0	0.255759
GH_D05G3604	D05	54579093	54582903	TM58440_TM58443_TM58444	qtl71	AT2G26580	plant-specific transcription factor YABBY family protein	0	0	8.80593	0	0.23453	0.420692	3.91392	0	0	1.62708	0.181645	0	0	0	0.220418	0.103929	0.59179	1.33601	3.81268	0.075382	0	0.0522307	0
GH_A03G1268	A03	70227685	70229194	TM6990	qtl8	AT2G32430	Galactosyltransferase family protein	1.5636	0.553531	1.06341	3.21468	2.79727	1.32317	1.10081	2.85804	2.43908	0	6.07047	0.881011	0.627372	0.716107	2.27053	1.83771	0.532989	0.628332	0	1.32842	0.637951	0.379669	0
GH_A05G0559	A05	5149507	5152455	TM10234_TM10240_TM10255	qtl13	AT5G10530	Concanavalin A-like lectin protein kinase family protein	0.527546	0.242267	0.158974	0.927974	0.504119	1.1799	0.495375	5.12765	1.76477	0.630271	1.35428	10.3077	2.8279	0.223301	0.305133	0.204024	0.171343	0.149302	0.168906	0.093584	0.390409	0.908599	0.061259
GH_A13G0478	A13	6056930	6057250	TM43377_TM43386_TM43406_TM43417_TM43430_TM43431_TM43433_TM43460	qtl48	AT5G48490	Bifunctional inhibitor/lipid-transfer protein/seed storage 2S albumin superfamily protein	34.2828	0.00792533	0	0	0	0	0	0	0.0511777	0	0	0.22549	0	0	0	0	0.291505	0	8.43308	0	0	0	0
GH_D02G0215	D02	2386054	2386872	TM50428_TM50438_TM50476	qtl57	AT1G05560	UDP-glucosyltransferase 75B1	4.0761	0.336782	2.27308	0.519064	2.28763	0.346066	1.23637	0.256507	0.033247	2.49989	0.10988	3.35348	0.079736	0.0963965	0.0199193	1.61432	0.643294	0.0404393	0.033596	0.0513537	0.110889	0.00528567	0
GH_D05G3597	D05	54439405	54441066	TM58440_TM58443_TM58444	qtl71	AT1G66345	Pentatricopeptide repeat (PPR) superfamily protein	1.71517	1.93879	0.815048	1.51056	1.32622	1.88275	1.03805	1.87348	1.9796	11.6569	3.97722	0.285241	0.461734	0.91387	0.824584	0.470834	1.05451	0.571183	1.7594	0.555939	0.368064	0.0675997	0.846697
GH_D06G0322	D06	3720823	3723134	TM59069_TM59072_TM59087_TM59090	qtl74	AT5G65420	CYCLIN D4%3B1	4.11092	2.11358	0.2211	0	0.0825803	0.0550933	0	0	0.014442	0	1.17755	0.833122	0.199078	1.69055	2.6354	0.806175	4.43211	0.277603	2.20616	0.216321	0.259476	0	0.071297
GH_A05G0547	A05	5080166	5080913	TM10234_TM10240_TM10255	qtl13	AT2G23990	early nodulin-like protein 11	0	0	0	0	0	0.0383853	0.148519	0.529824	0.0984197	0	1.2041	0.537666	0	0	2.86079	0.536721	0.28143	4.05895	0	0.0341693	0	0	0
GH_A05G0574	A05	5291601	5298264	TM10234_TM10240_TM10255	qtl13	AT5G11130	Exostosin family protein	0.111246	0.0695367	0.0404757	0	0.582886	0.053854	0.087941	0	0	0.241436	0.121121	0.0765407	0.107083	0.16968	0.074092	0.960595	0.787254	0.197289	0.129061	1.0881	5.06932	0.320643	0.048362
GH_A07G2202	A07	90155729	90157246	TM21244_TM21280	qtl20	AT1G66510	AAR2 protein family	1.77891	0.913851	0.213283	0.454215	1.61641	0.341971	0.656039	0.385839	0.179127	0	2.80552	3.2355	1.36807	2.48177	1.55808	1.24144	0.42108	1.36085	0	1.11788	0.747628	0.243264	0
GH_A12G1873	A12	94637870	94639082	TM42629_TM42633	qtl43	AT3G25800	protein phosphatase 2A subunit A2	0.317247	0.133232	0.0472327	0	0.108653	0.178489	0.280896	0	0.3667	1.23396	3.2797	0.0568537	0	0.161105	0.281769	0.075682	0	0.36353	1.41601	0.0214627	0	0.134082	0.115984
GH_A12G1874	A12	94639092	94648446	TM42629_TM42633	qtl43	AT3G25800	protein phosphatase 2A subunit A2	0.165386	0.0809957	0.053846	0	0.0104603	0	0	0.0586713	0.554086	1.69116	3.60557	0.105568	0.0528237	0.0852665	0.022526	0.057	0.081128	0	1.0302	0.0202663	0.0128557	0.09287	0.167977
GH_A13G0404	A13	4942752	4946325	TM43377_TM43386_TM43406_TM43417_TM43430_TM43431_TM43433_TM43460	qtl48	AT3G19300	Protein kinase superfamily protein	0.749815	0.465264	0.328613	0.370113	0.0720763	0.060439	0.0625057	0.432268	0.297199	0.059156	3.04714	0.834067	0.294758	0.849276	2.12613	0.74334	0.923887	2.3235	1.89821	0.167673	0.0182823	0	0.029554
GH_A13G0460	A13	5683807	5685398	TM43377_TM43386_TM43406_TM43417_TM43430_TM43431_TM43433_TM43460	qtl48	AT5G67500	voltage dependent anion channel 2	0.452312	0.326126	0.226543	0.0195627	0.441671	0.497085	0.11669	0.348873	0.0425207	1.01997	1.33658	4.63743	2.3167	0.433188	0.387046	0.394954	0.317927	0.189896	0	0.104354	0.077859	0	0.05405
GH_A13G0472	A13	5983935	5985905	TM43377_TM43386_TM43406_TM43417_TM43430_TM43431_TM43433_TM43460	qtl48	AT1G58360	amino acid permease 1	1.44014	0.814666	0.111245	0.593494	0.59764	1.29592	0.424376	0.510918	0.66326	0.578319	2.21637	0.943287	0.706606	1.45358	1.76955	4.37353	2.64818	1.48297	0	0.509941	0.978867	0.316409	0.947694
GH_A01G2258	A01	115746663	115748624	TM6990	qtl8	AT2G36460	Aldolase superfamily protein	2.89735	0.926334	0.877895	0.0413057	0.132173	0	0.192403	0.416977	0.0146833	0	1.85815	1.45032	0.778101	0.635636	4.43296	1.80615	1.93054	2.06323	1.12096	0.659343	4.92884	0	4.31614
GH_A01G2262	A01	115784388	115789944	TM3590	qtl1	AT3G52940	Ergosterol biosynthesis ERG4/ERG24 family	11.4739	7.47601	7.45099	1.65597	7.08344	3.64565	3.01646	0.776823	1.46008	5.62869	9.40135	5.94461	6.04287	16.0263	15.5076	8.76078	11.4687	9.62358	7.31872	7.76063	9.23917	10.5351	9.22967
GH_A01G2263	A01	115791073	115793801	TM3590	qtl1	AT5G03740	histone deacetylase 2C	40.2727	32.5153	26.8697	24.0577	42.8493	37.1017	24.4159	34.7927	30.8422	42.2201	111.254	92.6817	92.0806	66.673	62.8538	58.8162	55.683	52.7937	75.8843	36.3823	33.4999	28.5373	26.2066
GH_A01G2264	A01	115837257	115840561	TM3590	qtl1	AT2G36530	Enolase	269.402	247.762	171.134	123.669	332.653	186.209	109.059	254.428	204.439	163.9	729.008	565.281	568.183	470.831	474.275	333.893	683.208	289.181	305.918	226.097	203.953	220.357	156.869
GH_A01G2270	A01	115906589	115911135	TM3590	qtl1	AT3G52990	Pyruvate kinase family protein	48.9888	43.901	31.8262	60.2542	57.3257	45.9026	37.6672	43.6077	46.8356	62.089	39.2264	21.5207	14.971	55.9188	85.5353	35.7818	48.3773	40.5756	20.1261	48.3992	45.9062	40.4913	22.6195
GH_A01G2271	A01	115915997	115920867	TM3590	qtl1	AT3G52990	Pyruvate kinase family protein	42.3677	36.1332	28.0486	23.7008	33.1164	26.946	24.653	36.6496	34.8362	42.1279	29.4341	12.7261	10.912	37.9818	43.6152	38.6097	39.653	29.6461	27.0433	27.0407	27.6954	31.9263	26.994
GH_A01G2274	A01	115948041	115948286	TM3590	qtl1	-	-	3.21737	1.53471	2.28719	0.0944233	0.348773	0.896102	0.937228	0.236654	0	0	5.69242	5.12434	5.20254	3.38077	4.3561	2.29063	1.89279	3.34787	0	0.334548	0.846718	0	0.117614
GH_A01G2278	A01	115983306	115984804	TM3590	qtl1	AT2G36620	ribosomal protein L24	220.245	171.487	485.497	56.6982	210.984	138.615	116.594	63.3963	66.453	107.495	235.093	135.574	194.913	399.307	390.871	187.238	206.211	170.901	508.361	229.422	274.532	171.118	147.077
GH_A01G2279	A01	115987261	115991243	TM3590	qtl1	AT3G53030	ser/arg-rich protein kinase 4	4.31157	5.45936	5.15959	1.96112	2.52447	4.84271	2.61619	2.12674	4.05785	1.87629	7.04311	12.1769	10.2939	2.62123	2.43464	3.19561	2.2131	3.75901	1.72931	0.968355	0.715678	0.436196	0
GH_A01G2280	A01	115993638	115997555	TM3590	qtl1	AT5G03795	Exostosin family protein	1.84206	2.42835	0.886953	0.137989	3.80765	2.7352	2.22524	0.285738	0.289226	0.59376	2.6596	4.85153	3.50351	0.551264	0.724843	1.24425	1.64187	2.90143	1.2816	0.426829	0.254075	0.112133	0.080336
GH_A01G2281	A01	115998349	116002052	TM3590	qtl1	AT5G03795	Exostosin family protein	8.21188	3.73445	0.300142	5.56161	4.20656	6.70312	21.3272	5.74863	6.21659	9.85112	7.93762	1.24397	1.71087	0.462809	0.402787	8.5635	10.1296	27.9295	21.6454	0.0408353	0.056509	0.0521633	0.521752
GH_A01G2288	A01	116046819	116048834	TM3590	qtl1	AT5G03820	GDSL-like Lipase/Acylhydrolase family protein	2.49883	1.31722	0.529581	2.71764	1.66852	2.42391	3.99038	3.32507	2.52868	1.00439	1.40248	2.30374	2.31682	2.67429	1.2412	5.24284	6.2637	12.1986	16.8896	1.60888	0.981835	1.27502	0.341923
GH_A01G2291	A01	116075434	116082902	TM3590	qtl1	AT2G36720	Acyl-CoA N-acyltransferase with RING/FYVE/PHD-type zinc finger domain-containing protein	7.4751	8.19298	2.6621	2.86963	4.61578	5.34294	3.76553	3.41792	2.30677	6.60113	12.3537	8.80153	7.19125	5.82178	6.91233	6.84627	5.70524	6.16979	2.20241	2.51963	2.75452	1.41278	1.86361
GH_A01G2292	A01	116099888	116107510	TM3590	qtl1	AT2G36720	Acyl-CoA N-acyltransferase with RING/FYVE/PHD-type zinc finger domain-containing protein	10.4347	8.36369	3.26629	4.22399	7.55122	6.71995	6.34772	4.76245	4.50202	8.71116	17.2532	14.5456	9.64496	8.71082	9.18227	10.3266	8.58774	9.12761	4.55413	4.43793	5.56467	3.0879	2.65929
GH_A02G1732	A02	104491293	104500171	TM5606_TM5611	qtl5	AT5G65685	UDP-Glycosyltransferase superfamily protein	3.84723	5.05899	2.07463	1.53548	3.18698	3.59671	2.23061	1.20953	1.69223	4.47503	4.80853	2.61664	2.05354	2.2203	3.0669	6.23704	4.38102	4.10075	1.29684	2.16663	2.14577	1.73302	1.78382
GH_A02G1733	A02	104502794	104506667	TM5606_TM5611	qtl5	AT2G22730	Major facilitator superfamily protein	3.87916	3.79924	2.18144	0.325372	1.98985	1.48204	1.62382	2.03007	0.692468	5.11648	11.8588	4.82624	3.41167	3.31929	3.50627	2.86437	2.0743	5.502	5.26116	1.55559	0.826998	0.29821	2.20775
GH_A02G1737	A02	104581227	104584617	TM5606_TM5611	qtl5	AT5G65700	Leucine-rich receptor-like protein kinase family protein	80.0364	70.1009	10.413	19.2592	78.0792	65.4608	5.85384	16.0942	29.3713	18.617	112.962	98.4933	146.804	81.9853	43.3031	39.2094	22.7727	23.1967	5.20703	8.82333	8.91285	2.48752	7.22291
GH_A02G1739	A02	104613877	104617025	TM5606_TM5611	qtl5	AT5G65710	HAESA-like 2	5.59687	3.512	1.2916	0.433233	8.57818	2.35382	3.35433	0.0665783	0.862762	4.52635	3.62535	0.360743	0.478476	1.70276	1.60522	28.8124	34.9515	11.3882	2.2575	0.71592	0.400705	0.0972767	0.207855
GH_A02G1740	A02	104650002	104651090	TM5606_TM5611	qtl5	AT2G22790	hypothetical protein	3.18781	1.28478	0.389089	1.82268	0.191626	0.688933	1.54964	0.747888	1.20078	3.63972	0.298089	0.292263	0.76242	0.0841655	0.123972	1.82982	4.94113	1.81553	6.14928	0.167097	0.527739	3.58172	16.4591
GH_A02G1743	A02	104678202	104678782	TM5606_TM5611	qtl5	-	-	9.42492	8.27668	2.89551	5.6831	11.9143	11.972	9.25547	2.07527	5.28383	13.502	26.1539	11.3085	11.7272	16.2272	13.756	17.3635	23.0738	10.4056	8.51442	7.68577	19.0582	6.34564	9.34218
GH_A02G1749	A02	104763907	104769039	TM5606_TM5611	qtl5	AT5G65770	little nuclei4	14.6404	14.68	2.36449	6.85543	13.9708	10.3688	6.20231	10.2745	6.99265	7.72847	16.1733	23.6946	21.659	18.8285	12.4249	12.4852	11.8561	7.88538	1.15782	5.6467	10.9122	7.71814	14.8404
GH_A02G1752	A02	104786491	104788717	TM5606_TM5611	qtl5	AT2G14520	CBS domain protein (DUF21)	1.20572	0.493565	0.137775	0.526656	0.745434	0.34338	1.09433	0.487022	0.797635	1.03499	2.92613	3.89656	3.15835	0.852419	0.445475	0.759105	0.760113	0.227913	1.00215	0.0718627	0.303836	0.11585	0.740368
GH_A02G1753	A02	104789389	104791299	TM5606_TM5611	qtl5	AT5G65820	Pentatricopeptide repeat (PPR) superfamily protein	3.05111	2.81489	1.37695	1.15462	1.56444	2.02193	1.39333	1.95943	0.960073	2.71204	3.66818	2.49845	2.91571	1.91874	2.3198	3.83779	1.95953	2.8746	1.34074	0.981038	0.931289	0.541805	0.714182
GH_A02G1754	A02	104792768	104795679	TM5606_TM5611	qtl5	AT4G37760	squalene epoxidase 3	1.10576	11.6705	14.9832	0.549469	2.30622	2.44437	5.90241	1.11804	0.772821	3.06863	4.05278	4.36634	7.25183	27.1423	26.3088	9.40641	6.1661	5.5737	1.81697	18.8644	19.0175	16.8276	14.5496
GH_A04G0163	A04	2388669	2391727	TM8638_TM8639	qtl10	AT1G50710	HAUS augmin-like complex subunit	11.4623	14.2871	3.25661	2.51454	4.70227	3.65571	4.5343	1.96787	3.43938	7.74058	5.5847	3.94078	1.9159	5.7972	7.19974	8.27233	7.53773	4.31276	3.06262	5.02559	8.8717	22.0707	11.7743
GH_A04G0165	A04	2420863	2423101	TM8638_TM8639	qtl10	AT3G20395	RING/U-box superfamily protein	0.0477523	0.138399	0.563803	9.24518	0.124879	0.506268	0.126322	3.98367	0.909254	0	0.396919	0.803486	2.32935	5.78605	2.63571	18.4561	19.8771	1.52718	0	132.646	281.556	228.92	6.92245
GH_A04G0166	A04	2424064	2427097	TM8638_TM8639	qtl10	AT1G50660	actin cytoskeleton-regulatory complex pan-like protein	11.0112	17.565	3.28248	4.12681	4.23152	2.20599	7.54789	1.38907	0.419474	2.51427	14.3353	16.509	11.3701	5.75574	7.84724	3.89039	2.98586	18.9798	2.82227	0.998607	2.1764	2.53032	0.418453
GH_A04G0167	A04	2464007	2464366	TM8638_TM8639	qtl10	AT3G20340	protein expression protein	12.7042	8.74005	3.55727	13.0657	1.72752	1.10146	6.38688	6.75387	1.87252	2.02479	0.348919	3.60529	4.40192	0.787201	1.00458	6.40512	15.5243	2.85097	5.096	2.70223	4.52254	1.48467	4.20397
GH_A04G0168	A04	2469246	2470801	TM8638_TM8639	qtl10	AT2G39440	ribonuclease H2 subunit C-like protein	5.84997	4.34438	6.2653	2.67688	3.36597	2.9067	6.1504	1.51852	1.57847	5.53212	3.99567	4.97126	3.53095	2.94012	4.21803	7.90616	6.37698	5.30414	4.04054	1.9406	1.16025	0.750531	0.957808
GH_A04G0169	A04	2472224	2477055	TM8638_TM8639	qtl10	AT5G54920	polyadenylate-binding protein interacting protein	6.28564	4.38924	1.60389	3.9331	4.44239	4.03068	3.31743	2.46343	3.94993	4.16825	13.3029	13.2728	10.6369	7.5434	6.75097	5.34914	5.12413	7.29156	3.27043	2.56055	1.75431	2.4617	4.49016
GH_A04G0172	A04	2529327	2532761	TM8638_TM8639	qtl10	AT1G28570	SGNH hydrolase-type esterase superfamily protein	0	0.0721173	9.82573	1.66715	0.43781	1.663	2.1316	0.464334	0	0.227449	0.428832	1.13537	1.29919	43.3587	54.5724	0.950169	0.596344	3.44046	0.046438	18.8434	2.93884	0.170421	0
GH_A04G0173	A04	2567869	2570145	TM8638_TM8639	qtl10	AT1G28570	SGNH hydrolase-type esterase superfamily protein	38.8622	67.073	0.101226	2.31404	1.60253	2.51708	0.356745	2.01791	21.7802	0.099825	0.121043	0.228648	0.294876	0.670921	1.36909	8.90084	10.7076	0.568213	18.4328	3.35837	15.0363	19.0792	139.688
GH_A04G1395	A04	84000927	84003095	TM9790	qtl11	AT5G10530	Concanavalin A-like lectin protein kinase family protein	0.0970783	0.477767	0.716973	0.117803	0.0710827	0.746555	0.532756	0.134905	0.123803	0.047957	0.674849	0.945786	1.03316	2.90352	4.0026	0.381903	0.561752	0.142449	0	1.1772	1.66733	0.351603	0.013796
GH_A04G1396	A04	84018861	84021256	TM9790	qtl11	AT2G23970	Class I glutamine amidotransferase-like superfamily protein	24.2159	4.44423	2.11261	30.408	0.773002	4.74228	44.6902	19.8864	5.13985	8.24355	0.155544	0.511378	7.66895	73.268	45.3146	2.75059	0.232307	3.42264	0	17.9936	3.16415	0.17312	0.162188
GH_A04G1403	A04	84121076	84124328	TM9790	qtl11	AT1G11750	CLP protease proteolytic subunit 6	5.05998	7.15949	12.9784	5.98304	8.78698	6.97897	9.02254	5.53734	8.66121	15.7562	6.24045	6.17873	3.92041	9.52196	13.0011	6.19576	8.08179	6.22658	4.76713	8.30392	10.4894	9.63256	15.9353
GH_A04G1405	A04	84132998	84147903	TM9790	qtl11	AT1G49340	Phosphatidylinositol 3- and 4-kinase family protein	13.7076	12.4553	2.05502	4.77989	10.1866	8.34592	4.11896	5.62108	5.33756	7.63941	9.65108	6.67704	4.28882	10.626	18.857	19.7865	12.6268	13.4053	1.32689	13.8044	11.987	8.40771	5.75539
GH_A04G1406	A04	84148900	84157215	TM9790	qtl11	AT4G36720	HVA22-like protein K	2.24857	1.66028	0.641562	2.73492	1.40675	3.20228	2.00367	1.31831	1.68195	2.99099	1.59681	1.2818	1.58671	1.3611	1.41486	0.99452	1.52757	0.384684	0.573029	0.681104	1.33854	0.838607	3.38703
GH_A04G1407	A04	84158743	84160857	TM9790	qtl11	AT1G19360	Nucleotide-diphospho-sugar transferase family protein	1.71118	1.95584	0.283817	1.07119	0.707015	1.22844	0.728634	0.841511	1.15193	1.09892	1.26564	1.1536	1.07151	2.46798	2.70718	3.19323	3.8834	1.86797	1.21337	5.63239	4.60995	7.6723	8.64273
GH_A04G1408	A04	84163203	84167208	TM9790	qtl11	AT5G66680	dolichyl-diphosphooligosaccharide-protein glycosyltransferase 48kDa subunit family protein	28.947	26.4179	13.7021	5.31831	32.6143	25.6391	21.6514	8.10954	4.83382	38.3046	35.2816	9.57241	8.98514	49.5465	57.9144	43.3399	35.449	25.6035	12.5471	48.1519	62.2123	59.867	45.4055
GH_A04G1409	A04	84169322	84172103	TM9790	qtl11	AT2G25580	Tetratricopeptide repeat (TPR)-like superfamily protein	6.12104	4.51596	1.04493	3.29719	4.49993	5.62095	3.01385	3.19966	2.65549	4.02076	13.7812	11.2554	7.60872	4.64308	5.75406	7.3869	4.0992	8.64765	1.4949	3.11284	1.85548	0.892519	0.944005
GH_A04G1412	A04	84190103	84191914	TM9790	qtl11	AT1G50010	tubulin alpha-2 chain	229.934	331.5	45.6084	25.0779	101.397	23.2282	104.357	45.7794	57.5251	82.5515	249.707	147.928	86.9534	1168.16	1911.49	804.773	1480.2	219.33	309.409	1892	4639.51	4181.66	2860.43
GH_A09G0175	A09	3963247	3972112	TM30122_TM30125	qtl29	AT5G48600	structural maintenance of chromosome 3	5.78483	2.499	1.68313	1.42152	0.655521	0.565533	1.29427	0.832721	1.21753	1.05317	12.9737	10.8054	6.68389	5.44138	7.14943	3.3718	2.72435	6.47167	0.587233	0.4936	0.22754	0.0845097	0.055445
GH_A09G0177	A09	4103616	4104596	TM30122_TM30125	qtl29	AT5G15210	homeobox protein 30	3.35062	10.9676	17.788	9.89309	77.4575	39.5082	36.6613	16.2569	15.5558	18.1642	36.7568	88.2193	111.704	54.2936	75.017	45.9872	10.2922	61.075	23.9981	4.89582	1.60577	0.451171	0.489669
GH_A09G0178	A09	4166432	4166749	TM30122_TM30125	qtl29	AT3G28917	mini zinc finger 2	0.284974	4.16451	0.002286	16.2819	4.94257	4.96988	0	17.2865	7.6012	0	0.087092	15.7779	51.7847	16.8024	9.06263	97.1801	28.9501	5.96407	26.1883	18.9474	14.1432	8.08155	21.413
GH_A09G1362	A09	68965656	68967335	TM33114_TM33127	qtl32	AT3G57150	homologue of NAP57	35.2427	27.6851	12.4906	3.90272	43.8363	25.8588	11.5764	11.7067	2.63261	13.8402	34.954	61.011	43.0668	39.1118	49.1228	26.3271	12.0519	32.54	8.29836	5.93165	4.37491	2.26995	2.42854
GH_A09G1364	A09	68979756	68984951	TM33114_TM33127	qtl32	AT2G41490	UDP-glcnac-adolichol phosphate glcnac-1-p-transferase	11.7679	8.18992	2.76667	4.14133	6.57866	7.21648	7.76829	4.98527	5.24091	9.31192	8.62639	2.89661	2.15216	19.1897	19.0559	6.51056	9.24392	3.28881	7.89078	9.56189	17.5449	16.8911	17.3889
GH_A09G1369	A09	69096964	69099112	TM33114_TM33127	qtl32	AT2G41510	cytokinin oxidase/dehydrogenase 1	2.58557	0.601829	0.039468	0.67119	0.452849	0.780343	0.724605	0.472345	0.548107	0.101913	2.31648	0.790162	3.25308	0.664207	0.235615	0.189356	0.637676	0.110657	0	0.037933	0.107338	0.103948	0
GH_A09G1371	A09	69116091	69127561	TM33114_TM33127	qtl32	AT5G12430	Heat shock protein DnaJ with tetratricopeptide repeat-containing protein	2.75087	2.27071	0.66127	1.11474	2.36817	2.54971	1.66804	2.00689	0.681383	2.39377	4.06138	2.20357	1.65713	3.91355	3.91286	3.69254	2.41731	2.93726	0.273131	1.71947	2.07543	2.25696	2.17663
GH_A09G1374	A09	69193000	69202186	TM33114_TM33127	qtl32	AT3G57300	DNA helicase INO80-like protein	11.4834	9.47491	2.41347	10.6613	9.55386	13.393	7.19137	13.9599	8.86488	10.8768	16.4856	10.7256	11.1885	7.55872	9.12525	14.0737	11.1239	9.60108	1.95587	4.15966	4.66862	5.65759	6.30295
GH_A09G1376	A09	69212276	69214488	TM33114_TM33127	qtl32	AT2G41540	6-phosphogluconate dehydrogenase family protein	6.86957	5.82086	2.12649	2.15132	2.41227	2.7881	3.48836	0.882928	0.538344	6.54801	2.3355	1.31032	2.39356	14.5789	14.3784	6.54902	6.63532	2.29324	0.039533	22.1284	26.3953	13.2097	4.70371
GH_A09G1377	A09	69224925	69225996	TM33114_TM33127	qtl32	AT3G57320	threonine-tRNA ligase 2	10.0766	8.12882	9.1554	4.82235	9.15931	7.3082	6.57868	6.09922	3.51592	5.43426	9.57843	15.0538	15.0267	16.0819	13.6704	5.69934	11.8028	3.53465	9.73003	11.9413	10.9047	6.48433	6.99045
GH_A09G1378	A09	69228022	69232169	TM33114_TM33127	qtl32	AT5G04160	Nucleotide-sugar transporter family protein	4.14608	2.06351	1.52034	0.368683	1.27419	0.697575	0.194963	0.23865	0.422433	1.37082	3.893	1.63902	0.83521	10.0517	9.92824	12.387	10.3059	1.84156	0.918413	13.2072	50.215	129.618	80.7377
GH_A09G1380	A09	69279422	69284034	TM33114_TM33127	qtl32	AT3G10330	Cyclin-like family protein	11.0886	9.63391	4.5967	6.82121	13.1822	8.96756	10.2057	7.0268	8.50909	10.1649	9.4071	8.89793	7.15911	8.99074	10.936	13.9911	9.30026	7.02034	9.8454	6.05801	9.1598	9.8753	7.57282
GH_A09G1382	A09	69302538	69304120	TM33114_TM33127	qtl32	AT2G41750	DTW domain-containing protein	5.68827	4.87298	1.1998	2.13913	3.05179	4.35814	1.45637	2.60841	1.64226	2.41171	10.6613	5.82687	5.09272	3.36503	4.32055	10.6279	2.59784	6.57569	1.59904	1.76607	1.26521	0.442661	0.587987
GH_A09G1383	A09	69312732	69315885	TM33114_TM33127	qtl32	AT2G41760	amino-terminal glutamine amidohydrolase	16.5366	15.3444	5.6265	10.8449	7.70461	10.8617	7.96726	6.46431	6.88276	1.42073	7.86553	8.09469	8.06447	19.6699	22.0846	9.77129	21.9079	4.57127	1.40244	23.9666	34.7122	19.6605	3.3452
GH_A09G1385	A09	69331883	69336127	TM33114_TM33127	qtl32	AT2G41770	transmembrane protein%2C putative (DUF288)	8.81501	10.3036	2.91193	3.40974	5.51044	3.65355	3.31945	2.70315	3.79085	4.42471	2.95151	3.5843	2.69664	3.36166	5.10748	12.4355	8.84347	8.1926	2.28384	2.13896	4.15271	12.8301	17.3869
GH_A09G1386	A09	69355106	69359360	TM33114_TM33127	qtl32	AT2G41770	transmembrane protein%2C putative (DUF288)	9.0129	11.3315	2.12409	4.02235	5.83555	4.50774	5.30308	2.94574	4.70907	8.16882	1.25969	0.978685	1.54619	2.73407	3.94658	10.7882	11.9073	4.71403	4.0629	2.32081	8.47818	70.5742	70.5316
GH_A09G1389	A09	69399250	69401102	TM33114_TM33127	qtl32	AT2G41810	imidazolonepropionase (Protein of unknown function%2C DUF642)	41.9265	24.5177	0.593348	0.194154	13.4385	1.57297	1.52229	1.58796	5.62101	3.05683	2.31948	13.2757	42.2352	445.358	180.646	2.30347	0.768695	5.89275	1.47472	14.8101	2.46448	0.344241	1.37494
GH_A09G1392	A09	69425661	69425982	TM33114_TM33127	qtl32	AT1G01170	ozone-responsive stress-like protein (DUF1138)	59.8624	56.031	101.328	118.788	84.3375	71.5935	67.0133	131.147	108.139	61.553	52.3691	63.4147	72.3538	66.4931	68.6362	57.7157	84.17	36.7122	154.913	80.1674	60.7112	57.1656	41.9015
GH_A09G1395	A09	69439899	69442216	TM33114_TM33127	qtl32	AT2G41850	polygalacturonase ADPG2-like protein	0.158354	2.95114	0	11.6744	0.0143207	0.114326	0	5.38724	3.41056	0	0	0	0	0	0	6.74138	3.61119	0.148129	0	0.478797	4.27409	17.3425	14.0154
GH_A09G1400	A09	69527496	69529131	TM33114_TM33127	qtl32	AT2G33570	glycosyltransferase family protein (DUF23)	8.85251	11.8721	10.2236	1.38681	4.74493	0.168084	1.4967	0.166701	1.19393	16.7214	18.1902	3.13923	3.30266	14.3889	18.4794	24.3286	14.7272	9.77565	8.77951	16.0653	17.2512	1.11322	1.54019
GH_A09G1401	A09	69574091	69577019	TM33114_TM33127	qtl32	AT1G68030	RING/FYVE/PHD zinc finger superfamily protein	9.10668	5.23444	2.06465	1.2907	4.84681	7.06023	2.14159	5.23203	1.63183	2.9348	13.9005	7.83551	5.75171	7.86522	10.6208	10.4341	8.01889	7.66635	1.78062	3.99065	4.70329	4.343	5.57191
GH_A09G1402	A09	69581084	69587892	TM33114_TM33127	qtl32	AT2G03270	DNA-binding protein	7.76244	6.88788	3.1302	1.67606	3.39035	3.19504	3.48233	0.60555	2.0467	9.61228	13.7834	5.6746	5.01714	7.9146	9.01022	6.27589	6.23418	3.56598	6.69409	5.26955	6.34038	3.75755	4.36364
GH_A09G1404	A09	69610637	69615386	TM33114_TM33127	qtl32	AT3G57650	lysophosphatidyl acyltransferase 2	36.6097	29.201	10.3919	20.5735	10.5107	17.9745	18.606	22.6103	29.0796	32.555	26.4233	10.3369	11.3725	12.741	17.449	37.5174	21.1162	28.1498	21.2383	14.0271	13.3631	12.1855	25.3988
GH_A09G1700	A09	74002399	74003726	TM33437_TM33444	qtl33	AT5G02040	prenylated RAB acceptor 1.A1	13.9458	7.98629	2.47124	8.35248	7.38179	8.26906	9.31424	5.11143	6.22346	10.0281	22.4997	11.8704	12.493	12.0043	13.0686	14.8772	13.7123	37.5115	6.3481	5.29614	7.36764	6.90944	5.25451
GH_A09G1704	A09	74021225	74023497	TM33437_TM33444	qtl33	AT3G53850	Uncharacterized protein family (UPF0497)	4.09962	4.10317	1.48424	1.41013	2.59983	3.63664	3.70386	1.08743	2.02899	3.05916	8.77297	1.6497	1.85357	2.20401	4.17841	3.6707	3.35027	5.71309	11.0059	4.1087	3.33564	2.01607	2.24253
GH_A09G1709	A09	74061366	74062430	TM33437_TM33444	qtl33	AT3G46620	zinc finger (C3HC4-type RING finger) family protein	18.5491	16.4457	2.01916	8.02534	10.9356	14.3815	9.23823	14.0051	9.86844	9.36031	13.7038	18.7502	18.479	8.34815	11.9205	23.7003	4.72063	8.15107	1.68581	4.92497	4.19988	4.51613	4.26876
GH_A09G1714	A09	74100093	74100299	TM33437_TM33444	qtl33	AT5G02220	cyclin-dependent kinase inhibitor	0.158167	0.17801	2.13741	0.225781	0.280977	0	0.39173	1.27651	0	0.098378	2.13846	3.46743	3.32533	0.620664	0.629334	1.93968	0.448435	2.77274	3.39346	0.136809	0	0	0
GH_A09G1715	A09	74125637	74127320	TM33437_TM33444	qtl33	AT5G43290	WRKY DNA-binding protein 49	0.317354	0.144555	0.93426	0.0280237	0.0331573	0.255203	0.206386	0	0	0.20099	0.784914	0.843055	0.988831	0.352911	0.414655	0.38121	0.284377	4.05366	5.5244	0.376308	0.294601	0.146514	0
GH_A09G1718	A09	74135932	74139077	TM33437_TM33444	qtl33	AT1G07540	TRF-like 2	1.09804	2.24618	1.20315	0.553931	1.47883	2.82943	3.7366	0.544003	0.376649	1.52489	6.61149	3.93398	3.76835	2.45639	2.71214	1.83542	1.83827	2.22941	0	0.89848	0.957488	0.209775	0.217926
GH_A09G1720	A09	74168408	74170974	TM33437_TM33444	qtl33	AT2G29050	RHOMBOID-like 1	12.7839	8.52821	1.85601	11.4511	4.60684	11.4049	5.76042	8.83594	13.1214	5.62461	3.94906	3.55426	3.30625	10.6492	7.03734	8.97186	28.3038	1.86174	5.25764	11.3788	30.4213	10.2881	12.7901
GH_A09G1721	A09	74172138	74177211	TM33437_TM33444	qtl33	AT5G02250	Ribonuclease II/R family protein	4.2476	4.26986	2.60839	2.16697	4.15951	5.9217	3.4991	4.0257	3.04842	4.46895	6.2304	4.2971	3.99333	1.84899	3.38234	3.64982	2.8685	2.72383	0.864211	1.14932	1.14302	0.602591	0.713278
GH_A09G1723	A09	74194572	74195815	TM33437_TM33444	qtl33	AT5G02280	SNARE-like superfamily protein	17.5859	17.5651	20.8468	5.19476	17.9155	10.5092	11.4457	9.78336	8.27728	22.7477	24.5959	15.0122	20.2744	22.9828	26.7886	16.2883	25.9729	11.8242	27.3336	13.2784	15.753	11.7547	15.3631
GH_A09G1731	A09	74259490	74260250	TM33437_TM33444	qtl33	AT5G02420	cyclin-dependent kinase inhibitor SMR3-like protein	4.05215	3.74977	0.86374	0.477471	1.47418	0.4447	0.156764	0.190942	0.764837	0.262997	8.72113	3.3849	1.7652	2.65868	4.87799	8.33337	7.38386	2.01947	3.22372	21.5591	29.1958	21.9579	87.3308
GH_A09G1732	A09	74267107	74269507	TM33437_TM33444	qtl33	AT3G09430	peptide transporter family protein	1.60262	0.49286	0.654066	0	0.402652	0.044762	0	0	0	0.239493	4.31707	2.78128	2.06747	1.55695	1.70016	0.878733	0.327635	3.12201	0.69316	0.0728373	0	0.040714	0
GH_A09G1737	A09	74303513	74304061	TM33437_TM33444	qtl33	AT4G17905	RING/U-box superfamily protein	0.597029	1.9342	0.686377	0.204084	0.0944663	0.142922	0	0.563665	0.262601	0.109098	0	0	0.0979737	0.030158	0.128124	1.16418	2.55414	0.331887	0	1.60523	5.28166	3.14245	0.065335
GH_A09G1738	A09	74307209	74309865	TM33437_TM33444	qtl33	AT5G02500	heat shock cognate protein 70-1	40.6634	22.7846	4.79224	1.82671	7.14142	2.76225	7.6582	5.45867	2.32264	3.57637	9.12315	8.39203	3.74283	8.86092	59.4322	8.40998	9.68164	10.2742	1.14061	26.0795	17.8215	16.6552	16.3849
GH_A09G1739	A09	74313408	74316784	TM33437_TM33444	qtl33	AT3G18380	DNA-BINDING TRANSCRIPTION FACTOR 2	3.73704	1.84252	0.590199	0.258566	1.97282	0.981174	0.174073	0.171401	0.327829	0.770359	25.2227	18.9258	18.6359	10.4199	8.90837	6.14089	6.14291	4.62523	1.54273	3.12637	3.30791	0.608296	1.91935
GH_A09G1740	A09	74322080	74323396	TM33437_TM33444	qtl33	AT5G02510	UDP-glucose 6-dehydrogenase	1.46163	2.36454	0.791814	0.289618	4.51559	2.75503	2.83446	0.279686	0.453888	3.64227	7.00384	2.28161	9.76568	5.75878	4.59636	2.01639	1.03969	0.367536	1.43744	3.01734	1.93062	1.39292	0.693215
GH_A09G1741	A09	74324303	74327132	TM33437_TM33444	qtl33	AT5G02520	dentin sialophosphoprotein-like protein	0.621103	0.477584	0.721461	0.0225247	0.122534	0.122045	0.196324	0	0.227018	0.36838	4.75696	2.25639	1.65078	0.394368	1.73588	1.1581	1.16521	1.57982	0.939637	0.0836433	0.133564	0.399051	1.42514
GH_A09G1743	A09	74337529	74341949	TM33437_TM33444	qtl33	AT5G02540	NAD(P)-binding Rossmann-fold superfamily protein	0.360256	0.730161	22.7932	13.7869	0.0815037	11.798	4.94921	7.24105	0.601963	14.3833	3.6418	17.6411	90.3315	705.106	587.208	122.119	140.142	45.8817	4.56583	932.905	1028.61	104.964	36.8675
GH_A09G1746	A09	74355897	74360070	TM33437_TM33444	qtl33	AT2G37520	Acyl-CoA N-acyltransferase with RING/FYVE/PHD-type zinc finger domain-containing protein	5.10914	4.94571	2.02969	2.99658	3.29852	5.8014	5.24986	1.57989	2.55713	4.37025	4.90764	2.54561	1.70817	4.02597	5.19276	5.55906	7.35368	6.11603	3.21223	3.45817	3.13459	3.9149	4.9925
GH_A09G1747	A09	74361247	74365354	TM33437_TM33444	qtl33	AT2G37500	arginine biosynthesis protein ArgJ family	5.96339	4.13493	4.46445	0.758148	5.58418	5.39818	2.51459	0.863361	0.693735	6.27576	13.9186	8.59726	8.14586	10.0482	10.7174	9.972	8.46949	10.2893	4.68026	4.36924	2.62317	0.873617	0.668291
GH_A09G1748	A09	74365857	74366690	TM33437_TM33444	qtl33	AT3G53670	hypothetical protein	123.376	79.4377	22.874	70.946	77.7287	102.612	70.6832	38.5131	51.3352	68.4299	259.912	129.922	142.679	104.781	60.826	83.0689	107.266	31.6829	29.7706	49.2549	66.6895	105.491	129.777
GH_A09G1749	A09	74376651	74378701	TM33437_TM33444	qtl33	AT3G53620	pyrophosphorylase 4	30.2556	43.2074	8.06807	124.152	51.9192	42.0768	80.0713	47.1366	66.1262	60.3595	40.2817	46.1122	41.5444	46.2383	65.9552	43.4071	85.2912	15.0859	15.7885	42.5183	112.563	174.261	259.295
GH_A09G1750	A09	74385403	74394813	TM33437_TM33444	qtl33	AT3G53610	RAB GTPase homolog 8	19.851	21.3912	9.27621	20.0976	16.844	14.2091	24.6305	9.50729	11.7601	23.7436	24.3186	12.7584	10.5356	24.9992	27.1261	18.6024	20.8521	12.6453	8.97023	20.4334	26.3356	12.5426	25.3863
GH_A09G1751	A09	74400622	74402354	TM33437_TM33444	qtl33	AT2G37460	nodulin MtN21 /EamA-like transporter family protein	2.50326	37.0443	2.06477	3.56145	36.1041	2.26791	2.90184	5.32935	14.8018	5.9164	1.15243	0.287173	2.49303	5.23904	1.25779	3.62955	3.79389	4.70166	16.906	0.809701	1.4095	0.335995	65.1975
GH_A09G1753	A09	74432794	74433297	TM33437_TM33444	qtl33	AT2G37430	C2H2 and C2HC zinc fingers superfamily protein	1.60893	3.61213	2.3088	0.890387	0.884982	0.84531	0.982668	0.576083	1.16084	0.778398	0.431737	10.6642	7.85731	0.052215	0.0774963	0.800016	0.019615	0.0836827	0	0.0350487	0	0	0
GH_A09G1756	A09	74454345	74458907	TM33437_TM33444	qtl33	AT3G53540	afadin	3.31521	1.83369	1.00808	0.62241	2.98644	1.52308	0.78262	0.676957	0.165066	1.34699	6.59576	5.80307	2.9704	3.46416	5.47205	2.03809	1.67156	3.99405	0.980471	1.78112	0.678128	0.142601	0.080278
GH_A09G1758	A09	74482895	74483947	TM33437_TM33444	qtl33	AT2G39370	membrane-associated kinase regulator	0.318049	0.156438	0.347472	0.010428	0.00940433	0.042794	0	0	0	0.193393	5.00176	1.5928	4.97331	1.03308	0.705801	0.0227687	0	0.353206	0.26078	0	0.00878967	0	0.055706
GH_A09G1760	A09	74503818	74505134	TM33437_TM33444	qtl33	AT5G18520	Lung seven transmembrane receptor family protein	55.4288	72.0523	15.7895	29.982	65.0091	51.7254	39.6491	57.7161	44.7176	56.7418	7.83305	3.97843	3.25091	125.645	147.624	92.1406	84.3521	34.6294	24.3557	90.0587	147.881	210.076	384.064
GH_A09G1763	A09	74514362	74515298	TM33437_TM33444	qtl33	AT2G37300	transmembrane protein	0.139786	0	0.895134	0	0.144189	0.093909	0	0.044118	0	0	0	0	0.491959	1.51738	1.5938	0.211976	0.597697	8.62208	16.6053	0.240243	0.0217083	0	0
GH_A09G1764	A09	74517328	74518686	TM33437_TM33444	qtl33	AT3G12620	Protein phosphatase 2C family protein	0.236179	4.97942	1.54516	0.180804	1.28131	1.66318	1.87381	0.376671	0.293802	3.13376	1.11499	1.55703	4.35208	12.1594	8.87556	0.848887	0.404164	1.1911	0	3.18423	0.133205	0.0123097	0.348219
GH_A09G1765	A09	74521592	74522916	TM33437_TM33444	qtl33	AT5G02770	Protein MODIFIER OF SNC1 11	45.5848	44.8646	15.2663	31.2512	28.6974	24.572	19.8802	46.436	32.9237	36.9323	59.0881	52.6629	45.9332	29.0076	25.583	43.0457	44.2531	33.7462	15.4164	11.0701	14.3549	6.28528	15.6206
GH_A12G1163	A12	78675938	78685507	TM41936	qtl42	AT3G63460	transducin family protein / WD-40 repeat family protein	1.87295	2.06742	0.485318	0.831196	0.945677	1.1442	1.24588	0.386251	1.28734	5.46368	4.48509	2.91632	1.79285	1.84922	2.64007	2.47401	3.49472	2.88657	2.08554	0.821121	1.09353	0.560829	7.36656
GH_A12G1164	A12	78703562	78704201	TM41936	qtl42	AT2G28420	Lactoylglutathione lyase / glyoxalase I family protein	0	0	0	0	0	0	0	0.0709223	0	0	0	0	0.0945573	0	0	0.297059	0.519595	2.90677	66.0422	0	0	0	0
GH_A12G1165	A12	78705685	78709466	TM41936	qtl42	AT5G13790	AGAMOUS-like 15	0.0968503	0.0225803	0	0.641641	0.0454467	0.061941	0.105741	3.78458	0.606631	0	5.34031	1.37171	3.92165	0.786056	2.64722	15.9794	12.033	4.47472	11.5412	4.70812	3.69447	0.281494	2.10356
GH_A12G1169	A12	78724051	78725265	TM41936	qtl42	AT3G52040	2%2C3-bisphosphoglycerate-dependent phosphoglycerate mutase	41.6206	27.099	78.5291	13.7762	67.2759	40.2279	25.7108	8.90464	12.4407	33.2461	44.7117	52.1717	48.4258	78.007	61.249	53.3159	41.7274	33.1962	102.8	81.248	68.2161	29.726	21.9561
GH_A12G2297	A12	101218430	101221326	TM42936	qtl45	AT2G35330	RING/U-box superfamily protein	7.41185	6.93951	1.67642	6.59056	9.26855	9.59439	6.26515	11.2554	5.50391	7.38353	8.93586	8.10159	5.6001	9.35697	10.9525	15.7345	13.6004	13.4105	6.55783	7.52025	8.61689	9.31477	9.30078
GH_A12G2298	A12	101223749	101225986	TM42936	qtl45	AT4G17970	aluminum-activated%2C malate transporter 12	0.093825	0.459394	3.28924	0.132579	0	2.07404	4.16815	0.843216	0.260627	2.24999	0.764708	0.432843	0.362184	2.2445	5.01379	0.501377	0.698403	0.314665	0	6.19585	4.49765	0.323663	0
GH_A12G2301	A12	101241149	101245784	TM42936	qtl45	AT2G35350	poltergeist like 1	7.20565	3.43486	0.65483	0.934173	3.65919	5.80876	3.57426	0.675168	0.78006	4.46572	6.5691	4.76207	3.32245	3.6938	4.87752	15.5162	5.71936	13.4711	0.342766	1.52119	1.49748	0.831069	1.7407
GH_A12G2305	A12	101315017	101316531	TM42936	qtl45	AT4G25300	2-oxoglutarate (2OG) and Fe(II)-dependent oxygenase superfamily protein	5.75273	1.5984	0.216335	0.1198	0.503125	0.779724	0.58645	0.039484	0.197965	0.479881	0.182009	0.164903	0.375245	0.505488	0.306883	0.997959	2.06565	0.9456	6.75622	0.355463	0.33618	0.137187	0.113671
GH_A12G2307	A12	101359058	101359456	TM42936	qtl45	AT1G21280	Copia-like polyprotein/retrotransposon	1.07343	0.886228	0.244211	0.218158	1.1294	2.02032	0.432007	0.369221	0.599456	1.06509	5.30937	0.9759	1.27622	2.32473	1.58605	2.82345	1.86289	0.866471	0.412386	0.732338	0.9165	0.541718	0.364654
GH_A12G2312	A12	101440101	101443493	TM42936	qtl45	AT4G18010	myo-inositol polyphosphate 5-phosphatase 2	7.13509	4.08109	1.56656	3.48813	11.1629	14.5661	11.1323	6.48272	6.28128	10.5092	12.3245	18.0348	18.0626	1.83949	0.586514	2.50883	3.33899	1.56807	0	0.332109	1.47386	0.265048	0.859546
GH_A12G2313	A12	101460305	101463410	TM42936	qtl45	AT1G32400	tobamovirus multiplication 2A	7.92709	8.51107	8.65823	6.45453	8.06957	6.87208	5.6716	3.80255	7.49418	12.4777	8.93375	3.77593	4.85143	13.6465	13.5272	8.5488	9.2269	4.35432	12.1896	7.16995	9.59078	10.8771	12.1854
GH_A12G2320	A12	101501082	101505253	TM42936	qtl45	AT3G60190	DYNAMIN-like 1E	1.3686	2.32238	2.77046	0.373805	1.02483	1.04985	1.5981	2.65712	0.6112	2.58671	30.2541	10.6377	9.00513	8.62873	7.67317	12.9461	5.89527	8.33866	3.57406	0.509836	0.124086	0.220585	3.02345
GH_A12G2322	A12	101532903	101552310	TM42936	qtl45	AT5G47020	MraZ	2.16219	1.59112	0.0505977	0.670583	0.69308	0.457549	0.372676	0.333723	0.563069	1.23784	2.65604	0.525996	0.649276	1.63797	2.73677	4.44136	2.04617	3.76091	0.794116	2.55714	2.33705	1.4217	2.21407
GH_A13G2227	A13	106111603	106112403	TM47610_TM47614	qtl50	AT5G56980	cotton fiber protein	0	0	0.0574993	0	1.03696	0.155717	0.124403	0	0.0205093	0	0	0.022875	0.175916	0	0.020367	3.15444	3.29024	2.71532	4.76722	0.0731607	0	0	0
GH_A13G2228	A13	106115341	106117350	TM47610_TM47614	qtl50	AT4G29735	transmembrane protein	3.30473	3.43508	5.15383	0.587161	6.06163	2.53673	3.78811	0.186811	0.636788	3.05409	4.03176	0.7723	1.81863	15.7093	12.3947	8.03845	7.46395	6.2471	21.0955	9.18274	9.51486	8.73252	2.64626
GH_A13G2231	A13	106135094	106141907	TM47610_TM47614	qtl50	AT2G19600	K+ efflux antiporter 4	6.79204	6.02783	1.56767	1.35038	2.42979	1.69095	4.40346	1.91042	2.15426	5.43908	17.1701	10.8018	5.60728	6.28899	6.90606	9.71281	10.7533	11.0732	1.57394	5.9447	6.17925	11.6793	9.17783
GH_A13G2233	A13	106148058	106149521	TM47610_TM47614	qtl50	AT2G15690	Tetratricopeptide repeat (TPR)-like superfamily protein	3.88784	7.16261	5.84557	2.76629	3.74478	5.11569	2.50149	6.02612	2.76849	7.40901	6.56796	9.73698	7.15241	5.87622	4.45566	6.01752	3.56802	4.23219	2.15711	3.7645	2.81931	2.18255	1.74496
GH_A13G2236	A13	106156953	106157894	TM47610_TM47614	qtl50	AT5G56710	Ribosomal protein L31e family protein	67.6605	53.8906	213.52	31.1175	117.769	55.9878	74.722	41.1584	31.2459	40.4728	79.4135	54.1599	68.4172	119.624	105.168	66.5399	66.1789	60.0829	318.107	54.6213	65.344	35.457	26.4628
GH_A13G2239	A13	106180612	106182053	TM47610_TM47614	qtl50	AT2G19790	SNARE-like superfamily protein	25.4809	30.5271	22.8989	22.8691	29.5479	18.8307	31.5938	18.9879	17.5464	28.0816	11.2004	6.82596	12.8244	27.1372	31.9818	24.0263	37.9225	14.5579	42.1206	31.1953	34.0532	24.8627	21.0942
GH_A13G2243	A13	106213144	106214321	TM47610_TM47614	qtl50	AT5G56600	profilin	54.2934	72.8073	86.4343	54.1532	72.5612	36.8846	70.4932	36.541	44.455	69.4034	45.2043	24.4215	33.0669	242.425	289.753	55.8945	106.823	34.5597	108.493	329.347	308.986	178.324	124.443
GH_A13G2244	A13	106215658	106218625	TM47610_TM47614	qtl50	AT5G56580	MAP kinase kinase 6	6.47713	3.58532	2.51211	0.155843	1.61122	0.106777	0.351368	0.186917	0.114306	0.845187	7.1753	3.72903	2.89023	3.41761	4.97337	1.9866	2.40078	3.15221	2.25418	0.559582	0.237625	0.0129423	0
GH_A13G2245	A13	106220151	106227210	TM47610_TM47614	qtl50	AT5G19690	staurosporin and temperature sensitive 3-like A	16.9603	12.4109	4.99113	3.98519	16.1638	12.1592	8.15626	2.59895	4.04572	9.47165	10.8292	7.02848	5.3071	23.8093	28.3351	19.813	13.5123	17.8177	2.79281	19.3513	22.3875	29.878	17.5983
GH_A13G2248	A13	106243214	106246155	TM47610_TM47614	qtl50	AT1G35190	2-oxoglutarate (2OG) and Fe(II)-dependent oxygenase superfamily protein	4.89138	3.15431	2.54787	12.8697	6.25532	17.2744	13.5092	5.67476	9.42581	8.91406	6.14194	3.81554	5.37664	12.1548	11.2054	8.79287	11.8693	3.81801	4.02011	22.5346	28.0535	65.7286	11.598
GH_A13G2253	A13	106292172	106292987	TM47610_TM47614	qtl50	AT4G29060	elongation factor Ts family protein	0.0141633	0.01819	0.860913	0.109112	0.0507877	0.290315	0.256105	0.0502787	0.11158	0.217756	2.05719	3.59102	4.02416	0.292764	0.00590667	0.167922	0	0.00935433	0	0.0470753	0.0122083	0.0162277	0.29337
GH_A13G2261	A13	106388871	106391007	TM47610_TM47614	qtl50	AT2G26730	Leucine-rich repeat protein kinase family protein	0.040671	0.0517953	0.00697367	0.0265537	0.0209567	0	0.0245907	0	0.0212767	0.031741	0.0317935	0.352191	9.42165	53.5324	53.2979	0.395244	0.030819	3.78774	0	10.9836	0.447082	0.0840187	0.560591
GH_A13G2263	A13	106408702	106409928	TM47610_TM47614	qtl50	AT1G69550	disease resistance protein (TIR-NBS-LRR class)	1.63732	0.904596	0.39616	0.223128	0.78031	0.607666	2.19306	0.0197483	0.253122	2.05222	0.793547	0.517457	2.18892	3.33824	2.82572	0.259004	0.490026	0.850286	0.128824	1.01241	0.47654	0.150439	1.22149
GH_A13G2266	A13	106471305	106473845	TM47610_TM47614	qtl50	AT3G14470	NB-ARC domain-containing disease resistance protein	0.578035	0.0681927	0.005994	0.0188053	0.0163007	0.06532	0	0.0550853	0	0	0.302847	0.229858	0.137857	0.131437	0.0821757	0.0806487	0.069101	0.021509	0.461692	0.290792	0.122998	0.197673	3.97526
GH_A13G2269	A13	106479314	106483070	TM47610_TM47614	qtl50	AT5G19990	regulatory particle triple-A ATPase 6A	37.8473	35.4086	23.0398	27.0381	42.6719	33.8748	22.772	31.062	25.3394	31.342	45.7955	44.0036	39.7491	56.7058	58.4509	67.2291	50.1008	36.28	33.3053	36.373	39.1474	33.9385	25.3289
GH_A13G2270	A13	106505823	106508369	TM47610_TM47614	qtl50	AT1G11020	RING/FYVE/PHD zinc finger superfamily protein	15.7037	14.5914	5.74848	19.7673	11.8272	14.8186	13.2989	30.2461	20.3678	11.5911	31.1204	28.2203	21.4694	12.6426	12.608	12.1518	18.3962	6.83765	8.50314	7.68976	16.5373	17.1662	19.186
GH_A13G2272	A13	106538647	106539036	TM47610_TM47614	qtl50	AT3G15630	plant/protein	12.0472	23.2231	69.4315	76.6221	20.2127	57.7577	173.313	45.9356	26.932	71.3396	42.3958	163.698	214.042	12.9908	5.06378	16.1975	9.64295	6.27934	1.31523	4.45289	5.46466	5.2555	2.99593
GH_A13G2273	A13	106544125	106547420	TM47610_TM47614	qtl50	AT5G20060	alpha/beta-Hydrolases superfamily protein	46.3967	38.0622	61.5579	26.8825	42.4361	53.6022	41.2688	16.096	10.7714	53.3649	54.3633	47.8768	44.3752	65.9795	50.344	17.7936	42.3133	10.9604	66.943	27.1483	35.3508	12.3629	12.6068
GH_A13G2274	A13	106547979	106549526	TM47610_TM47614	qtl50	AT4G17486	PPPDE putative thiol peptidase family protein	0.458867	0.70161	0.020029	0.0294683	0.0906487	0.0215627	0	0.160574	0.0288613	0	0.314811	0.317182	3.03605	2.89294	1.60259	0.879095	0.713675	0.0462287	0.919683	1.38679	1.15169	0.0982193	0.22773
GH_D02G1637	D02	55180535	55181893	TM52202_TM52235	qtl59	AT1G67340	HCP-like superfamily protein with MYND-type zinc finger	41.6079	19.8679	9.60149	26.8137	61.9491	63.6391	35.2311	26.291	49.798	31.5297	28.9861	69.6031	68.4929	24.3549	11.7665	24.7088	40.3467	13.9895	13.5403	3.33888	2.39564	17.3948	28.793
GH_D02G1638	D02	55184538	55184822	TM52202_TM52235	qtl59	AT1G67350	NADH-ubiquinone oxidoreductase	45.6072	41.1646	86.2183	63.7797	65.476	44.9965	34.4669	53.3218	43.7067	37.1598	45.9939	42.6595	63.5508	70.3162	74.89	70.5422	79.8192	33.9761	78.3828	91.9485	61.9723	49.0183	33.5079
GH_D02G1639	D02	55187473	55188475	TM52202_TM52235	qtl59	AT1G67360	Rubber elongation factor protein (REF)	75.3949	74.6223	49.7087	39.5356	36.4104	50.8455	88.8408	54.9687	29.2256	125.027	114.048	117.791	183.413	104.543	112.503	75.5297	108.893	29.414	74.3334	124.372	80.8174	61.7494	117.983
GH_D02G1640	D02	55225046	55229990	TM52202_TM52235	qtl59	AT1G67370	DNA-binding HORMA family protein	0.15406	0.169048	0.688649	0.446426	0.0348193	0.242304	0.754801	0.100212	0.089876	1.71238	3.09632	0.56546	1.29873	1.68074	1.13012	0.0886443	0.290902	0.083268	0	0.278852	0.230455	0.433689	0.70148
GH_D02G1644	D02	55334170	55338393	TM52202_TM52235	qtl59	AT1G27920	microtubule-associated protein 65-8	6.68555	15.9313	1.42101	3.09212	0.797306	0.428424	0.293477	2.18389	1.49602	0.05537	0.264145	0.254482	0.256072	0.469716	0.0767657	8.5261	30.2467	1.97443	0.582092	0.285686	15.2703	315.988	323.136
GH_D02G1645	D02	55409141	55412773	TM52202_TM52235	qtl59	AT1G67400	ELMO/CED-12 family protein	13.2457	7.12533	2.69905	16.4352	16.2611	15.0472	11.7513	23.5218	16.2285	4.62756	34.1338	43.2636	66.011	22.9068	7.65149	22.5964	30.283	5.99289	6.23191	5.48821	8.43951	6.41697	10.2605
GH_D02G1647	D02	55454422	55457504	TM52202_TM52235	qtl59	AT1G24310	nuclear pore complex protein	17.2912	12.8212	6.28315	5.81835	19.0668	17.7817	9.87633	8.24137	7.43974	15.9675	25.5395	17.3304	17.1372	12.0652	16.7574	17.9794	10.0109	12.2385	2.94659	5.32292	7.29201	4.03256	5.66745
GH_D02G1649	D02	55479303	55480459	TM52202_TM52235	qtl59	AT2G34930	disease resistance family protein / LRR family protein	0.053875	0	0.030777	0	0.0165083	0	0.0599293	0	0	0	0	0	0	0.674721	1.51387	0.32512	0.267752	0	0	3.14694	3.02358	0.18535	0.057466
GH_D02G1651	D02	55500097	55503937	TM52202_TM52235	qtl59	AT1G67510	Leucine-rich repeat protein kinase family protein	7.13654	8.36318	3.41685	0.71039	3.97638	4.50623	3.77902	1.95849	2.39525	1.96866	6.90479	2.32501	2.66932	1.96826	2.40259	4.47843	6.65007	9.81165	3.60876	0.839727	2.66803	36.1587	47.7638
GH_D02G1654	D02	55612014	55616341	TM52202_TM52235	qtl59	AT3G57810	Cysteine proteinases superfamily protein	2.46673	2.47933	0.785632	2.72042	2.28838	1.60174	1.93136	0.757277	2.00186	0	0.98077	1.14193	0.613869	2.52278	1.84471	7.43343	4.4871	2.01736	0	6.05429	4.75429	5.04494	0
GH_D02G1655	D02	55617315	55620214	TM52202_TM52235	qtl59	AT2G35010	thioredoxin O1	35.624	28.7071	20.297	16.6804	36.9084	36.5599	15.6148	21.495	19.19	25.9628	27.1018	22.4474	18.2148	56.9952	63.6897	23.0684	29.4029	13.4452	23.209	20.4683	18.5876	14.5205	23.291
GH_D03G0217	D03	1861832	1864327	TM53470_TM53489_TM53490_TM53491_TM53497_TM53509_TM53514_TM53515_TM53516_TM53525	qtl61	AT3G50620	P-loop containing nucleoside triphosphate hydrolases superfamily protein	3.95104	2.94953	2.45887	1.52596	2.77661	0.643564	4.50162	1.15303	0.463647	3.77536	5.48878	5.02883	2.51315	1.81024	1.40295	1.11445	2.22457	2.32437	10.1259	0.310945	2.1922	4.6789	12.6779
GH_D03G0237	D03	2197593	2200330	TM53470_TM53489_TM53490_TM53491_TM53497_TM53509_TM53514_TM53515_TM53516_TM53525	qtl61	AT4G36980	CLK4-associating serine/arginine-rich protein	18.154	12.0237	4.33357	10.0925	12.7701	16.1729	8.28048	14.3319	14.2093	16.9773	49.0414	25.4276	25.9652	13.7875	13.7863	22.7438	17.689	15.1145	6.66287	9.26768	10.4599	6.52973	7.56654
GH_D03G0238	D03	2210568	2211764	TM53470_TM53489_TM53490_TM53491_TM53497_TM53509_TM53514_TM53515_TM53516_TM53525	qtl61	AT5G67020	hypothetical protein	4.23663	3.06	1.47778	1.59386	2.88252	1.6836	11.6002	0.440124	0.663984	13.5733	0.705785	1.28776	0.908667	2.38841	1.71002	2.94763	15.372	1.71492	1.33961	10.0194	15.3436	16.0615	1.74653
GH_D03G0242	D03	2245623	2247775	TM53470_TM53489_TM53490_TM53491_TM53497_TM53509_TM53514_TM53515_TM53516_TM53525	qtl61	AT5G67130	PLC-like phosphodiesterases superfamily protein	8.89207	8.42803	15.588	5.24294	14.7207	7.90028	2.76631	3.20266	5.15367	9.49196	28.0067	16.8275	14.4875	16.4405	18.0178	11.2549	9.63126	7.99329	14.4287	3.64038	3.61656	0.287717	0.53373
GH_D03G0246	D03	2314901	2318348	TM53470_TM53489_TM53490_TM53491_TM53497_TM53509_TM53514_TM53515_TM53516_TM53525	qtl61	AT4G36910	Cystathionine beta-synthase (CBS) family protein	55.698	86.2198	49.5631	21.8916	26.8233	37.0643	76.3955	19.371	25.1162	65.0351	15.2572	14.1001	12.9591	24.594	28.8155	45.7871	58.8324	28.5723	24.8413	55.3901	97.9042	28.6635	51.5302
GH_D03G0247	D03	2325104	2325598	TM53470_TM53489_TM53490_TM53491_TM53497_TM53509_TM53514_TM53515_TM53516_TM53525	qtl61	AT2G23340	DREB and EAR motif protein 3	33.0715	19.354	28.2436	15.4864	12.361	16.6546	21.1323	16.2756	8.45998	37.1053	15.6433	43.5202	34.9395	19.8547	20.32	23.3518	20.9861	12.2642	13.5023	20.0542	35.9636	58.5941	2.54739
GH_D03G0248	D03	2357773	2366331	TM53470_TM53489_TM53490_TM53491_TM53497_TM53509_TM53514_TM53515_TM53516_TM53525	qtl61	AT5G47820	P-loop containing nucleoside triphosphate hydrolases superfamily protein	12.1855	7.93952	0.394768	0.818157	3.95649	1.39073	0.27593	2.12612	2.36747	0.928978	1.72143	1.58337	2.13	30.501	49.7284	18.3243	17.0392	10.8428	1.32915	40.5677	22.0763	1.66828	0.992946
GH_D03G0249	D03	2367912	2370856	TM53470_TM53489_TM53490_TM53491_TM53497_TM53509_TM53514_TM53515_TM53516_TM53525	qtl61	AT5G67200	Leucine-rich repeat protein kinase family protein	9.47944	9.71792	3.2113	0.686105	8.37569	2.50497	4.14792	2.50032	1.21805	2.23998	13.2196	19.5111	9.00639	6.47508	9.14188	7.64158	9.36669	8.15052	3.70457	2.13609	3.10627	0.515391	0.03784
GH_D03G0254	D03	2416044	2418167	TM53470_TM53489_TM53490_TM53491_TM53497_TM53509_TM53514_TM53515_TM53516_TM53525	qtl61	AT5G67230	Nucleotide-diphospho-sugar transferases superfamily protein	26.6439	40.193	2.75058	4.92089	16.731	15.8788	12.4526	10.9666	11.084	9.60979	5.48149	3.54859	3.4573	5.16057	4.29391	122.593	256.727	14.0922	15.6826	2.417	6.4381	0.982405	0.911112
GH_D03G0256	D03	2424101	2426128	TM53470_TM53489_TM53490_TM53491_TM53497_TM53509_TM53514_TM53515_TM53516_TM53525	qtl61	AT5G67250	SKP1/ASK1-interacting protein 2	12.4641	10.0817	1.94403	6.48414	8.32086	11.6878	7.10934	8.44311	9.46376	8.94155	13.4678	7.81357	8.40371	5.98248	4.85281	11.1526	6.60085	5.31434	4.64526	8.49895	10.5025	5.21113	3.11198
GH_D03G0258	D03	2462429	2464183	TM53470_TM53489_TM53490_TM53491_TM53497_TM53509_TM53514_TM53515_TM53516_TM53525	qtl61	AT5G67270	end binding protein 1C	13.0692	8.85706	5.3021	0	2.11271	0	0.0864037	0.008204	0.0159737	1.25175	27.5703	18.6442	10.5508	12.321	19.0097	10.3859	14.9509	12.5097	3.36807	0.867768	0.025697	0	0
GH_D03G0265	D03	2529920	2534271	TM53470_TM53489_TM53490_TM53491_TM53497_TM53509_TM53514_TM53515_TM53516_TM53525	qtl61	AT5G43100	Eukaryotic aspartyl protease family protein	0.21694	0.25032	0.0690797	0.193605	0.828375	1.00904	0.417288	0.172921	0.310751	0.145915	3.15805	1.83209	0.77079	1.71668	2.47922	1.66645	1.02328	1.11569	0.225042	0.723079	0.789302	0.820267	0.579118
GH_D03G0275	D03	2649894	2650979	TM53470_TM53489_TM53490_TM53491_TM53497_TM53509_TM53514_TM53515_TM53516_TM53525	qtl61	AT4G33890	transcriptional regulator of RNA polII%2C SAGA%2C subunit	2.9459	1.64644	1.36027	3.51382	5.14232	4.67382	5.77675	2.94136	2.36412	4.49525	3.71596	2.64546	3.09172	2.19748	3.9989	4.62188	4.93161	2.35883	6.02088	0.935512	1.38154	1.01854	0.830638
GH_D03G0280	D03	2711274	2713843	TM53470_TM53489_TM53490_TM53491_TM53497_TM53509_TM53514_TM53515_TM53516_TM53525	qtl61	AT2G14820	Phototropic-responsive NPH3 family protein	17.0065	11.0995	4.4737	1.6728	4.84948	6.73753	4.55281	0.651581	0.418456	5.34405	27.5397	53.5261	33.0141	27.3177	42.0621	15.2393	7.84655	16.4303	8.79552	2.97921	4.16344	2.66097	0.831868
GH_D03G0281	D03	2724850	2726805	TM53470_TM53489_TM53490_TM53491_TM53497_TM53509_TM53514_TM53515_TM53516_TM53525	qtl61	-	-	7.91679	5.48914	12.8814	3.43673	4.89728	6.44206	6.86177	2.7684	1.4098	4.56484	4.7108	11.8969	9.56785	8.39332	7.43465	2.95561	7.84722	4.64356	18.5809	5.91639	4.68299	3.32751	1.33092
GH_D03G0285	D03	2767384	2767824	TM53470_TM53489_TM53490_TM53491_TM53497_TM53509_TM53514_TM53515_TM53516_TM53525	qtl61	AT3G49910	Translation protein SH3-like family protein	189.787	114.699	170.479	32.7224	172.567	112.526	97.8277	65.2377	59.0549	102.069	118.183	79.7819	74.1245	229.139	216.569	112.319	132.227	102.531	152.016	81.4048	122.221	70.3393	79.093
GH_D03G0287	D03	2821346	2822920	TM53470_TM53489_TM53490_TM53491_TM53497_TM53509_TM53514_TM53515_TM53516_TM53525	qtl61	AT4G37650	GRAS family transcription factor	15.8613	6.84726	2.33248	3.34121	7.67539	4.63137	9.9345	3.50113	1.77245	6.62293	2.62003	3.14273	1.53986	1.54473	2.00285	2.5854	3.62068	5.16878	4.51436	0.563581	0.647748	10.864	32.0852
GH_D03G0288	D03	2827342	2829500	TM53470_TM53489_TM53490_TM53491_TM53497_TM53509_TM53514_TM53515_TM53516_TM53525	qtl61	AT3G49880	glycosyl hydrolase family protein 43	15.0219	15.7143	1.24004	2.30274	6.03702	9.09709	5.28793	1.6069	3.37717	4.51755	2.55178	2.04808	3.45719	9.33845	11.8264	14.7995	20.4007	5.12589	2.70993	21.8702	51.1422	62.5685	52.8576
GH_D03G0289	D03	2834397	2836424	TM53470_TM53489_TM53490_TM53491_TM53497_TM53509_TM53514_TM53515_TM53516_TM53525	qtl61	AT3G49870	ADP-ribosylation factor-like A1C	8.40474	7.2147	3.63203	1.41217	3.58584	0.968663	4.24407	1.4699	2.743	9.01429	16.2195	20.0962	17.6674	20.8843	21.0575	8.25817	12.2685	3.79876	4.02322	15.7714	8.37206	7.69756	3.71079
GH_D03G0293	D03	2867316	2869474	TM53470_TM53489_TM53490_TM53491_TM53497_TM53509_TM53514_TM53515_TM53516_TM53525	qtl61	AT5G67620	DUF4228 domain protein	27.1333	24.8168	15.6127	7.68022	32.9658	25.4601	7.1136	20.7066	31.1132	13.7718	14.6693	13.2112	13.9791	9.22962	10.6514	59.9057	109.46	6.49556	13.6074	71.9026	100.662	59.8059	11.4708
GH_D03G0301	D03	2976483	2979621	TM53470_TM53489_TM53490_TM53491_TM53497_TM53509_TM53514_TM53515_TM53516_TM53525	qtl61	AT3G49800	BSD domain-containing protein	27.272	29.0197	4.96835	15.9494	22.9585	19.9199	20.8013	22.5716	21.0631	25.0424	19.1314	23.6473	22.2107	26.5505	25.2947	26.9571	36.152	9.12091	9.50462	20.4461	35.9091	38.3808	41.4235
GH_D03G0307	D03	3105733	3108200	TM53470_TM53489_TM53490_TM53491_TM53497_TM53509_TM53514_TM53515_TM53516_TM53525	qtl61	AT2G22840	growth-regulating factor 1	3.8252	3.2136	1.98853	0.0961043	3.10857	0.702555	0.873155	0.312283	0.311186	1.33029	8.23808	9.2483	9.71248	8.96129	9.1607	3.45366	6.17606	16.4129	7.16223	1.14152	0.139189	0.0625437	0.080733
GH_D03G0310	D03	3187156	3189066	TM53470_TM53489_TM53490_TM53491_TM53497_TM53509_TM53514_TM53515_TM53516_TM53525	qtl61	AT5G65820	Pentatricopeptide repeat (PPR) superfamily protein	5.72682	4.77396	1.59576	2.35951	4.8075	4.60712	2.55997	3.12153	1.73728	3.91235	7.2733	6.39312	4.61908	4.02538	4.94761	8.88574	5.43487	5.72041	2.40782	1.64618	2.1927	1.32698	2.19243
GH_D03G0311	D03	3189735	3191949	TM53470_TM53489_TM53490_TM53491_TM53497_TM53509_TM53514_TM53515_TM53516_TM53525	qtl61	AT2G14520	CBS domain protein (DUF21)	2.38611	1.73181	0.42733	1.02237	2.1458	0.956346	2.03759	0.878224	1.32268	2.28507	7.16011	9.37064	6.85193	2.64962	1.40506	2.11049	3.28279	0.380276	0.451567	0.32862	1.66968	0.500815	1.56574
GH_D03G0316	D03	3221421	3226568	TM53470_TM53489_TM53490_TM53491_TM53497_TM53509_TM53514_TM53515_TM53516_TM53525	qtl61	AT5G65770	little nuclei4	15.5473	14.6813	2.41273	6.14996	14.1639	10.8268	6.27027	8.72992	7.06329	8.82906	18.6456	28.1849	23.7915	17.6635	12.3097	11.3052	12.191	7.97626	3.37332	5.47535	10.1101	7.01494	14.4039
GH_D03G0317	D03	3232110	3235752	TM53470_TM53489_TM53490_TM53491_TM53497_TM53509_TM53514_TM53515_TM53516_TM53525	qtl61	AT5G65760	Serine carboxypeptidase S28 family protein	13.2187	12.3435	3.9885	5.0997	8.04203	10.6668	4.66263	1.99842	4.96459	7.77213	16.1785	8.42183	8.24855	5.49232	8.86898	11.281	8.39423	3.19411	6.96169	4.54439	7.92719	6.91079	6.96764
GH_D08G0106	D08	768128	771328	TM66896_TM66897	qtl78	AT1G08370	decapping 1	14.4978	14.6059	3.32989	11.8713	14.1009	19.3681	14.4739	18.7583	15.5517	15.1191	11.9672	14.8139	12.3299	13.4589	15.9032	11.8004	16.6396	7.8322	3.08605	6.49871	21.6318	13.357	28.2984
GH_D08G0107	D08	772586	775178	TM66896_TM66897	qtl78	AT5G22320	Leucine-rich repeat (LRR) family protein	5.27264	3.93784	0.90363	2.86223	3.94289	5.55127	2.87804	2.76596	2.38374	3.40535	5.54632	9.14986	3.81666	2.82711	3.56045	3.76745	3.75997	1.75086	0.62183	0.733889	1.02534	0.228933	2.59068
GH_D08G0108	D08	775204	775584	TM66896_TM66897	qtl78	-	-	10.3981	7.19439	2.8537	4.39308	9.65713	9.05974	3.42152	6.2513	5.25444	4.73239	5.61247	17.9932	8.79089	6.14674	6.68618	4.82616	6.20428	5.05292	2.15121	1.33972	2.31414	0.875888	2.44298
GH_D08G0110	D08	789287	790993	TM66896_TM66897	qtl78	AT1G50730	hypothetical protein	1.49167	2.16332	1.6102	1.05101	1.70826	1.24538	4.85511	0.412596	0.374364	0	3.62596	4.80266	7.75194	2.00557	1.44708	0.763355	2.00151	1.00008	0	0.883272	0.964925	0.199638	0
GH_D08G0111	D08	828335	829177	TM66896_TM66897	qtl78	AT5G22250	Polynucleotidyl transferase%2C ribonuclease H-like superfamily protein	200.319	303.793	153.84	78.5091	62.7393	140.714	198.099	101.955	88.7976	63.5271	206.719	692.227	645.806	16.6189	3.56342	105.127	22.0769	39.1978	21.5734	7.68701	6.53864	4.73665	2.19492
GH_D08G0112	D08	830383	838803	TM66896_TM66897	qtl78	AT1G08420	BRI1 suppressor 1 (BSU1)-like 2	12.572	9.63584	2.07127	6.73781	8.51362	10.0158	7.92838	9.52599	6.00046	8.61872	18.0706	11.4212	8.90803	7.0993	9.66343	19.9447	9.27965	18.7883	2.17188	5.11404	5.62492	5.2382	2.70192
GH_D08G0117	D08	876767	880767	TM66896_TM66897	qtl78	AT2G27030	calmodulin 5	141.74	147.951	75.99	107.392	146.262	58.644	89.6796	83.0109	228.85	86.4966	52.759	74.5403	43.6404	230.392	253.192	171.936	179.781	78.2705	118.284	349.72	395.544	357.354	257.334
GH_D08G0121	D08	902004	910238	TM66896_TM66897	qtl78	AT2G28520	vacuolar proton ATPase A1	10.172	8.31433	2.13717	4.59989	5.22474	5.58004	8.99756	6.5544	5.00158	7.98527	5.07844	3.52049	3.27256	5.01991	7.88391	7.10326	8.93649	5.24452	3.92888	5.4294	7.28125	12.1208	11.1798
GH_D08G0126	D08	958611	958937	TM66896_TM66897	qtl78	AT5G60460	Preprotein translocase Sec%2C Sec61-beta subunit protein	3.23607	2.62627	1.27433	0.226255	5.84575	1.32561	1.34026	0.443917	0.221598	2.6327	0.840064	0.866189	0.935169	7.74413	10.5907	5.13954	2.53968	4.71	3.96392	3.42881	2.36035	1.0339	1.19387
GH_D08G0127	D08	967347	971188	TM66896_TM66897	qtl78	AT5G60550	geminivirus rep interacting kinase 2	18.1522	15.3442	3.46522	13.6608	7.54017	12.0954	5.66258	10.0454	7.93841	7.88107	17.2341	12.1425	9.81567	10.7387	14.6347	16.6551	18.441	11.9533	8.99025	15.2337	19.3605	15.6649	19.9046
GH_D08G0132	D08	987639	992274	TM66896_TM66897	qtl78	AT5G19485	transferases/nucleotidyltransferase	8.65884	6.35981	3.10151	3.94664	7.9211	9.20132	7.82314	5.98596	2.6981	7.0787	6.93486	2.73935	4.07334	7.03011	7.68692	8.74587	9.95828	5.9304	4.47688	9.48101	12.4306	6.70608	7.20483
GH_D08G0134	D08	997831	998423	TM66896_TM66897	qtl78	AT4G05030	Copper transport protein family	0.273466	0.031462	0.586041	0.523983	2.25377	7.30222	0.74625	1.25961	0.086209	0.366537	2.67685	0.690253	0.761451	0	2.47663	12.1187	6.26971	0.244399	11.2909	3.62799	1.27796	0.124876	0.150406
GH_D08G0135	D08	1001233	1006891	TM66896_TM66897	qtl78	AT5G12290	dgd1 suppressor 1	4.69807	2.65072	1.48729	1.55222	4.36634	3.21492	2.49906	2.44984	1.53683	2.67184	7.93347	5.72497	4.83351	6.90476	7.06348	5.13016	5.78684	4.44279	1.49957	4.51732	4.09256	2.98727	2.4305
GH_D08G0141	D08	1059787	1063677	TM66896_TM66897	qtl78	AT4G03250	Homeodomain-like superfamily protein	2.8753	3.07005	1.11048	3.43859	3.40117	4.32505	7.27575	1.95756	2.6582	2.38275	3.55998	1.58168	3.68906	3.46408	4.16617	5.05067	4.23977	8.24451	2.03762	1.46315	1.40342	0.81082	0.593916
GH_D09G0085	D09	1810402	1814958	TM70016_TM70042_TM70049_TM70090	qtl81	AT3G59030	MATE efflux family protein	7.7361	3.66502	0.983262	4.09326	7.72784	6.92156	1.99171	6.56281	2.96133	1.74564	1.55315	1.7469	0.857428	23.3816	26.1299	20.8164	5.56968	3.0363	2.27935	17.912	12.4193	20.0881	14.4954
GH_D09G0091	D09	2078524	2082190	TM70016_TM70042_TM70049_TM70090	qtl81	AT4G19645	TRAM%2C LAG1 and CLN8 (TLC) lipid-sensing domain containing protein	2.23172	2.3357	0.748101	0.757876	0.577432	0.950806	0.76203	1.37779	0.986101	2.89072	4.33853	3.21855	3.61738	2.79474	2.78817	3.23384	3.0207	1.50343	4.89925	3.60206	3.03221	2.92144	10.7771
GH_D09G0093	D09	2150400	2157217	TM70016_TM70042_TM70049_TM70090	qtl81	AT5G15610	Proteasome component (PCI) domain protein	12.5644	10.3192	13.092	6.68962	15.0682	13.2518	12.8624	7.97572	5.39399	11.762	14.0192	6.93414	9.52366	16.4897	13.0564	7.88743	12.467	7.36818	13.3977	6.11653	9.75014	6.04751	4.40785
GH_D09G0095	D09	2166834	2167967	TM70016_TM70042_TM70049_TM70090	qtl81	AT3G02160	Bromodomain transcription factor	9.58306	5.51293	7.13206	6.11666	10.2137	10.3262	9.64525	6.84424	5.01192	9.28989	14.5847	22.2838	15.2915	3.42243	5.79747	7.69206	6.06426	6.536	12.9581	1.38048	0.902456	0.543687	0.57459
GH_D09G0096	D09	2229676	2234789	TM70016_TM70042_TM70049_TM70090	qtl81	AT5G60980	Nuclear transport factor 2 (NTF2) family protein with RNA binding (RRM-RBD-RNP motifs) domain-containing protein	7.87087	5.63166	3.64415	2.27141	9.78999	4.14501	2.9988	6.72101	1.96862	3.80765	11.0338	10.0343	7.51438	7.79791	11.1243	10.539	7.95724	9.10998	1.96405	4.11741	5.28791	13.404	5.88442
GH_D09G0098	D09	2278126	2281521	TM70016_TM70042_TM70049_TM70090	qtl81	AT3G02130	receptor-like protein kinase 2	4.85177	2.40524	0.91057	2.32734	3.6422	4.59274	2.42523	5.48057	2.25264	1.75053	8.44658	8.51664	6.40459	2.24875	2.55272	4.43314	2.03703	3.5129	0.494873	0.908204	0.792206	0.496362	1.2444
GH_D09G0102	D09	2386298	2389484	TM70016_TM70042_TM70049_TM70090	qtl81	AT5G39220	alpha/beta-Hydrolases superfamily protein	0.241739	0.195025	1.99449	0	0.0797673	0.089903	0	0.158448	0	0.696427	7.72997	4.00607	2.48998	5.07165	8.13219	1.4243	1.48875	3.11962	8.14064	0.698859	0.140977	0.0180993	0
GH_D09G0106	D09	2475151	2477289	TM70016_TM70042_TM70049_TM70090	qtl81	AT5G15530	biotin carboxyl carrier protein 2	36.1576	37.2915	27.7093	6.54946	31.205	20.6869	23.2098	7.08918	8.09864	27.1116	31.9553	12.4455	11.6085	63.6641	67.149	26.06	30.6673	45.5721	33.6176	25.8739	31.5121	24.9957	47.775
GH_D09G0109	D09	2492859	2496361	TM70016_TM70042_TM70049_TM70090	qtl81	AT3G01015	TPX2 (targeting protein for Xklp2) protein family	1.95203	1.44673	0.785719	0.237006	0.781605	0.393498	0.057583	0.065068	0.166463	0.668065	7.8167	5.8859	2.08587	2.96534	3.00946	1.3643	1.51102	1.84634	0.636394	0.671244	1.07297	0.666065	0.374091
GH_D09G0111	D09	2517460	2526561	TM70016_TM70042_TM70049_TM70090	qtl81	AT3G29320	Glycosyl transferase%2C family 35	10.7612	36.1433	12.6881	19.2108	70.4704	30.0519	5.22986	24.6451	35.0277	30.5153	83.2048	47.1751	28.6436	33.6759	47.7107	137.798	126.673	106.715	41.0007	14.3485	16.2248	5.07363	26.5232
GH_D09G0112	D09	2535357	2536717	TM70016_TM70042_TM70049_TM70090	qtl81	AT3G29310	calmodulin-binding protein-like protein	9.23308	6.86455	2.56329	5.55575	9.33438	4.36226	1.65972	2.22357	3.03408	3.98621	14.2188	11.6433	7.74103	5.58651	6.30391	7.9963	4.81117	3.11581	5.46345	2.63765	3.77404	0.997977	2.59769
GH_D09G0116	D09	2583062	2586927	TM70016_TM70042_TM70049_TM70090	qtl81	AT3G29280	hypothetical protein	2.48866	1.88303	2.40031	2.19662	1.90524	2.62139	0.425919	0.400531	2.20109	2.29948	5.72033	5.17384	4.3546	5.79559	6.57752	3.90356	3.15929	3.78561	5.88442	2.46894	2.44986	0.719165	1.27173
GH_D09G0117	D09	2588585	2589331	TM70016_TM70042_TM70049_TM70090	qtl81	AT5G39360	EID1-like 2	11.6096	10.8891	12.085	8.3771	9.15993	7.89407	4.80123	6.88955	6.32498	3.69927	13.8323	14.7045	13.5128	9.30583	9.78178	9.79508	10.885	5.69352	13.5607	2.76473	3.74309	3.8649	2.20654
GH_D09G0121	D09	2643586	2649415	TM70016_TM70042_TM70049_TM70090	qtl81	AT5G15410	Cyclic nucleotide-regulated ion channel family protein	0.526149	0.291552	0.270547	0.119271	1.82243	2.37043	0.135601	0.009923	0.706067	0.527844	0.342865	0.00912467	0	0	0.0178753	0.289653	0.202521	0.0707263	8.43216	0	0.016281	0	0.122281
GH_D09G0132	D09	2877640	2881609	TM70128_TM70129_TM70130_TM70132	qtl82	AT3G01090	SNF1 kinase homolog 10	34.1543	26.7158	13.9269	23.7951	27.3369	32.6875	21.7875	24.8679	25.9152	18.2272	35.5867	33.8397	29.9983	23.0178	25.5537	24.699	29.9197	15.5019	17.6737	17.2269	24.3045	23.7093	28.2062
GH_D09G0135	D09	2963712	2965026	TM70128_TM70129_TM70130_TM70132	qtl82	AT2G16710	Iron-sulfur cluster biosynthesis family protein	8.76469	6.11285	1.11765	1.41545	4.15557	2.44234	1.29582	0.848898	2.25738	4.0446	12.0974	14.4492	16.6233	3.94753	5.29109	4.47182	5.66535	4.32159	3.34373	2.44577	1.84928	1.13626	0
GH_D09G0136	D09	2994471	2998934	TM70128_TM70129_TM70130_TM70132	qtl82	AT5G39500	GNOM-like 1	7.84634	8.57792	1.58884	6.19963	8.33487	6.65315	4.77061	6.3742	5.50417	5.0735	4.83886	3.61672	3.54536	5.67123	7.68581	13.4886	9.79892	8.87794	1.28764	4.77568	7.20911	13.2663	5.69723
GH_D09G0137	D09	3002970	3005541	TM70128_TM70129_TM70130_TM70132	qtl82	AT3G29090	pectin methylesterase 31	37.4705	41.6734	27.8568	37.5606	61.0505	48.8425	43.7654	21.8129	42.3399	65.6842	54.9477	36.6462	42.7835	55.9237	62.3223	96.3445	95.1875	40.2961	40.6664	51.2832	67.877	53.3219	44.4135
GH_D09G0141	D09	3022057	3026023	TM70128_TM70129_TM70130_TM70132	qtl82	AT3G29060	EXS (ERD1/XPR1/SYG1) family protein	0.508242	0.66951	0.0727203	1.97157	0.14431	0.243695	0.559436	0.54679	0.0846283	0.852895	0.852764	2.16634	5.78672	19.5461	31.4452	12.037	10.5991	4.53127	0.40853	33.6837	25.3227	1.09033	0.048094
GH_D09G0144	D09	3123957	3126801	TM70128_TM70129_TM70130_TM70132	qtl82	AT5G15270	RNA-binding KH domain-containing protein	12.7066	13.8336	4.36195	9.5571	11.3691	12.5678	10.0676	7.90358	7.00075	10.1874	12.8725	8.21772	6.49901	11.511	14.883	16.8039	14.5181	17.3913	4.01357	5.55421	6.16055	5.18356	5.03846
GH_D09G1606	D09	43179344	43182298	TM72467_TM72469_TM72471_TM72472_TM72482_TM72485_TM72488_TM72496	qtl83	AT5G03300	adenosine kinase 2	100.464	141.004	80.528	18.0299	104.196	28.2081	52.0059	41.7685	34.8655	81.7782	41.1955	18.842	35.4564	483.04	420.589	113.198	161.584	93.0847	51.0847	311.159	250.427	233.705	143.87
GH_D09G1611	D09	43245254	43247770	TM72467_TM72469_TM72471_TM72472_TM72482_TM72485_TM72488_TM72496	qtl83	AT4G30080	auxin response factor 16	7.94203	8.73767	2.12662	4.20335	7.12986	6.40958	1.17194	3.08493	3.73136	7.12428	23.1887	16.0406	13.3428	12.2875	17.6862	18.3893	11.4563	19.6799	5.99243	6.33676	5.82895	3.68869	2.42696
GH_D09G1613	D09	43261968	43263434	TM72467_TM72469_TM72471_TM72472_TM72482_TM72485_TM72488_TM72496	qtl83	AT2G37195	acyl-CoA-binding domain protein	2.25382	3.20027	2.62589	4.29463	4.21402	3.97743	0.523983	1.10018	4.09661	0.711062	20.1561	26.7667	21.3056	13.128	12.2522	27.0698	15.3953	5.95871	15.5158	29.8776	22.8501	39.059	3.3689
GH_D09G1614	D09	43273097	43273651	TM72467_TM72469_TM72471_TM72472_TM72482_TM72485_TM72488_TM72496	qtl83	AT5G03230	senescence regulator (Protein of unknown function%2C DUF584)	11.9868	11.5703	3.65371	45.3293	34.1268	34.792	7.12138	35.6453	45.0133	2.1555	79.0925	79.4622	168.632	38.612	20.6358	34.8242	17.6553	5.74532	10.2823	36.9876	26.8028	37.163	31.3815
GH_D09G1615	D09	43275982	43276482	TM72467_TM72469_TM72471_TM72472_TM72482_TM72485_TM72488_TM72496	qtl83	AT5G60670	Ribosomal protein L11 family protein	24.2083	16.3785	31.6674	7.76716	33.8338	19.3373	16.4395	14.9255	11.2104	15.9503	16.2239	16.014	22.3272	36.0821	37.1751	17.0727	13.5853	7.9228	25.2683	24.1417	15.7786	6.17334	30.1342
GH_D09G1618	D09	43304835	43307417	TM72467_TM72469_TM72471_TM72472_TM72482_TM72485_TM72488_TM72496	qtl83	AT3G09780	CRINKLY4 related 1	1.6057	0.238043	0.12676	0	0.702594	0.090154	0	0	0.030008	0.13882	0.627053	0.0597317	0.242058	1.05918	0.92898	1.86807	4.01159	0.975395	0.603793	0.00556133	0.121737	0	0.027773
GH_D09G1626	D09	43407743	43409242	TM72467_TM72469_TM72471_TM72472_TM72482_TM72485_TM72488_TM72496	qtl83	AT2G37120	S1FA-like DNA-binding protein	29.2287	23.3162	30.7152	10.3266	30.6306	20.7078	36.126	14.1177	12.7928	20.9333	65.7397	42.7114	38.5207	44.4394	26.5597	48.772	78.0376	134.456	206.726	43.2707	32.1057	29.628	24.322
GH_D09G1628	D09	43421668	43422534	TM72467_TM72469_TM72471_TM72472_TM72482_TM72485_TM72488_TM72496	qtl83	AT2G37100	protamine P1 family protein	0.888053	2.90624	4.08255	7.00288	2.48171	7.28107	7.5291	2.03784	1.54729	4.39069	16.5239	15.5552	14.1471	4.67277	3.88979	2.73095	2.12748	1.34464	3.20509	4.26541	5.00668	2.30832	0
GH_D09G1629	D09	43443593	43446352	TM72467_TM72469_TM72471_TM72472_TM72482_TM72485_TM72488_TM72496	qtl83	AT5G02970	alpha/beta-Hydrolases superfamily protein	17.978	9.89622	3.84645	16.313	15.5394	24.4821	7.7539	17.0053	13.88	10.7881	10.7029	23.1177	23.8372	14.6355	13.1944	24.7872	8.46597	12.3844	3.51727	12.1141	11.1736	11.2602	4.07833
GH_D09G1630	D09	43447899	43450453	TM72467_TM72469_TM72471_TM72472_TM72482_TM72485_TM72488_TM72496	qtl83	AT5G03040	IQ-domain 2	3.00661	5.09543	1.96159	2.05519	2.77517	2.8319	2.46428	1.59324	3.15818	7.65177	9.02382	6.15004	2.17297	9.00893	7.96811	6.46879	3.29046	1.30567	9.95821	4.64747	5.82974	5.8883	213.285
GH_D09G1631	D09	43452675	43454730	TM72467_TM72469_TM72471_TM72472_TM72482_TM72485_TM72488_TM72496	qtl83	AT3G05330	cyclin family	2.43052	2.14879	4.69691	2.35812	2.40602	2.04555	0.983551	1.04699	1.17226	0	3.53331	3.16886	3.87731	4.31983	6.17519	4.44621	8.50116	1.7458	0	10.2757	19.5261	4.93063	0
GH_D09G1632	D09	43458096	43459821	TM72467_TM72469_TM72471_TM72472_TM72482_TM72485_TM72488_TM72496	qtl83	AT2G37090	Nucleotide-diphospho-sugar transferases superfamily protein	10.823	27.6229	0.891229	1.33706	2.43106	0.932628	0.785569	0.761883	6.1569	0.938013	0.118421	0.0170973	0.073391	0.745923	2.18255	70.217	257.253	2.81214	10.0053	29.3875	152.536	385.125	176.541
GH_D09G1633	D09	43478470	43481033	TM72467_TM72469_TM72471_TM72472_TM72482_TM72485_TM72488_TM72496	qtl83	AT2G37080	ROP interactive partner 3	4.67345	3.58735	2.22332	0.044064	3.24411	0.740944	0.285665	0.158021	1.43751	0.738373	26.2075	17.3235	7.99609	4.89975	7.39818	10.1037	3.56892	5.27123	1.35484	0.88679	0.396366	0.05081	0.096373
GH_D09G1634	D09	43484867	43485998	TM72467_TM72469_TM72471_TM72472_TM72482_TM72485_TM72488_TM72496	qtl83	AT5G02960	Ribosomal protein S12/S23 family protein	130.44	99.2926	121.806	19.3259	91.1843	53.4009	50.8517	12.284	18.7623	28.3275	68.4698	63.6122	70.031	153.476	138.035	101.836	85.7654	74.3515	184.819	137.788	92.991	80.0127	37.0482
GH_D09G1644	D09	43583242	43584858	TM72467_TM72469_TM72471_TM72472_TM72482_TM72485_TM72488_TM72496	qtl83	AT3G53950	glyoxal oxidase-related protein	8.05335	17.4899	4.79763	3.15466	9.31951	5.38448	21.0976	1.62143	8.23312	11.7177	54.2699	37.7241	41.1548	8.8386	4.01859	12.097	6.40561	7.1376	1.17258	1.09525	0.778026	0.764598	0.847832
GH_D09G1645	D09	43593644	43595905	TM72467_TM72469_TM72471_TM72472_TM72482_TM72485_TM72488_TM72496	qtl83	AT3G53940	Mitochondrial substrate carrier family protein	6.34698	5.02493	5.46175	2.09689	12.5462	6.96959	6.98204	4.01438	1.98675	7.49625	19.7504	11.7138	10.1459	3.66128	6.56524	6.4228	4.63802	10.4868	4.90737	2.39934	1.52258	1.99665	0.860228
GH_D09G1648	D09	43621539	43624085	TM72467_TM72469_TM72471_TM72472_TM72482_TM72485_TM72488_TM72496	qtl83	AT5G02040	prenylated RAB acceptor 1.A1	9.15178	7.096	3.53608	6.57042	10.4063	13.2594	10.6265	6.44938	7.84841	10.7148	17.7613	15.9115	15.4362	10.2705	10.9551	11.2233	12.4681	16.5208	18.1958	3.35777	4.36711	2.00894	5.54304
GH_D09G1649	D09	43629688	43632157	TM72467_TM72469_TM72471_TM72472_TM72482_TM72485_TM72488_TM72496	qtl83	AT3G53900	uracil phosphoribosyltransferase	17.3338	21.6545	22.9664	13.1457	21.7995	19.1988	20.8762	15.8255	11.5415	20.0458	12.6179	11.2474	6.36934	18.5941	24.0652	15.7295	15.3969	11.3822	9.38325	16.2321	16.7614	20.6545	12.8623
GH_D09G1653	D09	43643185	43645507	TM72467_TM72469_TM72471_TM72472_TM72482_TM72485_TM72488_TM72496	qtl83	AT3G53850	Uncharacterized protein family (UPF0497)	4.73278	3.66198	2.04978	0.512493	3.81117	4.26936	3.13534	1.57261	1.70264	4.46014	9.06395	2.3833	2.47063	5.774	6.98917	3.76768	6.28598	4.73313	5.53352	2.97238	3.04827	1.87697	1.83169
GH_D09G1658	D09	43682720	43683784	TM72467_TM72469_TM72471_TM72472_TM72482_TM72485_TM72488_TM72496	qtl83	AT3G46620	zinc finger (C3HC4-type RING finger) family protein	8.80969	14.256	1.5916	11.9035	8.91561	13.8882	12.6226	12.2466	10.016	10.4922	7.57181	9.16658	11.5662	3.01975	3.68353	14.283	6.37369	4.48602	1.45226	1.75223	1.45234	1.44681	2.02339
GH_D09G1661	D09	43700650	43701981	TM72467_TM72469_TM72471_TM72472_TM72482_TM72485_TM72488_TM72496	qtl83	AT5G02190	Eukaryotic aspartyl protease family protein	1.22708	2.54069	0.380134	0.194737	0.394362	0.0878127	0.150934	0.0155553	0.199931	0.202348	0.20246	0.169634	0.0773807	0.641185	1.05207	1.55168	3.16561	0.391999	0.134611	0.0157877	0.617573	1.47255	0.25664
GH_D09G1663	D09	43727142	43728832	TM72467_TM72469_TM72471_TM72472_TM72482_TM72485_TM72488_TM72496	qtl83	AT5G43290	WRKY DNA-binding protein 49	0.266627	0.0566487	2.89965	0.259207	0.1627	0.521729	0.976805	0.0223617	0.018746	0.207106	1.80247	0.713406	2.50883	1.22381	0.637509	2.83683	3.96147	5.34621	11.6928	10.2	11.8787	1.22665	0.192742
GH_D09G1664	D09	43731766	43733236	TM72467_TM72469_TM72471_TM72472_TM72482_TM72485_TM72488_TM72496	qtl83	AT1G07510	FTSH protease 10	0.345333	0.186001	0.220851	0.403004	0.541395	0.526936	1.31868	1.22145	0.533064	1.14446	3.25085	2.49379	1.77344	1.24204	0.9899	2.38205	0.842448	0.495218	0.543061	0.466216	0.452263	0.0718903	0.241597
GH_D09G1665	D09	43734514	43736624	TM72467_TM72469_TM72471_TM72472_TM72482_TM72485_TM72488_TM72496	qtl83	AT2G37660	NAD(P)-binding Rossmann-fold superfamily protein	19.0128	28.8385	108.987	7.35586	18.0806	29.286	77.1208	6.08219	7.8138	87.0778	75.0803	52.8056	81.2583	147.297	114.078	137.456	99.9986	42.6238	43.4311	245.283	198.982	141.419	116.353
GH_D09G1666	D09	43737513	43740663	TM72467_TM72469_TM72471_TM72472_TM72482_TM72485_TM72488_TM72496	qtl83	AT1G07540	TRF-like 2	0.3587	0.922233	1.18824	0.380585	0.576148	1.4832	4.37846	0.253554	0.336388	3.71978	6.77104	2.85317	1.91413	1.20838	2.1644	1.26687	1.63524	0.6396	0.805515	0.637971	0.472921	0.140915	0
GH_D09G1668	D09	43754082	43756854	TM72467_TM72469_TM72471_TM72472_TM72482_TM72485_TM72488_TM72496	qtl83	AT2G29050	RHOMBOID-like 1	34.5305	17.5409	4.26705	43.0678	9.92087	27.4479	20.7746	30.2502	40.7743	10.5356	10.0897	9.70003	8.57464	20.3239	16.1136	15.8122	48.7607	4.87067	10.3842	23.2715	70.7694	16.2097	12.0592
GH_D09G1669	D09	43757967	43763035	TM72467_TM72469_TM72471_TM72472_TM72482_TM72485_TM72488_TM72496	qtl83	AT5G02250	Ribonuclease II/R family protein	3.248	3.98092	3.04464	1.55502	3.64222	4.09162	1.69971	2.82374	2.29768	5.23491	5.83578	3.55777	4.49837	2.06014	2.97956	3.10543	2.43122	3.06009	1.07429	1.02593	1.1515	0.694756	0.807947
GH_D09G1670	D09	43784573	43785694	TM72467_TM72469_TM72471_TM72472_TM72482_TM72485_TM72488_TM72496	qtl83	AT2G39700	expansin A4	5.35496	2.73474	11.0319	2.05927	11.3103	10.9348	6.84497	2.31628	0.474492	14.5767	52.6416	42.8294	25.2813	28.8881	49.2734	22.5276	8.54946	21.443	6.38379	28.8537	27.7574	1.20328	0.300601
GH_D09G1671	D09	43789267	43790510	TM72467_TM72469_TM72471_TM72472_TM72482_TM72485_TM72488_TM72496	qtl83	AT5G02280	SNARE-like superfamily protein	21.9639	20.8604	31.183	13.1891	33.6068	26.0454	23.2312	16.5333	11.6929	22.8011	18.3182	18.7157	16.323	30.9691	34.234	20.8336	27.141	12.5169	47.8767	15.7948	24.1238	13.8825	15.5822
GH_D09G1672	D09	43806143	43807934	TM72467_TM72469_TM72471_TM72472_TM72482_TM72485_TM72488_TM72496	qtl83	AT2G28930	protein kinase 1B	15.8258	17.6039	2.88856	19.5119	14.4346	34.038	29.9952	6.22499	14.3383	10.2698	6.25712	8.75358	9.28995	6.43923	4.37476	11.8716	11.4347	4.02583	4.00748	6.2387	21.268	50.9489	47.8095
GH_D09G1676	D09	43855138	43857758	TM72467_TM72469_TM72471_TM72472_TM72482_TM72485_TM72488_TM72496	qtl83	AT5G02410	DIE2/ALG10 family	4.14904	2.92283	0.809374	1.64356	2.54031	2.3431	0.736247	1.46155	3.05734	3.21023	4.6522	2.07433	2.36149	1.86827	2.51375	2.84864	2.58501	1.79006	0.482941	0.977822	1.68917	1.29891	3.55046
GH_D09G1683	D09	43924492	43925040	TM72467_TM72469_TM72471_TM72472_TM72482_TM72485_TM72488_TM72496	qtl83	AT4G17905	RING/U-box superfamily protein	0.30658	1.04338	0.520311	0.473963	0.181057	0.475896	3.49534	1.20069	0.47686	0.841876	0	0.208109	0	0.0504735	0.747541	2.68343	2.58191	0.364465	0	10.2278	17.7005	18.2131	9.53602
GH_D09G1684	D09	43927692	43930349	TM72467_TM72469_TM72471_TM72472_TM72482_TM72485_TM72488_TM72496	qtl83	AT5G02500	heat shock cognate protein 70-1	40.88	21.2527	5.6533	5.50976	14.6841	4.08626	8.63527	15.9188	11.9005	9.07626	2.68853	5.14326	3.59371	22.3504	77.1644	11.3223	15.7915	4.37879	1.17705	41.9988	22.1917	32.9493	31.183
GH_D09G1685	D09	43939076	43940132	TM72467_TM72469_TM72471_TM72472_TM72482_TM72485_TM72488_TM72496	qtl83	-	-	4.91444	1.50468	0.125292	0.251751	1.01405	0.366513	0	0.267482	0.317738	0.801134	24.6569	17.7044	16.4259	16.0205	8.9961	3.51366	4.8623	2.11535	2.08656	2.56859	1.59383	0.168468	1.20297
GH_D09G1687	D09	43947788	43950235	TM72467_TM72469_TM72471_TM72472_TM72482_TM72485_TM72488_TM72496	qtl83	AT5G02520	dentin sialophosphoprotein-like protein	0.390428	0.53138	0.204383	2.05539	0.077169	0.72516	0.844726	1.12959	2.49904	0.342957	2.66347	0.419738	0.370916	0.934831	0.749405	0.781204	1.11839	0.362042	0.100005	0.346485	1.39399	3.37972	0.376756
GH_D09G1688	D09	43953198	43955124	TM72467_TM72469_TM72471_TM72472_TM72482_TM72485_TM72488_TM72496	qtl83	AT2G37550	ARF-GAP domain 7	0.343313	0.582941	0.431998	3.58442	0.487575	0.713275	0.216412	2.27386	1.99138	2.04161	0.041591	0.195334	0.109363	6.37351	9.59579	4.51396	5.09218	1.36547	0.162241	11.5072	17.3616	1.80062	0.583356
GH_D12G0022	D12	389638	392203	TM77279_TM77290_TM77292	qtl90	AT4G02670	indeterminate(ID)-domain 12	0.205202	0.566997	0.812002	0.0346187	5.63474	1.38803	1.04317	0.048952	0.0239607	1.42523	24.3005	16.2026	11.1985	8.27354	4.7199	2.24464	3.14867	1.90971	2.81736	0.0695803	0.119285	0.112254	1.30117
GH_D12G0024	D12	406622	411454	TM77279_TM77290_TM77292	qtl90	AT4G14720	TIFY domain/Divergent CCT motif family protein	4.5648	7.60183	3.01118	0.728918	11.8797	8.78943	3.41269	1.50784	0.681283	3.94759	29.0846	16.964	14.6427	8.82746	9.09054	5.90419	5.64032	7.01792	1.3409	1.84934	1.14934	0.922452	4.00208
GH_D12G0026	D12	429131	431048	TM77279_TM77290_TM77292	qtl90	AT3G63290	2-oxoglutarate (2OG) and Fe(II)-dependent oxygenase superfamily protein	7.83029	5.04631	1.42483	2.46142	6.86911	6.86628	3.44187	2.2633	3.92572	1.58833	13.858	9.08787	9.45874	9.27875	4.82762	6.51099	9.74223	5.52305	0.717156	2.01297	1.88949	0.947638	0.826748
GH_D12G0027	D12	432661	437920	TM77279_TM77290_TM77292	qtl90	AT3G63280	NIMA-related kinase 4	2.81336	1.54877	1.46278	0	0.857514	0.0110997	0.089982	0.0449563	0.059466	0.401852	28.497	19.7366	21.9859	9.49612	7.38221	31.0795	24.506	4.33659	0.952881	3.72483	1.30389	0.0575647	0
GH_D12G0030	D12	463579	469754	TM77279_TM77290_TM77292	qtl90	AT1G03080	kinase interacting (KIP1-like) family protein	7.0709	6.84249	1.89288	0.292554	2.34778	0.580969	0.192595	0.04329	0.240192	0.652715	9.24321	4.70675	2.2911	10.2588	11.1014	14.0337	4.87564	5.12469	0.433756	4.3488	9.94006	1.59024	1.04845
GH_D12G0032	D12	493998	495324	TM77279_TM77290_TM77292	qtl90	AT5G26110	Protein kinase superfamily protein	31.9688	29.0307	20.5282	10.3508	22.9655	31.6156	12.7063	8.36828	12.5974	15.8472	29.8622	27.9664	19.3071	23.6047	28.4358	16.0876	15.725	6.90039	13.4904	12.1626	31.8935	13.9867	33.6341
GH_D12G0033	D12	515322	518301	TM77279_TM77290_TM77292	qtl90	AT3G63240	DNAse I-like superfamily protein	0.676574	0.204591	0.142171	0.0521033	0.224272	0.273595	0	0.0878137	0	0	2.73536	1.50713	0.302814	0.665949	1.74059	4.43765	3.80934	2.20431	1.88514	1.88458	11.1916	2.47278	2.45357
GH_D12G0034	D12	537828	539876	TM77279_TM77290_TM77292	qtl90	AT3G22640	cupin family protein	0.033165	0.0108153	0	0	0	0	0	0	0.0902117	0.073536	0.126838	0	0	0	0.0100147	3.22378	0.38802	368.116	249.502	0.00686267	0	0	0
GH_D12G0039	D12	580694	581497	TM77279_TM77290_TM77292	qtl90	AT3G22550	NAD(P)H-quinone oxidoreductase subunit%2C putative (DUF581)	4.1796	1.01038	1.11198	0.0705743	0.990152	0.057079	0	0.0386857	0.00989233	0	5.4936	3.88599	1.62998	3.49152	4.53076	1.24906	3.29858	2.4663	6.44173	0.639966	0.866158	0.0450747	0.159849
GH_D12G0043	D12	611864	613211	TM77279_TM77290_TM77292	qtl90	AT3G63200	PATATIN-like protein 9	21.3315	16.8164	6.03522	11.1734	9.59834	4.07343	8.05281	2.02371	3.23846	6.88819	7.43341	18.4552	16.4027	5.5012	9.24202	49.5724	120.664	20.8897	7.11919	3.7175	5.85139	1.69975	0.34334
GH_D12G0044	D12	640244	644625	TM77279_TM77290_TM77292	qtl90	AT5G19330	ARM repeat protein interacting with ABF2	1.65288	1.16856	0.68935	0.351899	0.227386	0.0895407	0.875542	0.0478483	0.0297413	0.2185	2.8855	4.58998	2.58482	0.423455	0.979896	1.41352	0.681445	2.43234	0.205368	0.1325	0.122755	0.0927123	0.056116
GH_D12G0047	D12	671271	676763	TM77279_TM77290_TM77292	qtl90	AT2G31530	SecY protein transport family protein	3.46206	3.33906	1.90381	0.979097	1.86273	2.70503	1.4407	2.19168	0.94914	2.74737	4.9705	3.09739	3.26322	1.25228	1.63938	1.8576	1.48573	1.94871	1.83736	0.993706	0.987859	0.74562	0.701932
GH_D12G0049	D12	681535	683000	TM77279_TM77290_TM77292	qtl90	AT4G02840	Small nuclear ribonucleoprotein family protein	39.182	26.149	54.7761	7.32285	35.0928	27.9455	38.7438	9.9312	6.65473	41.6195	87.9438	63.2902	73.6607	55.1156	44.727	17.3831	31.4093	8.91483	77.4568	14.9979	23.0227	4.56567	7.27775
GH_D12G0052	D12	723744	724670	TM77279_TM77290_TM77292	qtl90	AT3G63060	EID1-like 3	12.1152	13.0365	13.6936	6.74621	29.0997	6.07366	2.04382	50.3201	27.5091	1.5173	41.754	70.7074	75.0743	2.89812	4.02396	11.1817	2.15423	7.6285	1.00642	0.729748	0.281609	0.0855583	0.395914
GH_D12G0054	D12	733194	734010	TM77279_TM77290_TM77292	qtl90	AT3G04900	Heavy metal transport/detoxification superfamily protein	0	0	0.11477	0.084144	0.250369	0.255287	0.28333	0.0111877	0.198461	0	0	0	0.0791887	0	0.978686	0.0463687	0.297572	1.44919	5.93353	0.208058	0	0	0
GH_D12G0057	D12	751865	753265	TM77279_TM77290_TM77292	qtl90	AT1G03350	BSD domain-containing protein	36.8099	46.679	6.92473	42.4261	49.5856	37.2219	24.8887	36.3968	33.9752	40.6168	18.0727	23.4533	19.8769	37.654	39.0131	51.5762	48.2002	36.1372	15.0629	32.3286	42.1485	75.8809	61.8359
GH_D12G0058	D12	755456	756266	TM77279_TM77290_TM77292	qtl90	AT4G02980	endoplasmic reticulum auxin binding protein 1	1.52678	1.97223	0.435663	0.852359	3.43519	2.61507	1.82169	2.8861	3.21218	2.662	2.87485	2.07494	1.53167	3.7609	2.31816	1.38512	2.48387	0.441094	0	3.94641	5.78274	2.20446	5.13186
GH_D12G0059	D12	759609	762632	TM77279_TM77290_TM77292	qtl90	AT4G03000	RING/U-box superfamily protein	1.95158	1.35665	0.714538	0.879142	1.79639	1.17246	0.500185	1.18186	1.19685	1.80086	5.58041	1.96846	2.01675	3.14364	2.68059	2.1107	1.62268	2.56117	1.50915	0.891362	0.66477	0.743698	0.817514
GH_D12G0063	D12	808028	814611	TM77279_TM77290_TM77292	qtl90	AT1G03380	yeast autophagy 18 G-like protein	11.1567	8.08975	0.746025	11.2381	7.56466	11.8877	3.67854	9.36689	10.8566	6.90562	10.5377	9.68591	7.81531	9.82848	10.3351	8.23844	9.91654	4.59748	1.12979	8.28765	10.5452	11.3218	14.0317
GH_D12G0064	D12	817101	818312	TM77279_TM77290_TM77292	qtl90	AT1G03430	histidine-containing phosphotransfer factor 5	0	0.153811	0.0632653	0	0	0	0	0	0.0584493	0.094837	5.18355	3.79132	4.99593	0	0.403072	0	1.83656	0	0	0	0	0	0
GH_D12G0067	D12	857571	857984	TM77279_TM77290_TM77292	qtl90	AT5G63690	Nucleic acid-binding%2C OB-fold-like protein	1.40914	0.665202	2.70619	4.56506	2.52738	8.13313	1.92495	6.23395	6.30518	1.48098	3.68888	3.27104	11.3874	2.0973	0.654472	2.66552	1.15794	0.87374	0.198942	0.645101	0.569653	0.368213	0.397635
GH_D12G0069	D12	863683	864899	TM77279_TM77290_TM77292	qtl90	AT1G05260	Peroxidase superfamily protein	1.794	0	0	0	0.117378	0	0	0.0278563	0	0	3.71883	0.481047	0.107592	0	0.253183	2.29429	1.13745	0.037944	0	0	0	0	0
GH_D12G0075	D12	918077	918481	TM77279_TM77290_TM77292	qtl90	AT3G62990	myelin transcription factor-like protein	2.07111	0.299238	0.0853447	1.51666	0.60804	0.831873	0.0589973	2.38428	0.0811263	0	0	3.76612	1.59683	0	0.349712	0	0.124652	0	0.760363	0.116708	0.162279	0.193865	0
GH_D12G0076	D12	923084	927798	TM77279_TM77290_TM77292	qtl90	AT4G03110	RNA-binding protein-defense related 1	9.5476	6.37062	9.98673	4.24637	2.10558	3.71285	5.77368	4.42099	5.56087	4.53317	19.4657	31.5376	20.9682	4.92873	4.73342	6.30045	6.94898	8.98489	7.53928	1.10838	2.07953	0.73879	1.12637
GH_D12G0081	D12	1003726	1005350	TM77279_TM77290_TM77292	qtl90	AT4G24990	Ubiquitin family protein	13.08	12.8021	4.57667	10.619	5.92785	9.39707	5.89768	7.26415	9.66743	8.94349	4.06771	2.58772	5.59627	6.55982	5.52696	9.59151	28.1706	3.56293	0.707797	6.62389	9.57973	7.92435	8.7129
GH_D12G0172	D12	2155990	2162306	TM77372_TM77374_TM77379_TM77405_TM77443	qtl91	AT5G64440	fatty acid amide hydrolase	4.06076	7.90152	3.00729	2.00933	3.70486	1.34605	4.31682	0.396299	0.800977	12.5511	11.2485	6.30829	5.56005	20.0556	19.3062	27.0064	24.2109	6.74899	3.67367	29.3114	43.9945	26.1323	13.4407
GH_D12G0176	D12	2199904	2201599	TM77372_TM77374_TM77379_TM77405_TM77443	qtl91	AT1G47740	PPPDE putative thiol peptidase family protein	2.23935	0	0.812698	1.21166	0.0111073	0	0	0.438845	0.201644	0	1.66679	0.571413	0.987336	2.88351	4.32504	0.627856	0.804637	6.59237	14.0868	0.0922273	0	0.0257743	42.6233
GH_D12G0178	D12	2224767	2246476	TM77372_TM77374_TM77379_TM77405_TM77443	qtl91	AT1G50030	target of rapamycin	7.03279	7.25004	1.22055	1.94592	3.43011	4.89159	2.21655	1.7076	1.70731	4.43781	12.049	6.37121	4.60072	3.57756	6.29479	7.29903	5.46771	8.11706	0.892235	2.58933	2.7501	2.23617	2.0952
GH_D12G0179	D12	2248205	2250847	TM77372_TM77374_TM77379_TM77405_TM77443	qtl91	AT3G22960	Pyruvate kinase family protein	16.5123	10.3407	2.18377	2.51341	13.4894	5.40961	3.93131	1.64145	2.67106	2.32971	6.55847	5.19828	2.51455	19.4423	26.0092	17.5789	12.9441	50.1173	5.56381	9.76699	11.1191	16.2839	9.24888
GH_D12G0181	D12	2259225	2259599	TM77372_TM77374_TM77379_TM77405_TM77443	qtl91	AT5G65870	phytosulfokine 5 precursor	9.82201	1.67168	0.197396	0	0.689869	0.354638	0	0.0394683	0.0888423	0.448652	0	0.495247	0.0725443	0	0	5.34907	8.40769	1.29763	11.004	0	0.207986	0.0497883	1.56829
GH_D12G0182	D12	2278246	2280421	TM77372_TM77374_TM77379_TM77405_TM77443	qtl91	AT1G50000	methyltransferase	2.45043	1.80174	2.66479	0.256122	1.15803	1.86741	0.913273	0.188254	0.15047	1.94139	5.65586	2.08183	2.21383	1.38979	2.39519	2.58434	1.89471	2.79052	0	0.570764	0.135229	0.303158	0.683008
GH_D12G0185	D12	2310097	2310969	TM77372_TM77374_TM77379_TM77405_TM77443	qtl91	AT4G33800	hypothetical protein	0.177575	0.0593207	3.12612	0	0	0.123926	0.0698167	0	0	0	0.717797	0.172367	0	1.99265	4.73462	0.873529	1.23093	2.83736	4.89133	4.77168	10.23	6.70237	3.06184
GH_D12G0186	D12	2335591	2339812	TM77372_TM77374_TM77379_TM77405_TM77443	qtl91	AT1G49960	Xanthine/uracil permease family protein	19.0769	6.50944	0.0385933	0.0945207	1.00293	0.514389	0.087495	3.09108	1.22308	0.064653	0.49883	0.600072	0.0944503	0.512346	1.49953	14.6517	63.5387	23.1248	4.46604	2.70587	8.25324	276.654	47.4535
GH_D12G0187	D12	2369173	2369530	TM77372_TM77374_TM77379_TM77405_TM77443	qtl91	AT2G41420	proline-rich family protein	22.6964	27.4619	18.0626	34.0817	23.8928	41.8485	52.6991	56.1582	50.6421	70.2164	6.64643	2.13258	6.40818	25.0743	35.09	44.57	81.6757	11.6483	19.0728	38.5112	110.472	164.599	191.62
GH_D12G0191	D12	2397113	2399215	TM77372_TM77374_TM77379_TM77405_TM77443	qtl91	AT3G19650	cyclin-like protein	23.132	19.2367	15.5877	13.2945	33.0302	23.4652	13.8133	18.4065	16.1648	17.2697	43.3518	35.2592	36.307	54.0971	37.7622	44.7831	22.6173	32.3496	20.8468	27.2803	20.6327	23.4149	15.4404
GH_D12G0196	D12	2434643	2435294	TM77372_TM77374_TM77379_TM77405_TM77443	qtl91	-	-	114.685	73.8397	46.8734	22.9012	156.834	82.5061	96.6775	25.0854	58.1932	102.634	90.4787	109.937	115.151	252.915	146.994	114.966	126.641	13.4565	184.167	203.591	130.767	80.8923	120.263
GH_D12G0198	D12	2464267	2467508	TM77372_TM77374_TM77379_TM77405_TM77443	qtl91	AT1G49870	myosin-2 heavy chain-like protein	2.51085	1.65655	0.96958	0.010888	0.405919	0	0	0.0165003	0	0.05206	5.23862	4.33228	2.03641	1.9833	3.20902	2.20506	2.35525	2.56699	0.056723	0.119033	0.0447087	0.0106973	0
GH_D12G0204	D12	2534626	2536819	TM77372_TM77374_TM77379_TM77405_TM77443	qtl91	AT1G47230	CYCLIN A3%3B4	1.61949	1.06969	0.600586	0	0.285127	0	0	0	0.0252223	0.21183	5.38491	4.4957	4.20304	1.37054	2.31233	0.97197	0.97977	1.82976	0.544431	0.086663	0.024274	0.012187	0.052916
GH_D12G0207	D12	2588264	2592785	TM77372_TM77374_TM77379_TM77405_TM77443	qtl91	AT4G34260	1%2C2-alpha-L-fucosidase	1.77306	3.0638	1.81956	1.12265	3.20788	2.81022	2.37556	0.92639	1.52614	2.7245	4.57428	2.50463	2.61025	5.13054	4.69991	2.4406	3.02122	2.00113	3.03592	1.54772	1.9641	1.3959	0.955293
GH_D12G0209	D12	2596587	2601735	TM77372_TM77374_TM77379_TM77405_TM77443	qtl91	AT4G34260	1%2C2-alpha-L-fucosidase	2.70203	5.09724	3.74049	1.81174	5.22133	0.974474	1.77615	0.777095	1.67788	8.94368	6.72799	7.50946	4.17343	4.72552	10.4736	5.78829	5.40306	6.49198	3.46069	3.7627	5.06814	3.48871	3.45498
GH_D12G0212	D12	2681671	2682131	TM77372_TM77374_TM77379_TM77405_TM77443	qtl91	AT5G06290	2-cysteine peroxiredoxin B	0.398151	1.24441	1.25388	0.668191	0.664726	1.02077	1.15366	0.166203	0	0.468227	0.132322	1.10913	3.03999	0.711125	0.703533	1.90658	0.442839	0	0	0.848601	0.668744	0.461648	0
GH_D12G0214	D12	2707935	2711544	TM77372_TM77374_TM77379_TM77405_TM77443	qtl91	AT2G15230	lipase 1	17.1065	15.7982	4.95368	18.7566	17.1548	12.599	12.2696	8.95747	17.6358	15.932	35.3608	33.894	23.0291	26.6709	24.4674	25.576	23.1357	24.7058	14.4388	8.61035	11.4685	7.05214	10.8748
GH_D12G0217	D12	2731185	2732763	TM77372_TM77374_TM77379_TM77405_TM77443	qtl91	AT3G19450	GroES-like zinc-binding alcohol dehydrogenase family protein	229.13	226.606	31.9859	26.2597	110.898	30.1717	48.7333	54.6251	121.106	17.2187	97.9226	64.5711	55.7069	14.6615	24.3481	497.334	433.624	74.5329	199.52	7.19263	39.321	81.7703	58.7146
GH_D12G0218	D12	2746612	2751206	TM77372_TM77374_TM77379_TM77405_TM77443	qtl91	AT2G15240	UNC-50 family protein	16.4394	17.0295	7.83612	10.8214	19.9273	12.0436	22.7242	15.9318	9.72963	19.4986	17.0238	17.494	13.6527	15.5436	25.6976	15.2147	20.6075	10.982	16.1158	22.9913	37.3238	38.4647	32.5733
GH_D12G0219	D12	2751678	2752922	TM77372_TM77374_TM77379_TM77405_TM77443	qtl91	AT3G19460	Reticulon family protein	9.88913	8.3597	4.12772	4.24517	8.04753	4.67491	6.14766	7.94951	7.71981	5.26513	9.63801	3.25871	3.30647	12.7629	16.5783	11.6513	6.1278	7.42744	9.90659	29.0578	25.0385	32.8441	41.7333
GH_D12G0220	D12	2768888	2772062	TM77372_TM77374_TM77379_TM77405_TM77443	qtl91	AT4G34220	Leucine-rich repeat protein kinase family protein	8.73779	3.88727	1.54947	0.102778	6.23706	0.63765	0.0728513	0.013754	0.0751583	0.344224	3.89595	2.63255	1.2281	1.83574	3.66533	1.50351	1.94631	20.1877	3.59132	0.530746	0.0453277	0.302054	0.076434
GH_D12G0221	D12	2787644	2790741	TM77372_TM77374_TM77379_TM77405_TM77443	qtl91	AT4G34200	D-3-phosphoglycerate dehydrogenase	45.41	24.2878	11.0986	18.053	26.8117	15.0258	10.3288	7.06658	16.8131	20.2427	4.68111	3.25081	3.72362	90.2526	71.1702	23.5448	18.796	5.10063	0.39425	40.6638	53.8969	103.448	81.7614
GH_D12G0223	D12	2795723	2798384	TM77372_TM77374_TM77379_TM77405_TM77443	qtl91	AT3G44330	M28 Zn-peptidase nicastrin	3.71041	4.92611	1.52914	4.1928	6.35049	4.16048	3.15336	3.67039	2.95548	5.29494	1.81269	1.77204	1.69014	1.0598	2.45706	4.12488	3.56922	1.52171	0.733354	1.68221	2.59556	4.94915	24.5803
GH_D12G0224	D12	2799230	2801069	TM77372_TM77374_TM77379_TM77405_TM77443	qtl91	AT2G15430	DNA-directed RNA polymerase family protein	21.0863	14.2412	12.9308	4.0766	26.8567	22.1533	24.9163	8.09043	3.59155	17.6276	67.7117	50.3822	38.8505	26.4352	34.6773	21.3979	18.5097	33.2063	19.7953	5.87412	6.5608	3.46782	5.19064
GH_D12G0225	D12	2802120	2807104	TM77372_TM77374_TM77379_TM77405_TM77443	qtl91	AT3G19420	PTEN 2	35.3129	37.063	4.62827	25.6573	21.5545	28.1097	12.8926	25.5331	31.0522	12.8475	36.0657	49.5849	50.4166	21.6783	19.3954	25.177	22.974	20.8583	6.272	13.2206	13.7728	16.082	14.4216
GH_D12G0231	D12	2917330	2921694	TM77372_TM77374_TM77379_TM77405_TM77443	qtl91	AT3G19300	Protein kinase superfamily protein	3.29209	2.32178	0.179362	0.0347657	1.12684	0.233809	0.15623	0.008416	0.185519	1.12215	13.6425	10.6789	6.56279	1.57962	2.18546	1.59152	0.938907	1.90342	0.624557	0.295753	0.156272	0.0182367	0.125694
GH_D12G0237	D12	2974700	2978723	TM77372_TM77374_TM77379_TM77405_TM77443	qtl91	AT5G42900	cold regulated protein 27	1.66857	1.98385	0.394374	5.3419	2.4395	3.32232	4.92746	9.08989	3.86724	4.39433	12.8327	9.10768	9.25404	2.21792	1.32921	0.908692	2.12539	0.995945	2.93339	0.486401	0.451588	0.187212	0.523156
GH_D12G0239	D12	3009993	3013912	TM77372_TM77374_TM77379_TM77405_TM77443	qtl91	AT3G19260	LAG1 homologue 2	0.240077	0.585576	0.491617	0.105445	0	0	0	0.185387	0	0	0	0.252848	0.603137	5.42315	5.49849	0.604145	1.90146	0.536368	0	5.40097	6.66806	6.09459	2.87677
GH_D12G0241	D12	3042988	3043899	TM77372_TM77374_TM77379_TM77405_TM77443	qtl91	AT1G47480	alpha/beta-Hydrolases superfamily protein	6.14561	43.9939	2.81997	3.66689	3.56018	1.84747	2.12931	7.15982	27.7722	0.886385	5.40473	14.7991	6.0516	0.927791	1.50921	17.0744	105.134	1.94588	15.0497	0.0404787	2.94965	0.436864	0.317247
GH_D12G0243	D12	3061164	3064667	TM77372_TM77374_TM77379_TM77405_TM77443	qtl91	AT3G19130	RNA-binding protein 47B	15.842	14.6781	8.90334	1.10982	2.64766	0.804136	1.41654	0.202711	0.521959	0.927741	26.9815	13.1544	12.2136	8.88036	12.1225	13.4712	20.9861	39.1163	34.1691	1.90169	1.76438	0.466858	0.154339
GH_D12G0249	D12	3217072	3219180	TM77372_TM77374_TM77379_TM77405_TM77443	qtl91	AT1G49560	Homeodomain-like superfamily protein	6.50434	8.32546	2.45377	18.8602	23.2878	14.309	5.34823	11.6358	23.6411	12.0975	37.2454	16.3362	22.1636	31.5128	45.2638	36.2929	42.0942	13.6998	33.4682	8.84252	12.4957	4.94502	7.48074
GH_D12G2586	D12	58235067	58236935	TM79851_TM79867	qtl92	AT2G46500	phosphoinositide 4-kinase gamma 4	2.10058	2.17963	0.564747	0.388312	0.610863	0.174065	0.256374	1.56283	0	0.176257	5.75631	3.97023	1.86511	2.44463	3.5819	1.13621	0.932949	3.10981	1.14871	0.412253	0.183309	0.0503237	0.034579
GH_D12G2589	D12	58257867	58260472	TM79851_TM79867	qtl92	AT4G10925	Nuclear transport factor 2 (NTF2) family protein	4.53831	4.61576	1.95572	5.34368	7.30022	7.15947	4.26416	10.0633	5.82357	7.80919	11.608	9.81682	7.38618	4.75168	4.5201	5.52776	3.62728	3.3476	4.27208	1.37905	2.44928	1.90024	4.05019
GH_D12G2595	D12	58307486	58309429	TM79851_TM79867	qtl92	AT4G10850	Nodulin MtN3 family protein	0.028753	0.223882	0.0550403	0.283427	2.05484	1.83621	2.23943	0.524144	2.30397	0.46165	136.499	39.0473	41.2686	11.8892	15.2549	11.501	15.6533	16.989	5.85215	0.693758	0.28187	0.166554	0.565777
GH_D12G2596	D12	58315022	58319548	TM79851_TM79867	qtl92	AT1G64600	copper ion binding / methyltransferase	4.56074	4.57481	1.97094	2.28784	5.6372	6.31539	3.35649	4.0294	1.44366	4.30651	8.51993	10.1075	5.34081	3.63541	4.39417	3.69582	2.63699	1.99241	0.756111	1.25483	1.57807	1.25595	1.28595
GH_D12G2601	D12	58340274	58342882	TM79851_TM79867	qtl92	AT4G38220	Peptidase M20/M25/M40 family protein	3.34767	4.51833	1.37706	2.36661	3.98008	3.81913	1.96543	3.26355	1.28381	0	4.98316	5.90642	3.98552	2.4459	2.96659	6.58366	2.93457	6.58221	0	2.99211	1.79896	4.26691	1.80729
GH_D12G2602	D12	58346089	58348685	TM79851_TM79867	qtl92	AT4G10790	UBX domain-containing protein	15.9678	17.7246	13.2859	10.3015	19.2979	21.6078	16.7082	16.9868	10.4333	14.8321	31.8826	24.8767	21.0871	14.1402	16.1556	19.751	12.2429	14.9967	6.4965	5.87392	8.1413	9.9149	8.82082
GH_D12G2603	D12	58355090	58358404	TM79851_TM79867	qtl92	AT5G41990	with no lysine (K) kinase 8	7.99096	9.21587	3.27595	10.7934	6.84677	7.78279	6.15894	7.88679	10.0613	10.0434	11.8067	13.3218	9.86217	11.5012	12.9109	11.1201	11.3005	9.17164	3.46913	13.8895	14.1713	18.8919	14.2802
GH_D12G2604	D12	58359975	58360497	TM79851_TM79867	qtl92	AT4G27745	Yippee family putative zinc-binding protein	8.44839	12.6958	15.8549	10.1201	12.1104	10.2578	3.30487	10.6528	6.95597	5.17877	13.9913	10.2754	27.0165	17.1808	10.5794	5.98401	17.2157	3.12788	12.4328	11.1669	16.6947	8.36496	8.57335
GH_D12G2605	D12	58367589	58370785	TM79851_TM79867	qtl92	AT4G10760	mRNAadenosine methylase	10.7261	7.26439	4.33124	3.10781	8.31677	7.27927	7.11556	4.57182	3.09902	8.47755	14.1662	13.6263	9.4197	6.15328	8.96525	18.9669	7.18108	29.0736	6.13775	1.98446	1.73919	1.25016	1.58932
GH_D12G2606	D12	58372349	58374707	TM79851_TM79867	qtl92	AT5G41970	Metal-dependent protein hydrolase	18.5982	16.6747	10.7168	9.57294	22.9272	16.4533	13.8764	17.7034	4.59437	20.2765	27.2753	24.9187	19.2728	19.7128	18.5353	13.0942	12.1948	11.8602	7.30452	10.1577	8.04618	5.99904	5.25232
GH_D12G2609	D12	58384382	58391271	TM79851_TM79867	qtl92	AT4G24100	Protein kinase superfamily protein	9.32447	6.86866	1.2081	2.9879	5.34478	6.24213	5.14698	2.5582	2.27144	6.35442	17.6654	9.40182	13.2469	3.76773	4.12358	5.65225	5.11943	4.97143	0.931847	2.11411	2.00034	0.454605	0.767433
GH_D12G2610	D12	58392374	58393093	TM79851_TM79867	qtl92	AT4G24110	NADP-specific glutamate dehydrogenase	5.27814	5.24648	1.18275	8.47465	11.8277	5.01705	18.0792	29.1307	6.50199	21.2131	41.2459	52.7803	66.3878	2.23611	2.08762	9.77589	2.83734	3.64545	1.01459	0.751146	1.09747	0.751361	0.582402
GH_D12G2612	D12	58397979	58398278	TM79851_TM79867	qtl92	-	-	8.20797	7.80796	1.57838	9.96811	19.1039	17.8953	23.123	17.5339	18.361	17.128	14.3843	29.6781	16.9382	12.9325	11.517	2.23766	7.72541	1.06221	5.34557	6.55968	7.62736	3.1671	5.00047
GH_D12G2613	D12	58399981	58400493	TM79851_TM79867	qtl92	AT4G02580	NADH-ubiquinone oxidoreductase 24 kDa subunit	1.05235	1.59575	1.46417	0.960129	0.513435	0.937196	1.38966	1.96156	0.961644	1.93531	8.36536	9.55619	6.65263	3.41799	2.24871	5.17593	2.43027	4.60094	0	1.44769	1.02836	0.402895	0.566799
GH_D12G2614	D12	58414228	58416534	TM79851_TM79867	qtl92	AT1G64660	methionine gamma-lyase	5.50845	5.24843	1.92225	107.712	58.9175	30.2964	116.21	79.6529	14.0419	98.9244	436.802	431.768	442.378	110.459	47.2078	38.0577	32.2558	11.9108	79.8164	5.24413	6.56574	0.960075	1.5134
GH_D12G2615	D12	58434271	58436105	TM79851_TM79867	qtl92	AT2G46660	cytochrome P450%2C family 78%2C subfamily A%2C polypeptide 6	22.7626	2.58513	2.21906	0.116129	0.0167153	1.30554	15.2423	0.0248447	0.0198543	0.758996	0.175965	2.22616	2.06371	2.55471	0.337194	0.829306	1.64886	36.2566	11.6799	0.024661	0.011515	0	0
GH_D12G2616	D12	58452074	58453841	TM79851_TM79867	qtl92	AT1G26665	Mediator complex%2C subunit Med10	34.176	23.2865	28.5891	13.3025	28.8037	28.526	24.6366	25.911	15.1527	19.7647	43.102	42.7323	33.7936	22.8821	28.2274	15.0088	16.9047	8.83589	23.2584	8.17651	11.3945	8.25397	12.2126
GH_D12G2619	D12	58510594	58512021	TM79851_TM79867	qtl92	AT4G17880	Basic helix-loop-helix (bHLH) DNA-binding family protein	1.69056	1.05377	0.623872	1.84673	1.16256	1.40755	0.358986	2.63762	2.07695	0.21475	1.01434	1.97157	1.97965	0.940209	0.528459	0.712625	1.25945	3.47857	2.76924	0.0646373	0.278593	0.0782007	0
GH_D12G2623	D12	58544460	58545770	TM79851_TM79867	qtl92	AT5G42090	Lung seven transmembrane receptor family protein	51.7628	56.2025	13.1181	27.7613	48.0503	41.9452	46.5219	28.6303	20.2749	44.4816	28.3223	18.0334	29.6196	55.9385	62.362	60.8766	77.61	32.7603	22.198	86.1265	101.248	124.253	97.2537
GH_D12G2624	D12	58549065	58549994	TM79851_TM79867	qtl92	AT1G64690	branchless trichome	5.33224	2.08325	2.27614	1.10062	4.44788	2.76532	3.65229	0.576892	0.451207	3.91271	8.68509	15.2675	18.436	18.4478	14.762	8.31162	8.83743	6.26978	9.54671	12.882	6.72918	1.737	1.31421
GH_D12G2625	D12	58554600	58556238	TM79851_TM79867	qtl92	AT4G24150	growth-regulating factor 8	0.772445	0.31032	5.17276	0.75743	0.714016	0.69035	0.241705	0.42495	0.100707	0.372564	45.9396	72.7765	102.436	27.6287	25.603	42.5309	12.5017	90.0681	69.5888	6.30735	7.14018	2.13038	0.777611
GH_D12G2628	D12	58578412	58579753	TM79851_TM79867	qtl92	AT2G46770	NAC (No Apical Meristem) domain transcriptional regulator superfamily protein	0.02388	0.686361	0.047472	0.117631	0	1.34813	0	0.048801	0.366791	0.407525	0	0	0	0	0.12805	3.33488	6.71896	0.410878	0.61106	12.3077	38.2739	45.4755	32.6226
GH_D12G2629	D12	58595140	58600273	TM79851_TM79867	qtl92	AT1G32810	RING/FYVE/PHD zinc finger superfamily protein	11.8291	10.6832	2.38059	8.41422	8.6805	11.4908	5.75433	9.38406	7.93487	9.36397	28.4984	18.6618	13.8629	6.59532	11.6793	14.6295	9.35164	12.6829	2.62223	4.05705	4.62678	3.46445	3.73753
GH_D12G2633	D12	58617543	58618116	TM79851_TM79867	qtl92	AT4G28290	hypothetical protein	9.91511	29.2387	96.2343	38.2531	25.5805	33.4677	34.2338	39.4322	37.8458	13.2942	186.764	80.8163	114.969	13.3693	15.7564	12.3922	14.1994	25.3842	162.345	7.47173	7.93858	19.9258	5.46273
GH_D12G2634	D12	58624590	58627331	TM79851_TM79867	qtl92	AT1G32930	Galactosyltransferase family protein	15.6685	13.4234	7.41168	9.34761	24.9563	17.6062	16.9154	7.26164	11.7814	21.6644	13.7626	13.1257	8.55082	14.179	16.3736	21.4327	16.3027	12.2035	8.76191	6.02743	18.5231	25.7207	31.2484
GH_D12G2639	D12	58647134	58647925	TM79851_TM79867	qtl92	AT1G61570	translocase of the inner mitochondrial membrane 13	68.9464	59.7787	112.115	27.5818	124.461	71.6625	68.5159	27.9598	26.1311	61.825	44.0061	85.0651	64.3624	170.254	138.854	62.337	65.6181	31.991	117.97	118.039	113.819	73.7894	88.7167
GH_D12G2641	D12	58671714	58674918	TM79851_TM79867	qtl92	-	-	5.46554	2.37497	0.187024	0.785611	1.70972	3.0339	2.43981	2.46873	1.11991	4.14418	16.9667	14.5387	9.2071	3.78717	3.18055	4.51611	4.62652	1.36396	0.273054	1.09145	1.16056	0.127618	0.818299
GH_D12G2643	D12	58681573	58685425	TM79851_TM79867	qtl92	AT1G33060	NAC 014	17.4322	14.0608	5.82578	20.8365	19.8859	27.4531	12.9545	20.8176	11.2647	13.1927	21.9731	30.2957	24.2211	11.2442	11.0025	21.0816	15.7809	9.01643	2.0716	5.63945	5.57077	3.80598	3.76678
GH_D12G2644	D12	58692562	58694865	TM79851_TM79867	qtl92	AT2G45530	RING/U-box superfamily protein	3.74735	6.47457	25.7149	3.64366	1.66377	4.35533	3.40993	6.44705	2.22483	6.85966	7.62064	4.19233	6.02311	2.71907	5.40676	4.28918	6.18419	1.6285	11.8261	6.35612	28.4179	20.6686	49.8095
GH_D12G2645	D12	58698264	58698752	TM79851_TM79867	qtl92	AT1G63310	hypothetical protein	14.4053	12.7611	10.6934	0.645881	6.03085	1.18378	2.4554	1.19588	1.90019	2.78734	1.06133	0.681577	1.44429	0.327054	0.534653	5.11034	2.44182	0.124083	1.74727	0.682457	0.622547	6.58197	530.558
GH_D12G2649	D12	58720524	58725074	TM79851_TM79867	qtl92	AT1G10390	Nucleoporin autopeptidase	4.10128	3.95689	0.718392	3.93664	3.61067	6.40803	3.19993	5.36417	3.64733	4.67039	18.0424	7.49249	6.32549	2.72848	5.26024	2.72513	3.55841	4.68714	1.47064	0.865803	1.08281	0.431194	2.0836
GH_D12G2650	D12	58727761	58729062	TM79851_TM79867	qtl92	AT1G33140	Ribosomal protein L6 family	204.662	172.85	134.519	50.0459	211.834	159.231	121.012	67.5749	72.5131	123.494	132.445	126.178	158.069	439.142	312.365	314.841	184.555	187.839	119.721	367.058	405.115	250.442	189.944
GH_D12G2652	D12	58738342	58739673	TM79851_TM79867	qtl92	AT1G73940	tumor necrosis factor receptor family protein	18.9086	13.2188	22.6827	5.07298	18.4853	11.137	10.3999	6.17334	5.82699	12.741	27.6049	18.2959	17.5389	19.8311	24.1775	47.0308	15.4444	32.1881	30.8329	27.4373	15.5846	12.8931	9.54281
GH_D12G2653	D12	58743068	58745714	TM79851_TM79867	qtl92	AT4G10430	TMPIT-like protein	0.953771	0.474739	0.447124	0	0.0949847	0.252399	0.077845	0.0183147	0.0997243	0	9.12116	4.50813	2.595	2.59695	3.9066	7.29307	2.66568	4.85127	3.16233	1.71142	0.973612	0	0.015113
GH_D12G2654	D12	58753197	58756413	TM79851_TM79867	qtl92	AT1G76890	Duplicated homeodomain-like superfamily protein	15.6537	25.7035	8.9761	29.17	19.6136	28.5233	15.6485	20.089	25.6895	25.7688	13.8552	22.9282	31.3451	16.7474	17.761	34.4445	20.4756	38.2499	3.19499	10.1412	14.9022	8.17072	6.20069
GH_D12G2655	D12	58763935	58765717	TM79851_TM79867	qtl92	AT1G33250	beta-1%2C3-n-acetylglucosaminyltransferase radical fringe protein%2C putative (DUF604)	5.58523	5.9205	0.807534	2.36661	3.53169	1.17192	1.33403	4.24676	5.4786	1.88558	6.16153	2.73569	2.7631	3.82356	5.46718	7.91575	4.27589	7.08627	3.27188	3.42373	3.7075	22.79	52.5505
GH_D12G2657	D12	58783659	58788723	TM79851_TM79867	qtl92	AT4G27870	Vacuolar iron transporter (VIT) family protein	10.9928	6.06173	6.89538	2.21104	6.88591	8.12425	13.2505	3.458	1.80153	8.3079	27.0194	20.0036	19.6813	9.27043	7.4336	4.487	3.73261	11.5538	2.27062	0.473061	2.97824	8.99384	0.10518
GH_D12G2659	D12	58809519	58811400	TM79851_TM79867	qtl92	AT5G24650	Mitochondrial import inner membrane translocase subunit Tim17/Tim22/Tim23 family protein	41.5217	38.4432	48.9067	30.5893	36.1555	48.0638	26.2361	29.066	38.5168	51.3142	136.81	103.309	130.85	47.7148	33.0937	47.6235	48.7792	45.5691	54.5711	13.2409	15.1789	8.7754	10.3347
GH_D13G0195	D13	1695182	1695451	TM80115_TM80125_TM80129	qtl93	AT2G39705	ROTUNDIFOLIA like 8	16.808	2.73301	0.674385	0.0109283	10.1134	0.271767	0	3.02535	1.79563	0	20.9757	20.8342	12.1616	3.03496	3.98855	1.70161	1.80725	0.349851	0.16467	1.44731	0.221588	0.0348967	0
GH_D13G0207	D13	1891968	1895387	TM80115_TM80125_TM80129	qtl93	AT1G31050	basic helix-loop-helix (bHLH) DNA-binding superfamily protein	0.039672	0.0429917	0.047803	22.3941	1.29781	1.98452	0.320032	19.4409	33.2592	1.22054	24.551	8.98799	5.58525	2.87684	35.3081	10.0764	26.0711	2.9194	1.52864	1.62135	2.11198	0.0108293	0.693974
GH_D13G0208	D13	1906868	1909817	TM80115_TM80125_TM80129	qtl93	AT5G59840	Ras-related small GTP-binding family protein	41.3705	48.5388	34.3032	99.9785	40.6569	54.9242	28.0086	68.9089	96.6026	36.1286	33.8867	20.5969	19.5486	58.1894	68.5219	42.4722	53.4883	15.2118	33.7338	48.9471	66.8005	132.901	123.845
GH_D13G0211	D13	1914770	1919082	TM80115_TM80125_TM80129	qtl93	AT5G13660	N-lysine methyltransferase	6.6841	8.5828	2.43191	0.902071	8.2749	5.64959	0.738241	0.784123	1.50466	4.43126	11.6346	5.16099	4.67785	11.5749	13.7034	18.3797	21.0024	21.8972	14.2356	3.41396	4.89715	1.20278	3.80493
GH_D13G0214	D13	1938093	1941189	TM80115_TM80125_TM80129	qtl93	AT3G55120	Chalcone-flavanone isomerase family protein	83.9421	32.3668	21.9116	124.354	9.6062	8.73989	7.04477	8.54422	4.18965	12.5845	63.3871	110.824	55.9907	55.1548	104.257	204.93	131.695	38.0795	41.8034	20.2145	21.988	0.654342	1.21133
GH_D13G0217	D13	1953004	1955430	TM80115_TM80125_TM80129	qtl93	AT3G46290	hercules receptor kinase 1	3.34331	4.52259	0.837831	1.69487	1.96362	1.48165	3.55118	1.73604	0.855622	2.04339	3.73919	5.36002	2.47001	1.92024	1.25413	1.16942	0.775743	3.16154	1.42876	0.240959	0.081559	0.051546	0.024006
GH_D13G0219	D13	1966304	1971819	TM80115_TM80125_TM80129	qtl93	AT5G16290	VALINE-TOLERANT 1	1.81423	0.335863	0.995955	0	2.39624	0.418671	1.8915	0.0503477	0.0452563	3.7574	3.37652	1.66921	1.00626	0.130766	0.510222	15.0343	18.6982	40.21	18.638	0.099981	0	0.0262193	0.041217
GH_D13G0220	D13	1978777	1981002	TM80115_TM80125_TM80129	qtl93	AT3G53500	RNA-binding (RRM/RBD/RNP motifs) family protein with retrovirus zinc finger-like domain-containing protein	90.4918	77.45	53.844	55.957	103.642	78.6724	59.4408	104.803	62.0622	67.9072	271.992	319.73	276.784	120.453	75.9096	82.254	55.8085	111.647	39.2568	24.3525	22.2075	21.0505	17.9629
GH_D13G0225	D13	2017102	2020771	TM80115_TM80125_TM80129	qtl93	AT5G13610	sporulation RMD1-like protein%2C putative (DUF155)	6.21297	6.36672	5.17047	1.91446	7.46474	9.1183	4.98471	3.99064	1.65808	9.11327	9.88089	7.57988	5.99058	6.84725	6.74074	7.37819	6.53563	3.67033	1.1155	5.78536	5.20165	4.60061	4.54446
GH_D13G0227	D13	2026562	2030451	TM80115_TM80125_TM80129	qtl93	AT2G38890	hypothetical protein	0.657342	0.70577	0.205779	0.109451	0.19882	0.269449	0.193885	0.27333	0.237589	0.629739	2.13438	3.51476	1.31941	1.21342	2.72474	0.486599	0.269036	0.636245	0	0.197697	0.0357327	0.0155577	0.056851
GH_D13G0235	D13	2122799	2123814	TM80115_TM80125_TM80129	qtl93	AT3G01390	vacuolar membrane ATPase 10	60.496	105.673	142.206	118.131	70.1923	64.7189	44.4089	86.6462	110.685	61.6493	30.6544	41.1804	39.8838	245.257	251.478	154.614	90.1026	49.3213	71.6431	415.238	363.378	252.72	164.092
GH_D13G1838	D13	55677153	55679567	TM81752_TM81758	qtl94	AT3G03660	WUSCHEL related homeobox 11	0.96804	0.501627	0	0	0.161499	0.0178473	0	0	0.0257983	0	0	0.0542627	0	0	0	0.182534	0.268316	1.57811	5.86268	0	0	0	0
GH_D13G1841	D13	55733695	55736592	TM81752_TM81758	qtl94	AT5G17840	DnaJ/Hsp40 cysteine-rich domain superfamily protein	8.06183	6.74846	9.29069	8.79182	7.14001	7.27452	11.5096	7.23366	9.18515	9.79585	3.49604	3.13289	3.69285	4.71499	7.35829	5.97119	9.16449	12.2685	24.8973	4.46033	4.96709	8.14682	6.37625
GH_D13G1843	D13	55759004	55763211	TM81752_TM81758	qtl94	AT5G27740	ATPase family associated with various cellular activities (AAA)	3.17329	2.85993	2.70008	5.19248	3.51612	4.27443	2.00361	6.11268	2.2932	2.43414	8.4261	4.94694	3.31248	2.19228	3.22485	2.89741	2.44749	1.55435	2.11825	3.29414	3.0816	2.65291	1.87388
GH_D13G1844	D13	55764345	55769684	TM81752_TM81758	qtl94	AT1G58030	cationic amino acid transporter 2	7.03261	4.55244	1.41993	6.02884	1.95561	3.82745	5.04923	3.96351	3.14743	5.35982	4.68673	2.37506	1.97425	6.09648	7.18263	7.21193	4.89541	5.42055	0.621087	7.11249	6.3143	9.03427	4.71141
GH_D13G1845	D13	55771702	55776100	TM81752_TM81758	qtl94	AT1G28760	guanosine-3'%2C5'-bis (diphosphate) 3'-pyrophosphohydrolase%2C putative (DUF2215)	5.19554	3.01412	1.50417	13.9215	6.58963	5.3649	16.2804	30.6925	9.71236	14.6667	8.15141	36.933	13.4357	3.20672	3.82066	7.28264	4.43348	3.77769	1.72375	1.39044	2.052	3.4689	1.45655
GH_D13G1846	D13	55795576	55799789	TM81752_TM81758	qtl94	AT3G03770	Leucine-rich repeat protein kinase family protein	7.64707	17.2821	2.69924	0.44867	5.27335	1.74545	0.853951	0.127225	1.10905	4.66185	21.4961	4.96474	3.20306	4.79727	10.6499	7.3323	9.06747	34.334	10.5212	0.58188	1.85612	0.489353	3.99028
GH_D13G1848	D13	55815404	55823001	TM81752_TM81758	qtl94	AT5G35910	Polynucleotidyl transferase%2C ribonuclease H fold protein with HRDC domain-containing protein	5.65884	4.72455	1.79267	2.43109	5.20407	5.16532	3.49691	4.48845	1.5194	5.21189	9.26865	6.97523	5.49995	4.82286	6.60822	5.52358	5.20611	4.92173	0.854869	2.51395	2.5926	2.98526	2.76394
GH_D13G1855	D13	56050100	56057187	TM81752_TM81758	qtl94	AT5G54160	O-methyltransferase 1	0	0	0.0578053	0.443888	4.50173	8.46949	0.0222793	0	0.389173	0	0	0	0.0472393	4.475	5.1361	3.39639	3.50646	1.3569	0	20.8308	12.0593	0.352528	0.054506
GH_D13G1860	D13	56123185	56123924	TM81752_TM81758	qtl94	AT3G03790	ankyrin repeat family protein / regulator of chromosome condensation (RCC1) family protein	1.9037	1.37236	0.463509	0.649942	1.04697	1.6475	1.11233	0.486578	0.456733	1.58587	3.73237	3.33586	3.09585	2.85621	2.78983	2.87472	2.75068	2.20976	4.12191	0.667523	1.25306	0.408767	0.545326
GH_A02G1571	A02	99333470	99333832	TM5303	qtl4	-	-	19.548	19.5146	5.4225	3.31043	13.7195	6.68492	6.85785	4.74345	2.38296	4.9005	24.4409	14.8784	27.5268	7.51242	7.02932	7.33528	12.0108	5.85368	1.38257	5.10342	4.62106	1.03514	0.986486
GH_A02G1572	A02	99341371	99344168	TM5303	qtl4	AT2G22240	myo-inositol-1-phosphate synthase 2	169.02	161.521	339.724	4.78766	18.538	2.02443	19.2594	3.93266	5.67666	20.3551	15.5587	23.9992	63.4709	798.72	628.709	39.7647	23.7733	34.6568	21.7248	150.997	22.7251	3.28383	9.49481
GH_A02G1573	A02	99422038	99425299	TM5303	qtl4	AT4G13830	DNAJ-like 20	1.66248	0.589692	1.12346	0.503221	0.327963	0.115533	1.53816	2.05277	0	0	1.13229	11.9451	9.03377	0	0.00818967	0	0.0206867	0.349291	0	0.00406533	0	0	0
GH_A02G1579	A02	99577038	99577596	TM5303	qtl4	AT4G39700	Heavy metal transport/detoxification superfamily protein	19.8419	13.815	24.7044	12.0872	42.6155	4.21615	3.28945	24.4913	28.4275	17.9839	24.7999	32.6061	70.6344	13.5531	14.499	12.6762	14.7494	9.11211	52.6177	3.41388	0.922494	0.510071	1.17317
GH_A02G1580	A02	99624352	99635082	TM5303	qtl4	AT5G10070	RNase L inhibitor protein-like protein	25.3456	21.2704	8.67081	10.9498	19.8366	22.1663	13.9078	14.1109	11.5688	13.1173	30.0809	28.4053	25.1618	15.1564	20.8713	26.5161	20.4586	24.0109	10.3294	6.17467	7.39338	5.31509	7.54501
GH_A02G1581	A02	99637943	99640840	TM5303	qtl4	AT4G39680	SAP domain-containing protein	23.7015	16.6147	9.6331	13.7657	21.7335	24.1067	14.4674	13.2716	12.2662	17.5161	49.6389	62.6205	60.8292	19.2159	25.3154	25.1583	22.8885	22.1306	14.2588	5.85498	8.53741	2.87526	6.61604
GH_A02G1583	A02	99679003	99679497	TM5303	qtl4	AT1G15100	RING-H2 finger A2A	10.2862	16.2508	20.1587	7.52638	11.3488	18.3265	5.9381	9.60391	25.4435	17.8124	6.32649	6.51583	9.62672	33.1099	26.4596	34.3941	20.7214	6.48054	5.95979	89.9908	82.4691	115.345	49.7162
GH_A03G0803	A03	17056812	17058004	TM6692	qtl7	AT5G62440	EMB514 (DUF3223)	26.1582	20.4261	19.8037	5.01063	32.4529	20.3283	17.896	9.3827	8.69608	20.1421	43.9298	25.8762	27.8331	35.612	31.4004	38.4983	19.686	26.2904	27.6165	21.2963	16.6992	13.1361	7.91621
GH_A05G2918	A05	34546339	34548335	TM11629_TM11631_TM11648	qtl14	AT1G73820	Ssu72-like family protein	4.50721	4.5073	7.05927	2.10495	5.0604	3.83441	4.36837	2.31814	2.04675	2.97794	6.65732	5.60174	6.70301	8.04908	12.7707	5.25925	5.32036	3.72396	1.88729	3.21113	3.08706	1.51444	1.88705
GH_A05G2921	A05	34600935	34603279	TM11629_TM11631_TM11648	qtl14	AT1G76520	Auxin efflux carrier family protein	1.61737	2.6364	0.17746	0	0.169685	0.008247	0.310873	0	0	0.047763	0.035882	0.024623	0.0647877	1.31659	2.08851	0.817883	0.5424	0.312825	0	6.46143	3.91578	0.247717	0.355297
GH_A05G2930	A05	35111046	35114711	TM11629_TM11631_TM11648	qtl14	AT5G04490	phytol kinase 1 VTE5	4.17452	3.27077	2.44413	5.46566	5.39656	7.26001	4.66081	5.12079	16.9564	4.79915	9.33781	10.0584	9.09146	2.48234	2.6685	9.35384	8.62492	6.41976	10.5577	8.19872	19.7878	2.13195	1.89159
GH_A05G2964	A05	36274774	36277734	TM11687_TM11705_TM11707_TM11709	qtl15	AT4G23440	Disease resistance protein (TIR-NBS class)	1.06873	0.869544	0.437762	0.018518	0.236848	0.0577637	0.657872	0.001364	0.0166443	0.196211	29.0939	12.7862	32.4966	4.25683	2.64756	3.55079	2.26009	3.59225	0.185479	1.08663	0.745528	0.089898	0.120669
GH_A05G2968	A05	36358604	36359440	TM11687_TM11705_TM11707_TM11709	qtl15	AT3G10400	RNA recognition motif and CCHC-type zinc finger domains containing protein	13.4572	8.96142	4.55503	8.19059	8.96092	6.09618	5.15095	10.9913	9.64287	4.39445	12.2857	10.9173	15.1366	23.8656	16.7058	19.8483	9.62416	10.62	5.63284	11.917	18.9369	21.5821	20.3576
GH_A05G2970	A05	36367525	36368079	TM11687_TM11705_TM11707_TM11709	qtl15	-	-	1.76426	1.55908	0.0655947	1.88081	1.21548	3.58651	3.4513	0.781998	1.72831	2.1904	4.51631	1.48277	2.13367	1.40236	1.91047	0.948816	1.82258	0.485095	0	0.471897	1.06295	0.170731	1.00121
GH_A05G2972	A05	36434003	36437714	TM11687_TM11705_TM11707_TM11709	qtl15	AT3G10410	SERINE CARBOXYPEPTIDASE-LIKE 49	87.8864	87.3603	19.3769	252.874	68.976	212.023	25.515	121.274	287.538	51.5432	100.557	83.8675	78.8892	300.092	230.112	419.146	277.587	115.231	126.838	398.908	362.42	599.856	354.485
GH_A05G2975	A05	36476389	36476742	TM11687_TM11705_TM11707_TM11709	qtl15	-	-	1.3223	1.54375	0.188779	1.28878	2.30574	2.48404	1.24343	3.1953	1.02123	0	0.418648	1.45507	2.88616	4.21144	6.70345	1.00077	2.12108	1.26021	0	1.51818	7.35526	0.813207	0
GH_A05G2987	A05	36794480	36796657	TM11687_TM11705_TM11707_TM11709	qtl15	AT3G09830	Protein kinase superfamily protein	2.3861	1.49132	1.39026	0.458263	1.81023	1.44776	0.863054	0.449824	1.0204	2.21548	3.08819	1.07566	1.40682	1.60695	2.41254	0.809405	1.32172	0.942123	2.20328	0.993482	1.13781	0.0899753	0.476352
GH_A05G2988	A05	36802461	36803732	TM11687_TM11705_TM11707_TM11709	qtl15	AT3G57120	Protein kinase superfamily protein	2.24362	3.61926	0.941161	3.4949	3.1872	3.55713	2.41764	4.11681	5.45761	2.34887	0.955206	1.38906	2.03888	4.38794	4.6269	2.54425	2.4549	0.479344	2.87407	1.75216	6.73305	9.77294	5.76892
GH_A05G2989	A05	36820554	36823031	TM11687_TM11705_TM11707_TM11709	qtl15	AT3G54826	Zim17-type zinc finger protein	6.2287	6.28106	17.3971	9.25182	11.9587	8.49933	13.7325	14.9595	7.99279	8.88813	18.4272	30.9342	27.4288	7.72937	8.0631	5.43051	7.94763	2.3133	20.7824	2.65543	4.42304	1.80991	1.21314
GH_A05G3894	A05	102243503	102250731	TM13154_TM13164	qtl16	AT2G27035	early nodulin-like protein 20	1.44312	0.957674	0.0484683	0.336528	1.20479	0.887866	0	0.790549	2.38769	0	47.5646	17.9066	10.3847	2.35708	64.0342	34.6411	31.4578	8.4556	11.8682	34.1049	16.1867	27.1047	10.2333
GH_A05G3897	A05	102262737	102265688	TM13154_TM13164	qtl16	AT5G39410	Saccharopine dehydrogenase	11.9033	8.30608	3.43806	10.448	17.5082	16.9114	6.56489	20.4085	17.5968	10.965	7.76901	8.50997	5.14594	12.8748	14.5755	9.18999	13.2276	7.8039	7.07332	9.57845	15.9721	24.6073	13.6586
GH_A05G3907	A05	102398886	102399632	TM13154_TM13164	qtl16	AT5G39360	EID1-like 2	23.5289	14.5396	10.2796	12.7214	13.5476	14.3758	17.3084	17.9919	14.2041	18.5437	48.8812	38.3694	27.8336	17.2816	19.3793	28.9151	30.8142	18.9587	20.9076	7.40929	6.60628	6.16754	10.1011
GH_A05G3912	A05	102463085	102465145	TM13154_TM13164	qtl16	AT1G26580	ELM2 domain protein	11.1432	6.01746	1.38463	4.71873	7.91694	6.8477	10.1147	7.10745	2.14154	8.07794	18.2218	28.4158	25.021	7.56924	6.6464	8.82693	8.54162	5.14086	5.93151	2.29144	1.49456	1.30975	1.32114
GH_A05G3913	A05	102485135	102487240	TM13154_TM13164	qtl16	AT5G15510	TPX2 (targeting protein for Xklp2) protein family	1.24206	1.38041	1.50917	0	0.230492	0.038193	0.083075	0	0	0	5.95236	4.90642	2.40231	2.31351	2.37134	3.60497	2.70602	2.14941	0	0.264266	0.0185403	0	0
GH_A05G3914	A05	102492782	102495326	TM13154_TM13164	qtl16	AT3G02090	Insulinase (Peptidase family M16) protein	3.02174	1.83199	0.332341	0.23571	0.323132	0.105032	0.406371	0.0365773	0.0947553	0	3.99442	3.2123	2.88238	10.8473	10.6322	5.81572	3.81321	5.40271	0.035343	8.34433	6.32306	5.74049	0.076876
GH_A06G0841	A06	19702225	19704158	TM14167	qtl17	AT5G20635	guanine nucleotide-binding protein subunit gamma	0.922987	0.162239	0.637498	0	0.107092	0	0	0	0	0.072069	12.1039	8.4145	6.94373	8.27342	3.15523	0.253126	0.86056	1.75833	5.83219	0.0631017	0.0898417	0	0
GH_A06G0843	A06	19738229	19738651	TM14167	qtl17	AT5G20650	copper transporter 5	34.5687	34.43	14.961	115.097	42.3226	43.1051	43.5858	59.3953	70.9059	30.0381	47.6677	28.1724	51.6768	104.723	69.4958	72.8876	67.1497	8.92169	9.44298	152.568	276.997	196.052	96.0392
GH_A06G0845	A06	19780824	19784006	TM14167	qtl17	AT2G05840	20S proteasome subunit PAA2	57.7425	56.578	53.8705	59.937	59.9255	63.7478	38.7767	71.3502	61.2894	44.3326	54.0262	39.2086	31.2705	73.0468	99.9862	57.9026	65.4301	37.6532	35.3253	85.0336	102.403	97.7657	71.4256
GH_A06G0846	A06	19824562	19829384	TM14167	qtl17	AT1G78380	glutathione S-transferase TAU 19	3.72712	2.86915	1.65107	4.40031	3.57847	5.19311	2.45484	5.36819	3.26356	4.37374	21.4253	22.3631	14.9687	2.91715	5.65454	4.73774	6.32185	4.19389	4.68529	1.85603	1.88035	0.871157	0.955385
GH_A07G2215	A07	90571814	90574045	TM21334_TM21354_TM21374	qtl21	AT4G12760	RPA-interacting protein A	5.40537	4.37628	3.19277	6.6279	5.42851	6.66893	5.33311	10.5206	8.06962	5.16778	10.7421	7.22847	6.80163	4.90293	4.98486	3.79693	6.31953	3.43346	5.11052	1.47276	3.07614	2.83218	3.71806
GH_A07G2217	A07	90657732	90659891	TM21334_TM21354_TM21374	qtl21	AT5G39740	ribosomal protein L5 B	1.32889	0.536607	0.596766	0.143289	0.728938	0.382622	0.385167	0.0621197	0.0514063	0.438532	3.54213	2.15597	3.12032	1.82536	2.23597	0.281589	0.842593	1.51648	0.52603	0.127727	0.166501	0.0592747	0.065407
GH_A07G2219	A07	90702296	90703893	TM21334_TM21354_TM21374	qtl21	AT5G12230	mediator of RNA polymerase II transcription subunit 19a-like protein	15.3564	11.5729	14.3627	7.1228	10.3025	11.6662	7.83286	8.92806	5.25683	9.86829	27.0062	35.7041	32.07	11.642	13.0636	8.59385	13.2685	8.07998	9.71647	6.37011	7.12476	2.42081	4.62592
GH_A07G2220	A07	90706081	90708979	TM21334_TM21354_TM21374	qtl21	AT5G48370	Thioesterase/thiol ester dehydrase-isomerase superfamily protein	9.80301	9.55051	4.16341	7.45763	16.7119	8.95028	6.50996	17.7575	13.8479	10.6368	5.62741	5.33651	5.37517	16.7839	26.2947	12.7979	9.72034	6.49843	4.52748	13.6363	23.8432	8.39936	16.3876
GH_A07G2221	A07	90769699	90772201	TM21334_TM21354_TM21374	qtl21	AT2G43820	UDP-glucosyltransferase 74F2	29.1329	1.02628	4.64585	5.76878	6.27158	5.68699	1.65155	7.98046	10.545	1.00615	7.6218	58.8414	91.8537	23.2849	6.93153	2.38365	2.60223	1.35681	1.69082	2.63311	2.27758	1.49765	0.263218
GH_A07G2223	A07	90813821	90816523	TM21334_TM21354_TM21374	qtl21	AT5G48385	FRIGIDA-like protein	52.956	51.7914	23.3869	44.1791	46.569	57.5718	24.1419	55.4503	61.229	27.667	87.1788	79.9926	80.5237	44.4195	39.644	33.9251	48.2457	41.1834	64.3243	14.4509	14.3155	9.38652	35.8892
GH_A07G2224	A07	90853993	90856555	TM21334_TM21354_TM21374	qtl21	AT3G07525	autophagocytosis-associated family protein	3.24679	2.14618	3.83845	0.823281	1.10764	2.08491	6.69323	1.38377	1.32762	4.27656	4.25614	7.66412	7.91961	1.11838	2.18359	4.06962	1.94086	1.18753	4.5149	1.39102	1.2812	0.669029	0.25536
GH_A07G2225	A07	90857414	90858771	TM21334_TM21354_TM21374	qtl21	AT2G29120	glutamate receptor 2.7	0.726551	0.873348	0.188787	0.109875	0.348484	0.839955	1.48535	0.34102	0.082276	0.549815	2.01316	2.08312	3.38757	0.304557	0.247019	0.867118	0.512233	0.372127	0	0.271839	0.290192	0.117169	0.04661
GH_A07G2228	A07	90921704	90924008	TM21334_TM21354_TM21374	qtl21	AT4G12850	Far-red impaired responsive (FAR1) family protein	5.05593	3.46115	3.82953	4.53582	4.19053	6.01818	4.23949	4.76773	4.31428	2.11806	6.15923	9.58886	8.3031	4.31357	3.37355	3.25299	3.41845	2.40991	1.94475	1.88491	2.39119	1.58986	1.04764
GH_A07G2231	A07	90939986	90940637	TM21334_TM21354_TM21374	qtl21	AT3G07470	transmembrane protein%2C putative (Protein of unknown function%2C DUF538)	16.2589	25.0538	11.341	15.3652	13.3207	15.2229	14.7974	10.9259	13.7101	14.3327	17.642	16.6366	14.7655	36.8633	25.8354	38.4102	26.619	13.7018	10.8679	37.1466	42.2228	81.2508	97.2952
GH_A07G2233	A07	90977468	90977965	TM21334_TM21354_TM21374	qtl21	AT2G43060	ILI1 binding bHLH 1	50.25	71.0645	13.9541	47.9305	11.2592	30.1153	80.4533	7.41259	5.54115	131.779	0.429756	0.0869547	0.0435173	2.06587	2.78878	37.3794	66.3662	1.18365	5.22978	59.4011	274.456	60.1417	107.211
GH_A07G2238	A07	91069422	91070834	TM21334_TM21354_TM21374	qtl21	AT1G05810	Rab GTPase-like A5A protein	38.602	38.0746	17.9861	2.71927	26.3281	15.221	34.2309	0.821392	3.04043	23.9157	2.28972	22.1606	42.8485	213.391	157.145	22.9818	20.2775	11.5654	21.4191	112.679	122.56	17.8046	9.27418
GH_A07G2244	A07	91192338	91194241	TM21334_TM21354_TM21374	qtl21	AT3G07360	plant U-box 9	4.51814	0.823357	2.54059	0.431159	0.290029	0.890432	1.17733	0.579418	0.334771	0.680113	4.64065	4.23567	4.07438	3.78664	6.22508	4.84553	1.69039	3.66944	2.55975	1.46783	3.31279	0.446744	0.524578
GH_A07G2246	A07	91212767	91214683	TM21334_TM21354_TM21374	qtl21	AT3G25220	FK506-binding protein 15 kD-1	68.8315	54.5875	103.414	55.9716	108.104	49.8825	70.3037	30.3213	42.8316	8.63679	20.5478	32.0996	31.6442	110.374	143.31	121.649	119.257	83.5832	35.7912	107.209	119.924	85.1496	16.3711
GH_A07G2249	A07	91317938	91323758	TM21334_TM21354_TM21374	qtl21	AT4G13020	Protein kinase superfamily protein	7.56014	5.72375	1.41549	7.18423	2.30245	1.881	7.06356	5.68034	4.87879	4.04488	34.6184	40.8232	29.6605	11.1082	6.3524	3.71996	8.6118	5.03982	1.46174	2.58821	2.55272	1.22093	0.6969
GH_A07G2251	A07	91342541	91343122	TM21334_TM21354_TM21374	qtl21	AT3G09510	Ribonuclease H-like superfamily protein	0.1655	1.8634	0.444052	0.12914	0.0169343	0.186162	0.0473073	0.278562	0.132255	2.14264	4.34772	0.992595	0	0.397854	0.642228	0.40058	0.397498	0.220008	0	0.36818	0.139498	0.032816	0.102831
GH_A07G2254	A07	91408037	91412277	TM21334_TM21354_TM21374	qtl21	AT4G13040	Integrase-type DNA-binding superfamily protein	2.9408	5.4871	1.92592	4.15366	12.5493	7.08289	7.39004	3.62866	7.18304	3.34699	8.49668	9.24037	13.6694	5.05101	1.90921	3.55352	6.43349	1.38324	3.76929	2.28414	2.87375	5.73121	4.19556
GH_A07G2255	A07	91416631	91418175	TM21334_TM21354_TM21374	qtl21	AT5G24590	TCV-interacting protein	1.22898	3.14694	5.86531	2.57059	12.2529	17.9769	3.86268	3.09674	0.559308	1.85566	4.72261	38.8773	18.1251	3.65977	7.54222	5.49198	12.9326	2.54485	1.78062	5.73148	7.42497	0.884738	0.493792
GH_A07G2257	A07	91428163	91430072	TM21334_TM21354_TM21374	qtl21	AT1G67190	F-box/RNI-like superfamily protein	2.37591	2.55315	2.14404	7.53654	4.61442	5.28894	3.55117	8.0163	4.29251	2.26507	8.65951	10.997	8.93936	6.19253	3.9288	3.12902	9.43304	0.958952	1.32928	4.33606	5.5843	2.02074	2.53362
GH_A07G2260	A07	91443955	91445822	TM21334_TM21354_TM21374	qtl21	AT5G48655	RING/U-box superfamily protein	5.16754	2.62268	3.10371	2.44681	2.80687	2.74455	3.31751	1.95092	3.09115	2.3786	8.40605	8.62171	11.2784	3.66427	4.52371	3.7088	4.6673	1.12945	0.669611	2.08609	2.2945	1.64474	1.61437
GH_A07G2522	A07	95312085	95313503	TM21685_TM21693	qtl22	AT5G40470	RNI-like superfamily protein	4.2439	3.56309	0.539645	7.2107	2.67695	5.65553	3.10927	9.37552	6.07404	2.88838	4.22062	4.01181	5.4364	3.95333	2.7409	2.91819	5.10072	1.37179	1.47026	3.8392	6.68903	10.5957	10.3124
GH_A07G2528	A07	95367229	95368650	TM21685_TM21693	qtl22	AT2G16890	UDP-Glycosyltransferase superfamily protein	0.0685483	0.145836	0.616699	1.88517	0.0584613	1.39371	0.459001	2.24804	1.63526	3.6778	3.78182	3.39141	4.50308	68.3065	57.7786	11.8071	4.34349	3.5693	31.6498	26.0638	10.2068	0.605698	3.43649
GH_A07G2537	A07	95474282	95476990	TM21685_TM21693	qtl22	AT3G27560	Protein kinase superfamily protein	8.80425	8.46503	4.95726	8.08597	7.3279	11.5863	10.5184	11.7254	6.50989	4.57985	6.91788	11.9137	8.30218	2.42754	5.94945	6.6044	5.58543	9.34913	5.55386	2.11326	2.41204	3.2133	2.91692
GH_A07G2539	A07	95526706	95529621	TM21685_TM21693	qtl22	AT3G27460	SGF29 tudor-like domain-containing protein	4.38699	1.92387	0.6936	0.728137	3.33205	2.28707	2.11487	1.82452	1.11474	3.0602	14.3586	13.6708	12.0241	6.01358	3.84746	2.46644	3.46736	2.13112	3.55001	1.04039	0.962227	2.45507	2.09906
GH_A07G2540	A07	95530388	95532523	TM21685_TM21693	qtl22	AT5G14450	GDSL-like Lipase/Acylhydrolase superfamily protein	8.77029	17.7429	18.2369	6.61427	21.8183	11.6651	12.9933	2.45126	18.74	23.9033	13.7598	8.66022	14.5072	162.78	130.757	24.3748	23.9221	6.81249	1.92739	70.4822	32.2706	17.3163	7.16795
GH_A07G2541	A07	95536373	95538011	TM21685_TM21693	qtl22	AT1G02680	TBP-associated factor 13	2.00404	1.19709	0.570031	1.50378	1.65582	1.30258	0.0280517	0.819416	1.95886	2.04497	4.37218	6.9752	1.19812	6.20255	8.16393	2.23062	5.65938	0.495658	7.66236	1.94575	3.28821	4.57373	8.33178
GH_A07G2544	A07	95548097	95550323	TM21685_TM21693	qtl22	AT4G35860	GTP-binding 2	0.834454	1.08593	0.297264	0.609678	0.45515	0.297825	0.162249	0.329382	0.434005	0.783461	1.2759	1.62526	1.72119	2.61407	2.20065	1.63885	3.10909	0.795208	1.66609	2.9984	4.31797	5.67299	4.26192
GH_A07G2545	A07	95552045	95555183	TM21685_TM21693	qtl22	AT3G27430	N-terminal nucleophile aminohydrolases (Ntn hydrolases) superfamily protein	68.6911	64.3144	62.6496	53.0655	68.8523	63.855	29.9847	30.8261	57.2069	47.4696	42.9839	41.3276	42.1605	126.279	120.439	60.6611	59.2305	35.0634	51.5116	101.747	111.014	77.985	62.4539
GH_A07G2546	A07	95560744	95569106	TM21685_TM21693	qtl22	AT3G03420	Ku70-binding family protein	5.40235	4.90788	4.85194	3.22452	4.51852	5.93338	5.94389	3.37291	2.38959	2.80118	5.8643	8.77192	9.04975	5.65107	6.02817	4.56869	4.0083	6.25438	3.76602	1.60874	2.89803	1.90355	1.38752
GH_A07G2550	A07	95642812	95646050	TM21685_TM21693	qtl22	AT3G01710	TPX2 (targeting protein for Xklp2) protein family	14.3707	13.8029	4.93463	0.833623	2.0272	2.12912	1.51429	0.458072	0.634438	4.82	18.762	11.1424	7.78995	7.62723	8.54145	4.55725	7.07663	6.84367	5.10197	0.37946	0.367342	0.0622833	0.328349
GH_A07G2557	A07	95683389	95685346	TM21685_TM21693	qtl22	AT3G26020	Protein phosphatase 2A regulatory B subunit family protein	16.0552	19.7974	3.1301	19.7674	14.1886	18.6196	13.8279	11.7561	17.469	13.873	22.2452	12.287	12.7959	13.463	13.7848	13.8924	16.9529	10.548	8.37212	6.70171	9.49978	11.8147	9.71196
GH_A07G2558	A07	95692876	95696862	TM21685_TM21693	qtl22	AT5G40760	glucose-6-phosphate dehydrogenase 6	41.2961	32.4975	10.7573	50.0643	35.2479	70.4324	27.0905	39.1175	49.7547	29.5509	37.7948	22.7086	35.0121	41.4112	45.0322	45.3877	57.1141	12.9635	13.5382	47.0402	63.5122	116.495	56.0526
GH_A07G2560	A07	95708017	95710758	TM21685_TM21693	qtl22	AT1G13440	glyceraldehyde-3-phosphate dehydrogenase C2	26.0426	49.5965	45.8115	18.8292	48.6999	44.1606	37.1144	27.4523	15.0358	41.9976	8.10571	6.81048	3.93105	38.4671	77.8613	43.7694	61.6771	35.4825	42.3266	90.1072	93.7051	72.5324	66.4215
GH_A08G0156	A08	1247584	1248177	TM21805_TM21806	qtl23	AT1G58170	Disease resistance-responsive (dirigent-like protein) family protein	15.2041	23.1091	4.88279	0.157014	0.842163	0.0702967	0.327583	0.193767	0.047672	0	0	0.188748	0	24.2769	41.3714	27.3474	49.0418	1.18716	0	88.6675	96.2377	5.75699	5.12308
GH_A08G0158	A08	1257639	1257944	TM21805_TM21806	qtl23	AT2G20480	hypothetical protein	3.19916	3.16796	3.27773	4.18078	2.33175	2.30028	4.58841	3.25185	3.59352	1.47193	3.08061	4.20686	4.01353	8.38815	9.68441	20.1572	5.56868	9.99422	2.17589	31.2473	10.0646	10.9786	3.22804
GH_A08G0160	A08	1266916	1272723	TM21805_TM21806	qtl23	AT3G13670	Protein kinase family protein	28.2777	26.0225	8.40064	42.1532	26.6489	41.1601	24.3518	34.7072	32.9026	22.8706	60.251	56.4331	50.5535	15.6522	14.7307	27.1952	18.611	24.7957	7.93934	4.39686	5.08552	3.9545	4.5339
GH_A08G0161	A08	1276502	1314599	TM21805_TM21806	qtl23	AT3G07160	glucan synthase-like 10	21.6368	14.8284	2.74401	15.5763	12.2893	12.2395	14.4023	14.9488	5.91044	13.1095	13.2738	11.8059	6.40465	7.65775	17.0002	20.2557	15.6684	16.6345	2.3801	10.6551	14.5865	25.1086	10.888
GH_A08G0163	A08	1326091	1329461	TM21805_TM21806	qtl23	AT2G05990	NAD(P)-binding Rossmann-fold superfamily protein	24.105	16.9898	17.323	3.17426	20.0557	10.277	9.24174	5.01129	4.13064	12.8544	24.1893	7.98266	7.80998	32.0504	43.7474	22.7029	23.3349	25.4268	13.8069	14.3502	18.8826	28.8761	19.0026
GH_A08G0164	A08	1331386	1334939	TM21805_TM21806	qtl23	AT5G13020	Emsy N Terminus (ENT)/ plant Tudor-like domains-containing protein	17.8322	11.4748	4.23708	8.35664	11.2078	13.7489	8.92384	15.3804	6.72008	9.8065	29.5911	20.5198	19.6607	8.69881	11.7322	16.1935	11.4577	17.5706	3.46207	3.08664	4.06252	2.18325	1.51927
GH_A08G0167	A08	1363965	1370110	TM21805_TM21806	qtl23	AT3G20860	Serine/Threonine kinase catalytic domain protein	2.80544	7.85016	4.3392	0.179752	0.809923	0.728429	0.32896	0.627775	0.194738	0.454459	5.14344	4.2427	5.15056	8.61189	7.74872	3.46485	11.0696	2.44641	1.53918	6.20495	15.7921	1.81716	0.438477
GH_A08G0170	A08	1389482	1392709	TM21805_TM21806	qtl23	AT3G51270	protein serine/threonine kinase	10.3873	7.55223	4.45229	3.78208	5.77203	7.09093	3.91895	3.67303	2.60838	5.97921	12.2464	14.9395	12.8844	6.78125	7.84004	5.15585	5.53225	5.96269	1.84711	2.88129	2.2387	1.19724	0.90274
GH_A08G0174	A08	1437502	1441498	TM21805_TM21806	qtl23	AT5G19350	RNA-binding (RRM/RBD/RNP motifs) family protein	29.9764	22.8716	9.55307	16.9256	22.3639	23.5556	14.9785	19.8582	20.714	16.5516	35.1588	25.1303	18.4066	29.8497	27.5982	22.417	24.2828	17.2548	8.82955	21.2343	34.318	31.9992	17.3353
GH_A08G0178	A08	1485876	1488042	TM21805_TM21806	qtl23	AT3G13410	2-C-methyl-D-erythritol 4-phosphate cytidylyltransferase	58.8529	66.3077	44.5392	64.2795	65.5744	58.6679	53.4116	78.8735	62.9807	59.7088	30.885	26.064	32.927	70.8572	91.9652	78.5204	116.158	48.3435	64.1984	79.2208	112.655	152.798	109.112
GH_A08G0180	A08	1501460	1503696	TM21805_TM21806	qtl23	AT1G55535	transmembrane protein	4.8965	6.26802	2.60065	5.99904	6.03359	6.49624	5.8836	6.10424	5.22146	5.45949	2.26967	2.35825	4.62342	4.50928	6.91979	5.15605	7.41118	3.56013	2.25514	5.16199	7.69553	6.92238	13.1897
GH_A08G0181	A08	1505684	1511113	TM21805_TM21806	qtl23	AT5G56360	calmodulin-binding protein	15.8994	14.4686	4.45961	6.42515	16.399	12.7158	5.30267	4.79846	6.55216	14.6921	11.4228	13.6183	8.83941	18.128	23.3808	20.01	17.4106	13.3208	4.69146	9.29671	13.8006	9.2832	11.9264
GH_A08G0183	A08	1530180	1534353	TM21805_TM21806	qtl23	AT3G23070	CRM family member 3A	6.48372	9.08028	5.35268	5.10882	6.17309	8.0411	5.60185	6.02173	5.02983	8.7624	10.8598	9.73038	5.91507	6.64326	7.52275	8.34083	7.34665	7.97868	3.39872	2.83695	3.59056	3.57415	3.67761
GH_A08G0188	A08	1578552	1578782	TM21805_TM21806	qtl23	-	-	0.197252	0	0.211938	9.0656	6.50754	1.22605	0.564453	38.5447	10.5859	0.234222	0.190057	3.6549	0.921314	0	0.0722273	13.6922	113.029	8.46403	0	1.01908	75.133	485.861	0
GH_A08G0198	A08	1673505	1678587	TM21805_TM21806	qtl23	AT2G07180	Protein kinase superfamily protein	0.477063	1.09674	0.19358	0.547442	1.16407	0.291678	0.122555	2.36373	1.24623	0.476705	0.014121	0.0850567	0.321185	0.0363855	0.256495	1.63152	1.63911	0.445496	1.02763	1.53262	2.52232	7.71775	6.7439
GH_A08G0199	A08	1682812	1687490	TM21805_TM21806	qtl23	AT2G07170	ARM repeat superfamily protein	3.11433	1.40954	2.30308	0.0383393	0.340113	0.214124	0.0414103	0.132571	0.0292373	0.1173	6.61186	4.07333	2.80092	2.01503	2.93122	2.2461	1.8587	5.43042	0.664597	0.216786	0.0613137	0.0794813	0
GH_A08G0202	A08	1735125	1741258	TM21805_TM21806	qtl23	AT2G07050	cycloartenol synthase 1	12.8543	14.4299	7.7384	0.58755	9.34563	4.07323	1.90997	0.439809	1.12974	2.79305	47.8167	28.07	24.7737	35.6274	52.9345	27.8748	25.3555	31.866	3.48593	9.92346	5.708	1.76531	2.63481
GH_A08G0711	A08	10750007	10753471	TM22408_TM22459_TM22463	qtl24	AT3G18670	Ankyrin repeat family protein	1.0259	0.744999	0.0490843	1.06758	0.739879	0.288018	0.0949627	0.866141	1.56883	1.50165	4.48673	5.35534	3.86401	0.460842	0.787208	0.734705	0.37981	0.349528	0	0.354316	0.218395	0.00480333	0
GH_A08G0716	A08	10870427	10880174	TM22408_TM22459_TM22463	qtl24	AT1G03080	kinase interacting (KIP1-like) family protein	6.45475	8.58422	0.87657	2.44648	6.44946	5.45022	2.02498	1.41565	3.58822	5.90533	5.27929	2.89204	5.87009	20.8468	10.4189	8.16338	6.67924	5.10269	1.46742	4.26999	4.13667	1.45074	3.73694
GH_A08G0720	A08	10957514	10960129	TM22408_TM22459_TM22463	qtl24	AT3G63240	DNAse I-like superfamily protein	0.461316	0.408598	0.181238	0.311535	0.393379	0.271621	0.371914	0.0434373	0.065415	0.111225	0.418785	1.34902	0.568711	1.23876	3.63958	1.41668	1.48164	2.72821	1.3156	1.30137	0.217721	0.0437203	0
GH_A08G0726	A08	11052553	11226343	TM22408_TM22459_TM22463	qtl24	AT5G36740	Acyl-CoA N-acyltransferase with RING/FYVE/PHD-type zinc finger protein	7.20474	4.39087	0.906683	1.63464	5.0075	4.72653	2.45393	1.79609	1.3687	5.28621	12.9871	11.4089	7.04206	9.62743	7.79511	7.34161	4.22501	4.66519	0.783487	1.58652	2.18219	0.925043	2.80935
GH_A08G0727	A08	11262114	11263037	TM22408_TM22459_TM22463	qtl24	AT3G04860	hypothetical protein (DUF868)	3.09474	4.39857	2.95003	1.49182	6.48232	8.73581	3.44947	1.71194	2.20026	6.1978	8.61478	4.15993	9.20009	4.7713	4.2629	5.1249	3.08321	1.64168	3.3652	3.64065	1.66395	1.4869	0.760941
GH_A08G0734	A08	11456956	11458481	TM22408_TM22459_TM22463	qtl24	AT3G21650	Protein phosphatase 2A regulatory B subunit family protein	2.42094	2.3536	2.22293	2.23606	0.780044	1.85924	1.9557	1.30823	0.615684	1.25687	2.54782	6.13155	3.10839	0.720685	1.8487	1.16756	0.37325	0.525018	1.02963	0.451734	0.98967	0.686709	1.30023
GH_A08G0736	A08	11488193	11489809	TM22408_TM22459_TM22463	qtl24	AT3G63130	RAN GTPase activating protein 1	23.3435	14.4415	13.3496	12.1968	14.2473	15.6333	8.11955	15.1861	15.1712	13.6496	38.7632	35.6171	20.8451	11.6246	18.7157	21.5983	21.1351	17.0592	7.8701	6.16114	6.98596	12.3813	9.72415
GH_A08G0738	A08	11500795	11502387	TM22408_TM22459_TM22463	qtl24	AT4G02800	GRIP/coiled-coil protein	9.88945	6.50601	3.39265	0	1.24768	0.0192517	0.0683373	0.0127373	0.111264	0.337826	12.9848	12.5923	4.64047	6.00785	10.5545	3.66309	4.1714	6.32186	1.4043	0.342927	0.084416	0	0
GH_A08G0739	A08	11533912	11540565	TM22408_TM22459_TM22463	qtl24	AT1G03160	FZO-like protein	4.51205	7.16493	3.96851	3.44838	6.31658	8.4726	5.88826	2.06335	3.04263	7.35536	11.4301	6.59575	6.86756	4.58985	5.22424	2.90454	2.10714	2.4025	0.334588	1.51873	0.56982	0.41767	0.98971
GH_A08G0740	A08	11551371	11552330	TM22408_TM22459_TM22463	qtl24	AT4G02810	FANTASTIC four-like protein (DUF3049)	0.655397	0.405622	0.294207	0.129449	0.739768	0.056432	0	0.0213963	0.00855633	0.061975	0.852533	9.81524	7.54329	2.9432	15.2862	1.14498	0.30545	0.527672	0.685592	0.769589	0.201283	0	2.50655
GH_A08G0743	A08	11639029	11640607	TM22408_TM22459_TM22463	qtl24	AT4G02820	Pentatricopeptide repeat (PPR) superfamily protein	1.18355	1.19203	0.507638	0.335151	2.04469	1.98496	1.40993	1.17347	0.217819	1.69853	3.96558	3.27809	2.2745	0.996652	1.42918	2.23467	0.919875	1.71602	0.715097	0.522557	0.430709	0.0454123	0.230889
GH_A08G0779	A08	13359686	13360278	TM22479	qtl25	AT4G03150	plant/protein	5.18492	5.36638	8.35158	0.862162	3.39696	3.1068	4.00457	1.20683	1.49935	6.5944	9.12585	4.48448	3.27103	4.7803	5.7136	5.11254	4.08369	2.06494	3.86308	1.91856	1.29578	1.01361	1.95143
GH_A08G0783	A08	13615655	13617863	TM22479	qtl25	AT1G03470	Kinase interacting (KIP1-like) family protein	4.97008	4.9392	6.84025	0.035661	0.926265	0.235769	0.704451	0.113318	0.1041	2.19189	42.4171	21.9064	8.75756	13.979	18.7395	9.91315	13.2686	7.56533	15.6324	4.30158	8.52424	0.622946	0.551728
GH_A08G0792	A08	14156633	14159315	TM22482_TM22485	qtl26	AT3G62980	F-box/RNI-like superfamily protein	12.5459	12.6056	13.7119	4.47536	10.5286	7.68469	12.0058	6.07465	8.14513	6.0077	48.5826	33.8084	34.5586	18.7501	19.7019	12.8814	7.412	13.0924	11.1218	9.47866	3.80222	1.79773	1.06503
GH_A08G0793	A08	14204012	14205266	TM22482_TM22485	qtl26	AT5G23660	bidirectional sugar transporter SWEET12-like protein	0	0	0.0164613	5.85525	0.298678	0.0252203	0	1.00124	39.6242	0.072096	0.251658	0	0.0490603	0	0.702011	27.3107	51.2763	31.1075	58.1341	0.583901	1.4338	0.544337	389.592
GH_A08G1528	A08	101607067	101615098	TM28996	qtl27	AT2G46225	ABI-1-like 1	2.37397	1.80148	0.226857	0.401986	0.168801	0.204316	0.0866983	0.452086	4.89124	6.14545	9.87946	0.050524	0.166348	0.067391	0.185573	0.674498	1.43904	5.72139	12.6559	0.156771	1.54596	2.21512	31.0895
GH_A08G1530	A08	101620236	101625857	TM28996	qtl27	AT4G01210	glycosyl transferase family 1 protein	8.27051	9.78269	2.57235	4.35412	4.1136	5.49608	6.4669	3.92134	4.05185	6.23736	7.27554	14.6091	11.9459	4.75391	5.3598	5.97666	4.33919	7.93157	4.60919	2.59423	2.17461	1.51093	3.07993
GH_A08G1535	A08	101702197	101703621	TM28996	qtl27	AT4G01240	S-adenosyl-L-methionine-dependent methyltransferases superfamily protein	0.293505	0.079159	0.23594	0.032068	0.102675	0.573353	1.22925	0	0.0115283	0.337794	0.352436	0.52745	0.112913	5.36572	5.0744	0.343093	0.223295	0.346814	0	3.32777	1.64266	0.658007	0
GH_A08G2606	A08	122838550	122847085	TM29894	qtl28	AT5G16270	sister chromatid cohesion 1 protein 4	11.0554	8.38584	2.04803	10.883	6.34734	8.66443	4.77304	13.1113	8.18806	7.14365	16.5678	16.2719	11.9586	5.54394	6.81615	8.9651	5.70276	7.94675	2.35799	3.19697	2.91367	3.26664	3.64536
GH_A08G2607	A08	122849945	122868152	TM29894	qtl28	AT1G55325	RNA polymerase II transcription mediator	6.96655	5.34941	0.85831	5.51048	5.00239	7.66534	3.19299	6.35149	4.11472	5.1978	10.1454	4.43095	4.62707	3.16179	4.9712	6.79338	4.69511	5.67327	0.698262	1.51196	1.58654	1.13555	1.93224
GH_A08G2611	A08	122908949	122910662	TM29894	qtl28	AT3G17611	RHOMBOID-like protein 14	3.42715	3.95062	1.00608	7.16503	4.93039	6.43125	3.38356	11.7155	7.55216	3.69423	7.04901	7.46551	9.86415	9.33268	8.67662	9.97993	10.5374	4.17678	3.49858	11.9367	15.0301	27.4934	25.0717
GH_A08G2612	A08	122911757	122914612	TM29894	qtl28	AT1G33330	Class I peptide chain release factor	1.17726	1.74986	2.23586	0.877058	0.531589	0.444283	0.146615	5.26767	0.755403	5.0213	9.2009	4.47966	4.17894	1.85245	3.33223	2.95275	1.79235	1.60599	5.76248	1.86271	1.06718	0.482188	5.30577
GH_A08G2613	A08	122916004	122925020	TM29894	qtl28	AT1G33360	ATP-dependent Clp protease	4.16315	4.55848	2.22827	2.48094	5.85799	3.90666	3.30513	3.57152	3.29602	5.02435	6.0214	9.10029	7.56419	2.56069	3.90074	4.70745	3.52783	3.95683	2.32845	1.40521	1.46049	1.88145	1.6978
GH_A08G2614	A08	122927769	122931358	TM29894	qtl28	AT4G10330	glycine-rich protein	12.537	12.2356	6.72237	5.63445	13.6876	9.86346	13.1894	4.62091	4.80564	12.817	28.5344	25.0076	22.5022	17.3722	11.8186	16.523	21.2205	10.8364	18.3845	17.7347	14.0169	9.73764	7.57812
GH_A08G2618	A08	122952751	122956355	TM29894	qtl28	AT1G71260	WHIRLY 2	24.8846	21.7368	14.1863	6.80689	14.4759	11.693	8.67512	5.96546	6.19411	9.96587	40.1903	25.9005	24.666	19.0804	23.4269	20.6144	17.6178	16.2424	20.6576	9.49704	7.18893	2.35172	5.79032
GH_A08G2620	A08	122974729	122976141	TM29894	qtl28	AT1G66510	AAR2 protein family	4.21716	2.87371	0.825999	3.85479	3.57061	4.34631	3.81969	3.70703	1.10624	0.252075	4.83919	13.7727	9.23481	7.94898	5.87875	2.16893	4.35779	2.78947	0	3.63851	2.79888	1.2908	0
GH_A08G2624	A08	123004793	123005488	TM29894	qtl28	AT2G45360	ankyrin repeat/KH domain protein (DUF1442)	0.150983	0.021326	0.498574	0.129899	0.277451	1.41895	0.483438	1.16532	0	0	0.955592	0.162965	3.85483	0.946532	0.0234397	0.370564	0	1.67872	0	0	0	0	0
GH_A08G2625	A08	123010625	123011044	TM29894	qtl28	AT5G16940	carbon-sulfur lyase	40.1885	41.1123	18.9993	73.3382	26.37	34.1662	29.5189	28.8562	48.5876	24.4248	51.5654	56.753	78.2402	80.4175	71.5799	24.8885	50.1978	11.7728	41.4275	38.2968	72.561	41.9737	68.9327
GH_A08G2628	A08	123020451	123031936	TM29894	qtl28	AT4G19710	aspartate kinase-homoserine dehydrogenase ii	19.0299	19.9387	7.78003	2.10569	12.9408	9.58677	5.16029	1.37631	3.16647	9.75384	22.8748	22.3207	15.5356	17.3418	21.0646	16.3234	14.4455	15.4916	3.68755	6.18898	7.56345	5.76665	11.6616
GH_A08G2631	A08	123063577	123073602	TM29894	qtl28	AT1G59610	dynamin-like 3	33.3306	28.9413	6.11426	21.5659	29.4141	29.1456	24.3815	31.1389	20.704	32.4948	43.8021	34.784	27.4599	30.4683	37.2997	47.2122	33.8441	36.4057	11.589	25.9281	29.7611	50.0074	40.2761
GH_A08G2632	A08	123075107	123079640	TM29894	qtl28	AT1G71350	eukaryotic translation initiation factor SUI1 family protein	10.6775	11.5221	3.65106	6.13359	9.39383	10.3381	5.10956	9.08187	6.7001	10.4256	15.5891	7.1357	6.43515	14.3537	14.8102	15.6172	11.3134	10.8523	4.3672	14.299	12.9346	18.6741	17.6594
GH_A09G0894	A09	59417819	59419974	TM32705_TM32737	qtl31	AT4G21585	endonuclease 4	1.67512	1.85679	1.10555	0.323652	0.515173	0.0679247	0.0511263	0.0598223	0.250292	0	3.07361	0.958426	0.694955	0.65778	0.730036	0.41569	0.701875	0.03897	0	0.0524587	0.148897	0.0996397	0.25899
GH_A09G0904	A09	59487492	59489483	TM32705_TM32737	qtl31	AT4G27450	aluminum induced protein with YGL and LRDR motifs	19.7375	12.0934	3.95965	33.0482	20.7246	4.3657	16.2545	51.4827	33.795	3.12132	79.4884	177.059	116.621	8.4598	0.872494	0.387422	0.254022	0.249695	0	0.259981	0.330602	0.521026	0.853875
GH_A09G0905	A09	59505071	59506615	TM32705_TM32737	qtl31	AT3G47160	RING/U-box superfamily protein	17.9681	13.1943	10.0301	2.59127	12.445	8.10054	6.69828	13.0947	5.96096	3.6527	45.7468	48.6214	53.4346	21.0461	14.4629	19.9315	13.1324	11.029	10.78	9.79583	5.68573	2.12881	7.60292
GH_A09G0906	A09	59514639	59517658	TM32705_TM32737	qtl31	AT3G15390	silencing defective 5	3.24837	3.23589	1.46253	4.16842	6.66141	4.98582	1.75533	1.51673	1.39359	0.336481	1.63837	2.51989	2.24648	2.18688	3.2262	5.16304	5.36027	4.07754	1.06811	6.87144	11.8031	4.28113	0.994115
GH_A10G0317	A10	2614620	2616458	TM33864_TM33879_TM33881_TM33882_TM33883	qtl34	AT2G34010	verprolin	0	0	0.0105697	0	0	0	0	0.0498713	0	0	5.18835	0.506546	0.436297	0.480129	1.795	1.1843	0.226947	1.02672	0	0.220604	0.0409633	0	0
GH_A10G0319	A10	2624721	2626936	TM33864_TM33879_TM33881_TM33882_TM33883	qtl34	AT2G33990	IQ-domain 9	16.1358	30.5193	4.2137	8.46819	13.9315	21.575	27.2684	5.06128	14.7028	8.35342	3.99426	3.0051	2.13183	5.65807	3.48503	13.6166	13.2985	2.26649	3.5062	9.98194	30.9349	18.2817	2.52202
GH_A10G0329	A10	2691849	2694548	TM33864_TM33879_TM33881_TM33882_TM33883	qtl34	AT4G18570	Tetratricopeptide repeat (TPR)-like superfamily protein	10.0495	5.01508	6.1966	0.335038	2.02988	0.875678	0.175231	0.408714	0.745338	0.625106	37.6024	27.0046	14.5673	8.50694	14.0822	7.20488	5.11269	36.1486	12.6138	0.389403	0.238205	0.051891	0.173674
GH_A10G0331	A10	2713368	2714542	TM33864_TM33879_TM33881_TM33882_TM33883	qtl34	AT2G31130	hypothetical protein	3.42809	4.42861	1.73345	2.11788	4.80625	3.50363	1.85114	1.75584	3.12894	1.79164	5.89475	3.56125	1.45694	6.54668	9.71557	2.84152	5.64238	0.713483	8.53044	3.17635	4.74647	3.86845	4.59662
GH_A10G0339	A10	2784098	2787399	TM33864_TM33879_TM33881_TM33882_TM33883	qtl34	AT5G46550	DNA-binding bromodomain-containing protein	12.0559	17.8179	10.8744	4.25166	14.4365	10.5931	12.3201	5.53744	4.25796	12.8188	16.8109	18.1743	12.6999	15.4953	13.1718	10.2469	9.07439	11.728	5.83854	4.09991	3.60033	2.58153	2.11473
GH_A10G0345	A10	2825054	2826908	TM33864_TM33879_TM33881_TM33882_TM33883	qtl34	AT1G29660	GDSL-like Lipase/Acylhydrolase superfamily protein	0.163093	2.22984	25.0485	0.646037	0.100968	0.032042	0.0106467	2.65236	0.211592	0	25.9726	36.2042	64.6706	190.654	142.37	25.6144	10.4791	24.3806	23.6193	98.2831	41.1513	5.43496	2.10597
GH_A10G0349	A10	2899150	2901354	TM33864_TM33879_TM33881_TM33882_TM33883	qtl34	AT1G29760	Putative adipose-regulatory protein (Seipin)	3.33951	1.93674	0.909863	2.2782	1.79619	1.95025	1.84052	3.58603	2.68845	2.02269	5.65523	4.5908	3.51058	1.99921	1.99616	4.384	3.22484	1.23853	1.69524	2.12563	2.12523	2.27115	4.23835
GH_A10G0350	A10	2902730	2904580	TM33864_TM33879_TM33881_TM33882_TM33883	qtl34	AT4G18910	NOD26-like intrinsic protein 1%3B2	5.50254	3.61859	2.15691	3.65648	3.92106	5.66192	6.5456	5.04582	3.36954	0.758813	16.1277	25.2438	29.5949	23.212	10.7064	2.66524	2.74614	5.68202	0	23.098	10.8298	37.9664	3.45235
GH_A10G0353	A10	2930973	2931914	TM33864_TM33879_TM33881_TM33882_TM33883	qtl34	AT5G45700	Haloacid dehalogenase-like hydrolase (HAD) superfamily protein	9.38776	9.15835	4.89331	0.381123	2.26435	0.0541167	0	1.11498	0.806522	0.126954	10.8084	9.13578	3.32268	7.15415	10.0892	4.21778	3.53706	6.76865	0.288123	0.172864	0.107382	0	0
GH_A10G0361	A10	3004440	3007248	TM33864_TM33879_TM33881_TM33882_TM33883	qtl34	AT1G06410	trehalose-phosphatase/synthase 7	33.2994	31.0795	2.56157	41.5151	17.7005	25.9202	21.6396	57.0252	29.0013	26.571	51.9666	61.6957	51.7935	11.1846	7.92013	18.9392	10.4567	9.73695	1.33647	6.42931	9.45604	21.773	19.6863
GH_A10G0365	A10	3030523	3032447	TM33864_TM33879_TM33881_TM33882_TM33883	qtl34	AT5G45750	RAB GTPase homolog A1C	16.9039	18.9344	4.42378	3.79523	15.1164	5.26995	11.9305	2.28335	5.27493	13.7512	14.5163	11.5653	8.76223	14.5547	25.0646	21.2886	19.1981	11.3941	18.3962	30.6259	34.9454	14.8493	21.5614
GH_A10G0367	A10	3054975	3055967	TM33864_TM33879_TM33881_TM33882_TM33883	qtl34	AT1G29270	transcription factor bHLH35-like protein	1.4458	0.109424	0.179599	0.0466277	0	0	0	0.0680477	0	0	2.45402	2.43536	6.49578	0.980815	2.59545	0	0	0	1.24612	0	0	0	0
GH_A10G0368	A10	3070699	3071238	TM33864_TM33879_TM33881_TM33882_TM33883	qtl34	-	-	8.94663	5.61672	7.48264	1.47201	2.41926	0.695822	1.22759	0.643041	0.182589	0.142713	25.8704	61.0802	31.6464	7.37097	4.47502	3.54898	8.90333	1.02001	9.1149	0.329825	0.093225	0.163391	0.328083
GH_A10G0369	A10	3080399	3084481	TM33864_TM33879_TM33881_TM33882_TM33883	qtl34	AT4G18780	cellulose synthase family protein	31.3931	86.8356	1.35752	2.24894	6.58276	2.37937	2.04624	0.79698	12.0984	1.73477	0.575437	0.543325	0.13104	0.35951	0.447661	88.4162	75.5499	12.9968	11.2513	1.07119	87.8456	1659.1	1209.88
GH_A10G0370	A10	3086055	3087362	TM33864_TM33879_TM33881_TM33882_TM33883	qtl34	AT4G18760	receptor like protein 51	3.03529	3.17951	2.19551	0	2.58294	0.590248	0.405248	0.066904	0.0267847	0.75866	4.14043	2.63063	1.55332	4.38788	7.67202	2.83275	1.21546	4.71849	1.79131	0.37626	0.0405927	0.0648197	0.36604
GH_A10G0371	A10	3091844	3093243	TM33864_TM33879_TM33881_TM33882_TM33883	qtl34	AT5G45775	Ribosomal L5P family protein	80.3875	64.8552	112.462	15.2925	95.9417	47.5612	36.9189	11.8517	15.7824	28.4147	70.6707	46.7882	44.0298	131.711	110.207	61.0121	58.2802	48.6333	93.0972	49.5056	41.6032	28.1905	21.3183
GH_A10G0373	A10	3103866	3107062	TM33864_TM33879_TM33881_TM33882_TM33883	qtl34	AT5G45780	Leucine-rich repeat protein kinase family protein	12.3001	19.2824	3.54916	9.58469	14.1557	13.3223	4.29105	1.8796	4.30131	7.83806	23.4103	11.5872	11.7939	14.4242	11.6177	8.56898	4.16292	9.49477	2.93071	2.48487	1.80447	0.597751	0.887581
GH_A10G0375	A10	3113930	3116558	TM33864_TM33879_TM33881_TM33882_TM33883	qtl34	AT2G34190	Xanthine/uracil permease family protein	4.51688	3.53695	1.79006	0.113512	0.623394	0.100659	0.113711	0.196349	0	0.19941	25.4923	15.0122	6.78985	7.06177	10.7902	3.11208	3.45615	5.6587	1.25613	0.242598	0.028199	0.0274717	0.155847
GH_A10G0379	A10	3152663	3155910	TM33864_TM33879_TM33881_TM33882_TM33883	qtl34	AT2G38300	myb-like HTH transcriptional regulator family protein	1.01755	1.29639	0.0612263	0	0.0442407	0.139114	0.253545	0.0120603	0.025038	0.114413	0.143254	0.660317	5.16058	16.6838	13.6254	1.85489	1.2163	0.824993	0	9.50895	7.15893	1.57411	0.625811
GH_A10G0395	A10	3357715	3363686	TM33864_TM33879_TM33881_TM33882_TM33883	qtl34	AT1G29350	RNA polymerase II degradation factor-like protein (DUF1296)	38.9547	23.5151	5.25463	19.0184	43.0926	43.5762	20.6977	33.6949	40.2916	26.9862	72.281	60.8032	53.5692	22.4316	20.9403	34.0339	27.3837	38.5073	5.47304	6.39554	6.34697	3.32479	7.46485
GH_A10G0396	A10	3366135	3367256	TM33864_TM33879_TM33881_TM33882_TM33883	qtl34	AT1G29790	S-adenosyl-L-methionine-dependent methyltransferases superfamily protein	24.8102	28.6349	9.51745	5.07358	24.4354	10.2666	15.4443	1.48167	2.96498	30.6449	23.0658	16.1061	17.0584	17.0996	32.8871	26.4565	32.4635	28.4016	14.6979	8.64837	27.784	6.38719	5.58507
GH_A10G0399	A10	3386993	3387600	TM33864_TM33879_TM33881_TM33882_TM33883	qtl34	AT1G78520	Carbohydrate-binding X8 domain superfamily protein	0	0.0394837	0.0919283	0	0	0.259043	0	0	0	0	210.444	10.6217	5.54568	1.98365	70.4434	25.6919	54.1342	4.49743	8.99281	0.247211	1.08895	0.202626	0
GH_A10G0404	A10	3415552	3421969	TM33864_TM33879_TM33881_TM33882_TM33883	qtl34	AT3G59090	tobamovirus multiplication protein	4.72485	2.96196	1.63245	4.24688	2.50613	4.28477	2.01891	3.24274	2.69156	2.4143	5.36166	4.05111	3.78353	4.3051	4.16871	2.16874	2.90656	4.32681	0.985058	2.30172	2.21763	0.915649	0.566097
GH_A10G1001	A10	20011100	20011603	TM34262	qtl36	-	-	5.00757	4.03597	1.9967	3.7899	4.24964	7.50979	8.31152	3.57062	2.45382	5.70508	9.05417	9.54151	13.2368	3.47475	1.9292	1.9649	2.63684	0.780504	0	0.295684	0.635759	0.444922	0.319668
GH_A10G1002	A10	20011764	20012171	TM34262	qtl36	AT1G37113	hypothetical protein	2.95153	2.15944	1.2618	2.02091	3.79803	4.35656	7.40508	1.66071	1.19855	2.44376	2.75028	14.9399	11.7312	4.85461	1.10604	0.914755	1.34066	0.43267	2.1214	0.270204	0.372456	0.4126	0.224399
GH_A11G0736	A11	6564431	6565269	TM37204_TM37233_TM37247_TM37259	qtl41	-	-	1.01573	0.497743	0.178387	0.194805	0.374693	0.713894	0.230344	0.815102	0.246235	0.64605	2.86275	3.46272	4.46024	1.82926	0.576937	0.670285	1.17621	0.441777	2.26927	0.339964	0.13995	0.0609583	0
GH_A11G0738	A11	6569359	6571455	TM37204_TM37233_TM37247_TM37259	qtl41	AT3G01060	lysine-tRNA ligase	2.18219	3.42984	2.51992	1.79037	2.41705	4.81616	1.50813	0.959741	0.753947	0.983219	4.63886	5.44278	4.0512	1.99941	4.71381	4.12606	3.86523	2.94094	1.72782	1.4496	1.94093	0.513035	1.36518
GH_A11G0740	A11	6580575	6584179	TM37204_TM37233_TM37247_TM37259	qtl41	AT3G01040	galacturonosyltransferase 13	1.66985	1.40015	0.24385	0.134195	0.156887	0.272769	0.106516	0.13985	0.18737	0.666298	3.85475	0.847139	1.43685	0.723403	1.51474	0.930575	0.94168	1.08095	0	0.883104	1.26247	2.52322	2.84824
GH_A11G0744	A11	6626920	6631225	TM37204_TM37233_TM37247_TM37259	qtl41	AT3G02090	Insulinase (Peptidase family M16) protein	36.4466	26.7927	8.10767	17.0077	29.7683	27.0563	12.5588	12.0406	16.6442	22.9775	35.1526	24.7593	21.9498	31.8898	41.9511	29.4192	24.3722	21.9072	6.23306	16.5666	22.3451	20.8908	25.9472
GH_A11G0749	A11	6681985	6682915	TM37204_TM37233_TM37247_TM37259	qtl41	AT2G03630	suppressor SRP40-like protein	2.35275	2.22857	1.33367	0.0297263	0	0	0	0.0720717	0	0	3.4133	1.85262	1.10129	1.91247	2.19194	0.802649	0.755411	2.54206	0.52279	0.120549	0	0.0391457	0
GH_A11G0750	A11	6683535	6684113	TM37204_TM37233_TM37247_TM37259	qtl41	AT3G02120	hydroxyproline-rich glycoprotein family protein	13.9187	14.0093	20.279	0	4.17209	0.449975	0.305346	0.240759	0	1.28281	29.0789	34.013	12.0094	12.5565	18.5497	9.78577	20.23	10.2274	27.3946	1.08898	0.0917027	0.311106	0.218671
GH_A11G0751	A11	6685520	6691834	TM37204_TM37233_TM37247_TM37259	qtl41	AT3G29390	RS2-interacting KH protein	15.0829	9.6307	1.75321	8.05863	7.5173	10.4493	7.08279	6.55875	5.67254	12.8675	43.5523	28.6119	21.3333	9.98145	13.7762	18.8372	17.4956	14.4993	5.76661	5.15316	7.32348	3.73387	5.5938
GH_A11G0752	A11	6695926	6709268	TM37204_TM37233_TM37247_TM37259	qtl41	AT1G69830	alpha-amylase-like 3	0.296212	1.48124	1.02812	0.436465	1.08506	0.866454	1.35584	0.419807	0.634955	3.14253	2.83613	3.14683	1.91621	2.90778	3.10083	2.80687	1.77946	2.62833	0.624412	1.48562	1.49604	2.68204	7.57523
GH_A11G0753	A11	6714594	6718016	TM37204_TM37233_TM37247_TM37259	qtl41	AT3G02130	receptor-like protein kinase 2	1.00766	2.02946	0.38983	1.49454	1.18872	1.26076	1.04279	2.39813	1.07539	0.855469	3.1079	4.4051	1.55209	1.18235	1.57547	3.72418	2.20932	1.29706	0.306996	0.700764	0.822981	0.542283	0.585828
GH_A11G0758	A11	6764943	6767477	TM37204_TM37233_TM37247_TM37259	qtl41	AT5G19440	NAD(P)-binding Rossmann-fold superfamily protein	20.9316	14.7454	10.8412	4.59544	16.5023	19.4688	16.6558	4.01133	5.28444	8.3698	13.8489	15.252	9.22141	19.7016	23.2032	5.36837	9.47513	7.95308	8.48209	11.2083	3.29246	0.469044	0.521601
GH_A11G0762	A11	6803696	6804707	TM37204_TM37233_TM37247_TM37259	qtl41	AT2G44610	Ras-related small GTP-binding family protein	3.22989	1.55673	0.936304	2.72949	1.84578	3.45265	0	1.56149	1.15004	0.58261	0.334016	0.79492	1.67682	3.92895	4.14014	2.4175	2.57671	0.242878	0.12676	1.89188	3.04757	2.21601	1.60037
GH_A11G0766	A11	6828893	6829317	TM37204_TM37233_TM37247_TM37259	qtl41	AT2G44670	senescence-associated family protein (DUF581)	61.3836	37.6522	138.986	46.203	84.7116	81.1683	112.984	18.4176	20.948	114.712	31.0191	39.341	34.5214	102.888	93.2248	94.0867	34.52	11.2371	65.4351	147.575	106.862	18.5855	6.83258
GH_A11G0769	A11	6840433	6843001	TM37204_TM37233_TM37247_TM37259	qtl41	AT4G17080	Histone H3 K4-specific methyltransferase SET7/9 family protein	7.43839	6.6527	2.56087	7.48067	6.54966	5.64693	3.70559	5.36485	5.78273	7.05469	4.03174	3.26396	3.07649	7.51434	13.3769	11.4918	8.82991	8.01529	2.29126	7.9375	12.451	13.2368	12.8232
GH_A11G0770	A11	6845692	6848644	TM37204_TM37233_TM37247_TM37259	qtl41	AT2G44680	casein kinase II beta subunit 4	9.77988	7.18796	2.41209	4.82736	8.04645	7.36832	5.31792	7.51226	4.57455	6.10069	26.2953	14.3466	15.0199	10.5742	9.59802	6.07357	9.51837	4.28866	2.54601	2.59916	4.79273	2.20829	2.79671
GH_A11G0773	A11	6883144	6885846	TM37204_TM37233_TM37247_TM37259	qtl41	AT4G17070	peptidyl-prolyl cis-trans isomerase	3.45622	5.08961	1.67809	1.80401	5.43697	4.6135	5.13595	1.6228	2.68967	4.89844	7.5649	5.35155	3.98511	3.19213	4.01394	4.23374	5.69218	4.35804	4.71249	1.10098	1.29734	1.18518	3.17988
GH_A11G0774	A11	6886812	6887294	TM37204_TM37233_TM37247_TM37259	qtl41	AT5G51160	Ankyrin repeat family protein	0.0985623	0.172707	0.0666583	0.471944	0.107673	0.356007	0.535906	0.217185	0.499588	0.212464	2.33212	0.275928	0.567224	0.639264	1.88653	2.34519	0.402226	0.375802	0	5.51501	1.13092	0.0886487	0
GH_A11G0775	A11	6887630	6888317	TM37204_TM37233_TM37247_TM37259	qtl41	AT2G44740	cyclin p4%3B1	0	0.093513	0.550232	0.10806	0	0.532696	0.0338817	0.251881	0.079526	0.122335	3.38776	0.362201	0.0968003	1.92906	3.29279	0.690413	0.621423	0.254098	0	7.43756	3.63853	0.0156037	0
GH_A11G0776	A11	6890571	6891578	TM37204_TM37233_TM37247_TM37259	qtl41	AT1G02140	mago nashi family protein	54.0612	59.7629	39.1005	21.0195	47.0146	29.7514	31.5184	15.2706	22.3544	53.2613	116.986	57.4165	65.1856	143.344	137.281	392.636	93.6796	150.625	120.773	576.411	249.651	272.381	201.193
GH_A11G0778	A11	6904184	6908452	TM37204_TM37233_TM37247_TM37259	qtl41	AT3G60320	bZIP domain class transcription factor (DUF630 and DUF632)	8.67051	9.49416	3.09803	11.433	6.66577	11.713	8.555	5.39457	3.08301	5.85153	1.70335	3.24956	2.24907	8.03997	16.8136	9.48812	4.35278	4.33823	1.52825	8.59101	11.0772	16.538	9.83024
GH_A11G0780	A11	6942378	6946317	TM37204_TM37233_TM37247_TM37259	qtl41	AT1G02090	Proteasome component (PCI) domain protein	8.43304	4.41539	1.36746	4.5893	5.90519	5.36312	3.0216	4.56655	4.94355	5.31773	11.9449	3.61196	4.11315	10.2772	10.3527	9.36438	6.07686	5.35561	3.05223	4.15102	5.40367	3.09664	5.17391
GH_A11G0784	A11	6964216	6966230	TM37204_TM37233_TM37247_TM37259	qtl41	AT2G35680	Phosphotyrosine protein phosphatases superfamily protein	36.5671	31.8501	8.13553	16.5974	18.6549	21.2867	14.9436	17.1167	17.9347	8.13875	24.3868	27.5893	16.7779	32.0122	39.7277	53.378	46.8937	29.4283	23.4588	39.4408	71.8073	120.475	46.2071
GH_A11G0785	A11	6967914	6969263	TM37204_TM37233_TM37247_TM37259	qtl41	AT5G19780	tubulin alpha-5	62.0582	146.854	46.5962	2.61384	56.6084	9.59274	19.9537	0.862367	3.33321	56.8429	38.2649	21.8284	38.241	526.247	505.909	226.2	221.854	108.962	32.6948	567.106	637.592	395.586	112.77
GH_A11G0787	A11	6982096	6983360	TM37204_TM37233_TM37247_TM37259	qtl41	AT3G60390	homeobox-leucine zipper protein 3	3.15281	2.6253	8.47867	3.48086	4.52906	9.33802	6.25371	0.372408	1.36507	0.06814	7.19659	1.30176	1.01143	3.42801	10.0855	18.4389	22.8394	33.2599	11.7115	15.757	39.3508	8.68616	0.522819
GH_A11G0788	A11	6986301	6987962	TM37204_TM37233_TM37247_TM37259	qtl41	AT3G60380	cotton fiber protein	1.89024	1.07434	0.51693	0.0238143	0.830857	0.302905	0.0838517	0.0819387	0.111801	0.175685	1.50254	0.972134	0.472258	0.951464	2.85642	3.77967	3.9656	1.40066	1.53766	3.37248	7.85727	3.18912	11.6063
GH_A11G0790	A11	7004444	7005534	TM37204_TM37233_TM37247_TM37259	qtl41	AT3G60410	hypothetical protein (DUF1639)	5.11414	3.60142	2.23939	1.32181	8.19179	6.06558	7.04857	4.94591	2.05611	5.02071	7.44326	5.77934	7.22745	7.20004	8.52232	2.99742	3.50532	2.20101	1.76041	1.79206	2.79835	1.62524	2.14797
GH_A11G0792	A11	7014474	7016880	TM37204_TM37233_TM37247_TM37259	qtl41	AT5G22060	DNAJ homologue 2	100.151	89.0375	36.9281	39.0534	93.2159	100.731	93.969	49.3156	57.0973	155.916	357.504	211.7	190.285	143.107	67.8187	103.764	136.37	57.0975	211.212	73.4215	83.6538	38.6896	62.9126
GH_A11G0794	A11	7028856	7035702	TM37204_TM37233_TM37247_TM37259	qtl41	AT2G44950	histone mono-ubiquitination 1	5.62078	4.39937	1.61367	3.36565	2.84377	4.68043	2.77068	4.09402	2.32185	3.50141	7.89538	4.18293	3.89069	2.8618	3.55575	3.07216	2.43387	3.5704	2.32944	1.66846	1.29986	1.34854	0.864849
GH_A11G0795	A11	7037264	7041140	TM37204_TM37233_TM37247_TM37259	qtl41	AT2G44970	alpha/beta-Hydrolases superfamily protein	1.39684	1.25517	0.355319	1.84429	1.49767	1.37267	0.807652	1.16666	1.12079	2.09932	3.44383	1.82681	2.3401	1.11803	1.52776	1.53566	1.68046	0.548624	2.76855	1.58818	1.22483	1.17218	1.15983
GH_A11G0803	A11	7113509	7114507	TM37204_TM37233_TM37247_TM37259	qtl41	AT2G45040	Matrixin family protein	1.99471	4.7052	0.281915	0.335082	0.382414	0.166285	0.364514	0	0.620326	0	0.142865	0.00144233	0	0	0	1.1267	7.34705	0.147467	0	0.0798033	4.04847	52.2091	77.3679
GH_A11G0804	A11	7130061	7146736	TM37204_TM37233_TM37247_TM37259	qtl41	AT1G02080	transcription regulator	8.01637	5.11846	0.906685	2.56823	4.4447	6.35937	2.24645	4.05919	3.20897	4.00448	13.3832	9.25271	7.04249	4.3968	6.15432	8.11473	6.78712	7.35843	1.20696	2.07561	2.89886	2.85502	3.99299
GH_A11G0807	A11	7161446	7162222	TM37204_TM37233_TM37247_TM37259	qtl41	AT2G45080	cyclin p3%3B1	2.60893	2.46104	1.85671	0.0654287	1.90413	0.271114	1.00742	0	0	1.16891	0	0.863264	3.92259	14.6407	11.8827	1.54104	0.463942	0.878747	0	8.54261	3.67946	0.0560233	0
GH_A11G0816	A11	7227311	7229397	TM37204_TM37233_TM37247_TM37259	qtl41	AT1G62620	Flavin-binding monooxygenase family protein	1.37652	1.31771	0.87874	0.056533	0.663699	0.740371	1.08054	0.752359	0.232027	1.17789	5.43835	2.60075	2.14363	2.60804	1.65906	1.14876	0.487394	1.79571	0.372823	0.967415	0.380815	0.332555	0.653543
GH_A11G0823	A11	7287438	7290156	TM37204_TM37233_TM37247_TM37259	qtl41	AT2G45220	Plant invertase/pectin methylesterase inhibitor superfamily	6.52359	0.674333	0.116752	0.025137	2.98619	2.65369	0.536908	0.2218	0.353024	0.1706	0.105222	0	0	0	0.0409117	2.81028	8.94404	14.79	4.00124	0.407279	193.437	750.58	91.9984
GH_A11G0825	A11	7313192	7314460	TM37204_TM37233_TM37247_TM37259	qtl41	AT2G45260	myosin-4 protein (DUF641)	44.6944	32.2074	12.2454	20.5398	19.9475	26.4925	21.7086	10.2984	16.4145	29.7037	51.7746	30.4318	27.299	31.0441	32.5987	30.8537	39.1827	20.4253	19.8941	28.3623	39.7929	26.3919	38.7897
GH_A11G0826	A11	7317932	7321041	TM37204_TM37233_TM37247_TM37259	qtl41	AT2G45290	Transketolase	55.202	33.2467	12.629	4.31115	11.6858	8.54528	7.81872	1.83261	6.36319	10.9574	8.88952	3.57235	4.06655	71.2219	91.6559	73.918	49.6485	41.729	15.1908	54.9221	53.1827	21.8698	109.614
GH_A11G0830	A11	7332117	7333997	TM37204_TM37233_TM37247_TM37259	qtl41	AT2G45380	myeloid leukemia factor	16.5439	19.1584	1.52444	26.7413	12.9473	27.102	14.0529	31.9599	40.4769	14.0493	4.36746	23.5204	43.1381	8.25976	9.94357	13.6778	16.5116	4.61036	4.10076	20.9131	23.6688	35.8062	30.0322
GH_A11G0831	A11	7335716	7338163	TM37204_TM37233_TM37247_TM37259	qtl41	AT3G60800	DHHC-type zinc finger family protein	9.95952	10.4484	6.01644	9.48443	11.2694	12.1761	8.51513	8.93985	10.611	8.9351	17.7645	22.4362	17.9368	11.9103	10.4102	16.5841	9.9668	11.1653	6.82959	4.85998	6.20963	8.50001	8.45829
GH_A11G0833	A11	7354353	7359061	TM37204_TM37233_TM37247_TM37259	qtl41	AT1G48050	Ku80 family protein	5.37182	3.15042	0.947207	0.944286	1.96821	2.98851	2.31178	0.469927	0.759194	2.36713	5.96455	6.71986	4.31726	2.13746	3.67565	1.61798	2.23741	3.35613	1.6069	0.664898	0.808004	0.261487	0.458131
GH_A11G0837	A11	7384816	7387522	TM37204_TM37233_TM37247_TM37259	qtl41	AT4G12080	AT-hook motif nuclear-localized protein 1	40.109	13.8636	4.0059	0.971188	10.7254	6.152	0.754118	5.78286	1.44779	4.59035	142.331	93.8199	73.7456	54.449	58.9533	42.8482	25.514	57.9852	15.7794	11.0282	7.14878	6.71929	8.6633
GH_A11G0838	A11	7395024	7396946	TM37204_TM37233_TM37247_TM37259	qtl41	AT3G60850	hypothetical protein	9.1474	6.79814	1.81804	4.16098	6.61043	5.83886	3.84938	7.1764	4.48302	5.46873	19.1042	21.222	13.7184	4.98693	6.52135	8.74732	4.88159	5.89549	1.92001	1.85157	2.52329	1.58015	3.6541
GH_A11G0839	A11	7398581	7401670	TM37204_TM37233_TM37247_TM37259	qtl41	AT2G45410	LOB domain-containing protein 19	3.47889	0.64583	0.540335	1.61009	0.508669	3.87444	0.372259	1.41227	5.72054	0.647481	3.44528	10.4751	5.20022	1.0118	1.25542	0.824957	0.942443	0.0652653	1.42051	0.633543	0.495179	0.475918	1.33187
GH_A11G0843	A11	7448895	7455517	TM37204_TM37233_TM37247_TM37259	qtl41	AT1G01950	armadillo repeat kinesin 2	7.20641	5.1349	1.10672	3.03518	5.44359	5.10148	2.98541	2.49783	2.52161	4.47344	15.3575	8.05089	5.98558	6.9852	7.5728	8.18174	5.70882	11.6932	1.80325	2.71456	2.93203	4.3054	4.60928
GH_A11G0845	A11	7478725	7483508	TM37204_TM37233_TM37247_TM37259	qtl41	AT2G45460	SMAD/FHA domain-containing protein	5.03664	4.89466	1.77942	5.20525	4.66274	4.61978	2.30533	4.56486	2.12914	2.40673	10.363	10.669	8.84877	6.57243	8.52903	7.23144	4.93379	7.4214	1.18212	2.51212	1.76682	1.91301	1.48401
GH_A11G0846	A11	7489411	7490115	TM37204_TM37233_TM37247_TM37259	qtl41	AT3G60900	FASCICLIN-like arabinogalactan-protein 10	4.23615	1.56085	1.59975	0	2.66771	0.103542	0.316304	0	0	0	2.39546	4.82351	3.4961	1.22372	1.58581	1.52735	1.1504	1.27449	0	0.609013	0.236035	0.00954333	0
GH_A11G0851	A11	7590254	7591464	TM37204_TM37233_TM37247_TM37259	qtl41	AT2G45520	coiled-coil protein	13.4786	9.66628	8.12187	5.2343	15.3855	6.99814	9.90703	5.3261	4.4133	16.4258	29.0543	11.649	14.5896	18.4972	10.6765	11.9979	8.46121	9.22471	18.2984	8.1702	7.26877	6.58637	4.25078
GH_A12G2476	A12	103155188	103156718	TM42983_TM42994_TM42995	qtl46	AT4G11640	serine racemase	1.60931	1.72783	2.0306	1.0772	1.37684	1.3063	1.91666	0.56879	1.19866	3.42816	7.25942	5.67203	6.13038	2.92433	2.84812	2.56197	2.13572	1.79186	1.36277	0.895175	0.874025	0.38266	0.17949
GH_A12G2477	A12	103160353	103162741	TM42983_TM42994_TM42995	qtl46	AT5G41210	glutathione S-transferase THETA 1	40.3338	38.8093	48.3321	25.4444	39.3743	46.823	38.8892	37.3558	44.7234	47.0334	75.8955	78.6941	89.6092	31.389	35.724	27.2288	48.5579	21.1271	39.139	14.9284	31.0444	17.2223	32.4878
GH_A12G2479	A12	103167370	103171745	TM42983_TM42994_TM42995	qtl46	AT5G38830	Cysteinyl-tRNA synthetase%2C class Ia family protein	10.6986	10.9501	5.92998	9.02012	9.42308	8.88507	6.61777	9.62565	8.95073	6.95676	12.215	13.2819	10.9002	6.40282	8.77299	8.91064	6.2776	6.41804	1.6435	4.63017	5.35021	6.39926	3.71271
GH_A12G2480	A12	103172735	103174596	TM42983_TM42994_TM42995	qtl46	AT1G63460	glutathione peroxidase 8	12.5043	14.2829	12.9816	2.33842	14.5752	13.3755	12.0347	0.193182	1.8859	26.4936	20.5782	12.2278	23.8359	35.5861	26.7661	13.6273	10.6578	5.36475	34.2198	18.4621	8.71071	3.00902	2.89634
GH_A12G2481	A12	103175629	103178212	TM42983_TM42994_TM42995	qtl46	AT1G63470	AT hook motif DNA-binding family protein	4.63103	4.23922	1.86845	0.337093	4.24912	2.03895	1.4817	0.314425	0.103307	1.87765	16.0369	9.61564	11.6689	10.3052	12.5538	10.5359	7.7996	11.3484	2.63342	2.14535	1.88426	0.425524	0.711831
GH_A12G2487	A12	103276025	103279440	TM42983_TM42994_TM42995	qtl46	AT4G00440	GPI-anchored adhesin-like protein%2C putative (DUF3741)	0.669097	0.539113	1.26973	0	0.09367	0.0205137	0	0.00587867	0.0179347	0.054417	3.44931	11.6777	5.32288	6.30466	16.4918	0.72644	1.29898	3.31416	0.640146	2.99089	4.37242	0.0403587	0.108893
GH_A12G2494	A12	103360676	103362865	TM42983_TM42994_TM42995	qtl46	AT1G63800	ubiquitin-conjugating enzyme 5	20.3789	22.8345	12.9735	49.1957	41.0404	39.9038	19.3769	25.0425	61.6804	35.1796	33.5099	92.5979	105.231	29.2512	28.5587	25.2194	31.4813	10.0658	11.9022	12.9874	15.9014	15.4653	11.2788
GH_A12G2496	A12	103373723	103375061	TM42983_TM42994_TM42995	qtl46	AT1G19330	histone deacetylase complex subunit	2.78727	0.995129	12.8463	0.460784	1.0162	0.352322	0.842901	0	0.162121	0.626579	13.8851	14.7638	10.6734	2.71583	4.68288	2.5548	4.79438	8.42174	3.64487	0.473685	0.127249	0	0
GH_A12G2513	A12	103574155	103577047	TM42983_TM42994_TM42995	qtl46	AT1G63980	D111/G-patch domain-containing protein	3.17385	2.17157	2.05922	4.43206	4.21847	4.51603	2.5115	4.7762	3.20572	3.6928	11.6478	10.3761	8.06253	3.27182	3.05202	2.47275	2.81102	2.71443	2.0715	2.33912	1.87817	0.575284	1.06466
GH_A12G2578	A12	104164299	104168114	TM43023	qtl47	AT1G64600	copper ion binding / methyltransferase	9.90527	10.6737	5.72767	2.87848	15.6752	14.3526	5.37892	7.66413	2.14042	9.66948	24.2522	19.4911	17.1192	11.6013	8.67582	11.6346	10.6979	5.51572	5.69005	5.01409	5.84783	2.38944	4.1424
GH_A12G2583	A12	104188368	104190955	TM43023	qtl47	AT4G10790	UBX domain-containing protein	12.364	11.7489	8.1661	9.04684	15.9155	18.2629	16.4043	16.6902	8.80254	13.5996	24.9727	15.6561	16.5943	13.4103	12.6283	18.4064	10.7304	14.6996	5.83709	5.09842	6.74705	7.76726	8.45219
GH_A12G2584	A12	104199370	104202690	TM43023	qtl47	AT5G41990	with no lysine (K) kinase 8	7.743	8.24669	3.31045	11.0304	8.31205	7.788	9.51196	8.9046	9.86868	11.3428	10.8011	10.6469	10.612	15.2993	15.2689	12.1116	10.4666	8.90588	5.00791	13.6316	9.15993	12.1628	9.24779
GH_A12G2588	A12	104212808	104215156	TM43023	qtl47	AT5G41970	Metal-dependent protein hydrolase	18.0506	13.5153	16.5448	4.90694	16.2947	12.8228	14.2574	4.96991	2.57489	13.007	28.2464	20.1863	18.6631	19.5244	16.8409	12.3336	14.2937	10.8209	11.4644	8.0135	7.99384	4.60782	4.48121
GH_A12G2591	A12	104227053	104233982	TM43023	qtl47	AT4G10730	Protein kinase superfamily protein	9.19185	7.04063	1.18768	5.71718	6.14112	6.67834	4.05051	3.73273	4.67337	10.6449	15.0845	6.24058	7.7012	4.00187	4.19505	7.10327	4.61941	5.0645	1.76113	2.59565	2.31508	0.713509	1.82526
GH_A12G2592	A12	104235104	104235856	TM43023	qtl47	AT4G24110	NADP-specific glutamate dehydrogenase	14.8262	22.2288	4.68823	34.5792	21.9076	31.7502	54.9728	59.5411	30.5598	49.4941	110.74	150.977	199.999	3.9788	2.62932	33.9676	8.48928	10.5208	5.11805	1.49557	2.88389	1.39245	1.00243
GH_A12G2593	A12	104237341	104240865	TM43023	qtl47	AT5G41940	Ypt/Rab-GAP domain of gyp1p superfamily protein	10.9485	12.2805	1.11593	12.7727	14.778	16.8072	13.8089	11.6455	12.2799	15.6053	16.6255	18.4296	15.1469	22.6344	17.3084	8.74378	8.15718	7.76274	7.2186	9.38195	13.4809	5.39885	5.09008
GH_A12G2594	A12	104255890	104258278	TM43023	qtl47	AT1G64660	methionine gamma-lyase	14.8092	23.4657	1.6563	163.407	63.8615	40.658	105.887	181.616	126.855	22.1764	601.056	512.26	645.861	116.114	13.3743	14.3691	6.37501	8.69688	132.119	0.601513	1.16711	0.179577	4.01992
GH_A12G2596	A12	104303264	104305010	TM43023	qtl47	AT1G26665	Mediator complex%2C subunit Med10	20.7948	16.1587	16.6435	10.346	17.1936	15.3792	15.9965	17.2749	11.9853	12.3835	19.859	18.6892	20.8248	13.285	14.7723	9.94896	9.67055	5.97453	12.5811	5.05357	7.72716	6.46272	6.18376
GH_A12G2601	A12	104356006	104357316	TM43023	qtl47	AT5G42090	Lung seven transmembrane receptor family protein	52.6213	47.6293	9.53481	27.822	33.0201	40.5298	34.2516	32.5118	17.3394	31.588	26.4982	16.356	22.0588	65.5007	71.795	57.9543	72.2965	28.7367	20.1494	85.8581	111.475	148.37	124.282
GH_A12G2602	A12	104360572	104361504	TM43023	qtl47	AT1G64690	branchless trichome	3.62125	1.66154	1.6074	1.08542	4.36131	1.69521	2.92874	0.462688	0.366375	6.80972	12.6871	8.76353	10.5475	14.7874	13.8678	3.59211	5.92655	5.39547	14.3712	13.0946	13.0582	3.20439	1.83271
GH_A12G2605	A12	104396759	104398100	TM43023	qtl47	AT1G32770	NAC domain containing protein 12	0.551679	2.29317	0.011276	0.224434	0.031642	1.41008	0	0.027685	0.39841	0	0	0	0	0	0	0.620828	0.593622	0	3.49663	1.42243	8.37508	19.2109	58.7261
GH_A12G2606	A12	104404283	104409435	TM43023	qtl47	AT1G32810	RING/FYVE/PHD zinc finger superfamily protein	15.9635	17.6287	3.90239	10.6162	10.2593	13.1496	7.12378	11.3041	8.45327	10.3476	32.7571	25.2204	17.927	8.51207	13.6772	16.3656	12.067	14.4129	3.346	4.12732	6.25992	4.81182	5.7526
GH_A12G2611	A12	104434428	104435002	TM43023	qtl47	AT4G28290	hypothetical protein	19.9323	43.3142	66.6138	47.3579	26.9935	28.6552	38.5026	46.0478	73.8177	15.9913	81.0915	40.9039	61.7765	16.274	17.1279	20.7233	38.6676	14.0878	78.7977	25.6287	46.523	76.0467	29.0737
GH_A12G2612	A12	104441184	104443925	TM43023	qtl47	AT1G32930	Galactosyltransferase family protein	14.3734	7.50043	4.49318	0.805868	11.2543	2.31583	1.22022	0.708402	1.52281	5.12866	15.8728	12.5823	7.02444	17.2415	15.7352	17.8504	9.55091	11.1268	3.98334	3.72868	4.48599	8.02855	20.7556
GH_A12G2617	A12	104474145	104474935	TM43023	qtl47	AT1G61570	translocase of the inner mitochondrial membrane 13	31.5459	19.6727	77.7229	12.3481	75.2097	32.4103	21.6873	24.1687	13.5492	31.2097	21.633	22.2115	15.5496	66.359	66.1771	58.6214	23.4834	44.0032	74.3287	94.6542	72.2581	77.9117	36.4454
GH_A12G2619	A12	104500375	104503587	TM43023	qtl47	-	-	4.74186	1.57829	0.230286	2.87544	2.16567	3.38552	3.07545	3.22889	1.46797	4.36594	15.8268	11.4017	6.75686	4.09701	5.01853	6.07225	3.99008	1.19283	0.217273	1.33807	1.43088	0.374856	0.528896
GH_A12G2622	A12	104516805	104519101	TM43023	qtl47	AT2G45530	RING/U-box superfamily protein	4.52565	7.22408	20.3123	3.17617	3.51522	6.54285	3.18273	20.2554	1.47256	6.61935	8.71654	4.76862	4.60942	4.64975	5.99873	6.10756	8.96967	1.91001	10.5544	6.24739	77.3494	81.6714	74.245
GH_A12G2623	A12	104522494	104522982	TM43023	qtl47	AT1G63310	hypothetical protein	18.851	14.6066	6.4532	0.585163	6.76461	2.51587	0.492757	0.897142	0.806334	1.28282	0.909888	0.318151	0.593395	0.145425	0.652405	5.29157	2.17234	1.63005	15.3912	1.19823	1.60423	617.156	1874.41
GH_A12G2627	A12	104534848	104537612	TM43023	qtl47	AT1G10390	Nucleoporin autopeptidase	7.74037	8.06669	1.08573	15.2989	8.10115	7.4377	11.4666	21.6039	9.85792	23.4186	18.1634	60.7959	33.5754	3.77982	8.94327	6.44917	7.77123	5.28789	2.36924	3.29202	7.34021	3.54665	4.64996
GH_A12G2628	A12	104542661	104543961	TM43023	qtl47	AT1G33140	Ribosomal protein L6 family	160.765	129.709	133.142	40.1613	221.708	119.456	126.398	50.137	53.9116	149.367	161.851	180.71	174.973	347.284	263.092	300.052	187.748	141.076	310.529	319.084	338.628	153.387	215.558
GH_A13G0700	A13	14685245	14688028	TM43679_TM43682	qtl49	AT4G13070	RNA-binding CRS1 / YhbY (CRM) domain protein	4.37518	3.22651	1.85109	2.32872	4.33407	3.71925	3.58258	4.18827	1.91495	4.01727	7.47387	4.3774	4.92926	6.16928	5.59706	4.22729	5.1745	3.38192	3.28071	4.75734	4.52228	3.27893	3.94672
GH_A13G0705	A13	14859966	14864242	TM43679_TM43682	qtl49	AT5G64170	dentin sialophosphoprotein-like protein	8.89515	9.93755	5.79212	0.800354	2.03776	1.52347	0.660166	7.0422	3.33886	4.06811	2.69168	14.1862	12.8937	3.39175	10.5739	3.45006	2.94997	5.46435	3.63537	6.112	4.32648	4.75025	5.72536
GH_D01G0541	D01	6095865	6099032	TM48044_TM48055_TM48061_TM48070	qtl53	AT3G15050	IQ-domain 10	12.6391	54.6491	2.11667	2.37766	3.39557	1.16112	2.13205	1.46636	16.4251	1.41128	0.312975	0	0	0.0627745	0.168308	17.4341	77.3204	7.74304	10.4911	1.27139	80.2125	770.019	861.999
GH_D01G0542	D01	6134656	6136147	TM48044_TM48055_TM48061_TM48070	qtl53	-	-	0.0769443	0.536435	0.112777	0.576984	0.142604	0.0615117	0.182887	2.65968	2.31069	1.23603	1.99422	0.236369	0.543007	0.686535	2.13127	2.15209	4.36978	0.497879	2.85163	3.22588	7.51452	4.27133	13.8558
GH_D01G0544	D01	6147513	6149140	TM48044_TM48055_TM48061_TM48070	qtl53	AT3G58120	Basic-leucine zipper (bZIP) transcription factor family protein	7.545	0.426208	37.2252	0.279698	0.188045	0.204926	0.0554733	0.25066	0.383322	0.302739	0.819039	6.69576	15.9567	88.5091	108.025	15.618	2.8257	7.43146	0.114288	8.08358	1.96408	0.341883	1.99097
GH_D01G0545	D01	6157778	6160714	TM48044_TM48055_TM48061_TM48070	qtl53	AT5G54080	homogentisate 1%2C2-dioxygenase	24.6549	19.9612	5.39479	43.3614	18.7868	55.1245	16.5243	51.5352	42.2586	22.6006	19.4847	35.3604	85.5739	29.0797	17.6093	60.5042	79.6263	24.639	37.8396	15.6063	19.1809	55.0672	33.3866
GH_D01G0554	D01	6237549	6240710	TM48044_TM48055_TM48061_TM48070	qtl53	AT3G18380	DNA-BINDING TRANSCRIPTION FACTOR 2	9.04504	6.09733	4.92647	1.82149	3.26722	4.92293	3.34691	2.93235	3.04379	5.61129	21.4744	21.8625	16.5096	12.2407	9.82895	7.18669	8.41411	5.80752	7.21546	3.34218	3.4906	3.20714	2.89525
GH_D01G0555	D01	6241453	6244630	TM48044_TM48055_TM48061_TM48070	qtl53	AT3G15090	GroES-like zinc-binding alcohol dehydrogenase family protein	7.13768	9.75714	3.46876	5.17904	5.4524	8.59222	6.9653	4.20528	4.15912	6.64902	21.0897	16.4642	17.9136	12.4326	10.4131	10.1007	8.64157	12.7798	2.54703	6.63345	6.33898	7.88696	2.78438
GH_D01G0556	D01	6250647	6252497	TM48044_TM48055_TM48061_TM48070	qtl53	AT3G15095	Serine/Threonine-kinase pakA-like protein	21.7806	18.3593	7.01385	7.56253	17.135	22.7025	7.41964	2.7637	6.05368	11.3582	81.7605	109.199	60.3178	38.8693	23.2898	32.8442	23.4571	50.661	20.3329	6.21062	14.6257	3.94344	1.54276
GH_D01G0564	D01	6327681	6331277	TM48044_TM48055_TM48061_TM48070	qtl53	AT3G15150	RING/U-box superfamily protein	5.11293	4.62167	2.21106	1.65074	4.42465	5.18805	3.05754	2.07972	0.992008	3.77497	18.2856	17.676	11.5556	8.04597	6.14409	4.20371	4.55129	2.29981	3.13527	2.46001	3.09111	0.739234	1.99584
GH_D01G0569	D01	6446066	6446590	TM48044_TM48055_TM48061_TM48070	qtl53	AT3G15210	ethylene responsive element binding factor 4	239.268	299.91	54.7384	150.181	307.388	637.348	568.072	294.81	283.396	384.199	313.748	1153.35	1207.72	28.5427	11.1923	293.456	44.4246	69.6194	11.6421	9.88102	21.5589	7.57217	5.24907
GH_D01G0570	D01	6449699	6451266	TM48044_TM48055_TM48061_TM48070	qtl53	AT5G53940	Yippee family putative zinc-binding protein	7.22123	9.2325	14.9436	3.80759	7.1562	14.3332	7.42224	6.32801	3.1657	11.3492	25.672	21.6396	16.7269	15.777	12.8218	13.6328	16.1495	4.35634	11.7062	9.10831	8.66113	7.57294	7.34705
GH_D01G0571	D01	6452207	6454605	TM48044_TM48055_TM48061_TM48070	qtl53	AT5G53930	transcriptional regulator ATRX-like protein	15.4111	9.73391	3.32204	11.4696	12.0245	18.0738	11.7891	16.6163	11.3515	10.1618	13.8239	21.4592	22.229	11.309	9.71	16.6328	12.291	9.80124	5.3423	2.37442	4.46056	1.92425	4.76678
GH_D01G0572	D01	6455550	6463737	TM48044_TM48055_TM48061_TM48070	qtl53	AT3G15220	Protein kinase superfamily protein	9.48199	8.95342	1.5246	3.64422	3.75959	4.22391	3.19269	4.7334	4.03464	4.93516	12.562	11.1164	10.4034	7.64827	5.93153	10.9945	7.41392	7.04195	2.11716	2.94658	5.34547	11.1901	7.28491
GH_D01G0573	D01	6470505	6472978	TM48044_TM48055_TM48061_TM48070	qtl53	AT5G53900	Serine/threonine-protein kinase WNK (With No Lysine)-like protein	28.7938	7.61654	4.5398	1.01517	15.563	9.57575	3.27542	1.74773	0.837711	27.8679	25.7983	37.8402	38.9045	20.1992	15.6018	4.04199	5.04899	4.6258	10.6287	0.644199	0.975439	0.068984	0
GH_D01G0588	D01	6627398	6631619	TM48044_TM48055_TM48061_TM48070	qtl53	AT1G53140	Dynamin related protein 5A	1.33878	0.737999	0.396247	0.044238	0.131267	0.0787627	0.120029	0	0.0391257	0.157491	4.41376	2.13794	0.937726	0.956916	0.919765	0.515588	0.576331	1.53713	0	0.0771057	0.0222613	0.00869867	0
GH_D01G0663	D01	7754511	7762577	TM48166	qtl55	AT5G54280	myosin 2	9.05856	7.51288	1.27989	12.2133	2.00596	4.95669	1.08997	10.6072	12.0897	0.826754	12.7134	9.34887	6.58937	5.00762	5.49693	11.8353	6.28344	9.03939	1.27513	3.33345	2.22993	0.726908	0.511483
GH_D01G0668	D01	7824457	7826733	TM48166	qtl55	AT5G54110	membrane-associated mannitol-induced	27.1653	28.2534	11.809	9.63091	36.4867	22.3331	22.1462	22.0745	12.2158	19.9043	45.2194	26.342	27.3941	28.8509	20.1478	39.7232	24.9247	18.2696	9.54603	15.5597	15.033	17.8123	10.3506
GH_D01G0669	D01	7838868	7850541	TM48166	qtl55	AT4G10265	Wound-responsive family protein	2.75678	1.1977	2.80418	3.13619	5.05813	5.32266	7.11089	12.7715	4.2624	2.15576	148.975	100.35	135.599	4.21457	3.46897	10.5185	15.2146	1.39127	5.64161	11.1249	4.46912	0.653433	0.932499
GH_D01G0673	D01	7939706	7943596	TM48166	qtl55	AT4G27340	Met-10+ like family protein	3.44759	4.43075	5.27092	0.572704	3.03344	2.59127	2.52107	0.834986	0.362929	3.62957	5.732	6.95531	4.34827	2.06207	2.73559	2.1017	1.83671	3.50528	1.70285	1.38972	0.899607	1.08147	1.57386
GH_D01G0675	D01	7965117	7967455	TM48166	qtl55	AT1G11360	Adenine nucleotide alpha hydrolases-like superfamily protein	39.2222	13.6487	12.4854	26.1247	26.0753	34.7407	31.0681	28.6465	26.5692	15.4786	39.9011	33.1488	36.7776	65.6037	68.6568	45.7699	37.2828	10.3806	16.9829	27.9335	61.9073	30.7838	31.7763
GH_D01G0676	D01	7969103	7969776	TM48166	qtl55	-	-	6.06536	9.24665	8.30597	2.19409	9.69388	5.64156	2.10086	4.02523	3.71844	2.93429	10.8469	29.821	26.002	6.37354	3.81405	6.01348	4.59596	4.72932	1.78249	4.12468	1.39702	1.45272	0.656138
GH_D01G0680	D01	8053196	8053556	TM48166	qtl55	AT5G54910	DEA(D/H)-box RNA helicase family protein	1.47106	0.499125	0.377339	1.05844	0.313349	1.06513	0.71333	0.989796	0.6159	1.55725	2.56649	5.96721	3.1951	1.6477	1.24988	1.19261	1.16161	0.871823	0.423881	0.86663	0.453335	0.470617	0.061567
GH_D01G0681	D01	8057163	8060179	TM48166	qtl55	AT4G27300	S-locus lectin protein kinase family protein	0.0203973	4.8319	5.39302	11.4251	0.933993	14.087	22.7113	1.70438	0.197203	4.35964	15.8381	19.3757	23.24	4.59915	3.17287	10.8351	6.02814	1.95745	0	2.0321	2.50014	0.711892	0.215661
GH_D02G0362	D02	4557154	4563987	TM50604_TM50605	qtl58	AT4G14920	Acyl-CoA N-acyltransferase with RING/FYVE/PHD-type zinc finger protein	10.4929	9.06419	1.77584	6.19026	8.9984	8.58193	4.27748	8.10519	6.39359	5.79861	12.7621	18.4431	12.1983	13.7594	13.2646	12.916	12.3982	15.0094	1.03442	5.70144	8.65352	7.57533	7.42546
GH_D02G0363	D02	4565363	4568404	TM50604_TM50605	qtl58	AT3G22440	FRIGIDA-like protein	79.8799	52.9639	19.3426	32.7032	75.5387	78.0934	40.885	36.8497	34.6122	51.8113	128.96	81.6536	78.0432	96.3339	85.055	115.986	83.0287	94.1545	46.0817	40.4558	50.8762	58.0182	57.5058
GH_D02G0368	D02	4610858	4613346	TM50604_TM50605	qtl58	AT3G22520	spindle assembly abnormal protein	51.9992	44.6083	10.283	15.2677	39.0942	30.0658	18.3405	6.47138	14.8299	31.0425	66.2856	40.5236	43.9048	53.8892	57.1419	40.7371	50.7468	25.8043	13.2101	21.7457	30.9249	15.696	23.8756
GH_D02G0369	D02	4617304	4619732	TM50604_TM50605	qtl58	AT3G22630	20S proteasome beta subunit D1	83.8559	75.1085	67.592	70.3225	86.2515	82.0342	60.0258	56.6014	52.5705	55.9838	63.6103	62.6513	85.9982	215.196	192.736	119.875	88.3515	59.5855	54.1271	154.889	142.34	108.359	71.5565
GH_D02G0370	D02	4626070	4626633	TM50604_TM50605	qtl58	AT4G10250	HSP20-like chaperones superfamily protein	0.324644	2.27491	0.0435317	1.01191	0.0357933	0.1195	0.537815	8.9018	1.28627	8.39593	0.039626	0.0335583	0.299238	3.03399	5.96442	2.2741	0.212707	0.72257	0.719176	4.06664	5.98805	29.4314	26.6083
GH_D02G0372	D02	4633285	4634658	TM50604_TM50605	qtl58	AT3G22620	Bifunctional inhibitor/lipid-transfer protein/seed storage 2S albumin superfamily protein	1.29296	0.283994	0.232329	0.545948	0.132182	1.21882	0	0.643476	1.05448	0.361981	1.32781	0	0	0	0.901354	617.061	112.837	9.53194	4.37618	0.771194	370.393	6608.15	925.147
GH_D02G0374	D02	4644161	4645017	TM50604_TM50605	qtl58	AT3G22600	Bifunctional inhibitor/lipid-transfer protein/seed storage 2S albumin superfamily protein	3.23556	9.05669	0.717787	17.5979	1.36448	5.5804	1.42239	3.78321	10.0667	1.2597	3.26505	4.20938	2.81244	0.898135	1.83335	178.861	270.547	7.15774	3.27392	52.7835	819.239	1907.06	321.066
GH_D02G0382	D02	4704786	4706752	TM50604_TM50605	qtl58	AT4G34670	Ribosomal protein S3Ae	48.1978	37.6009	52.8976	12.7211	29.449	21.2336	15.2294	13.8711	14.1982	35.9927	39.3598	24.0844	26.4951	115.419	96.2322	40.9136	38.805	32.4311	63.7882	54.9751	55.2986	47.0266	32.5418
GH_D02G0385	D02	4727920	4730677	TM50604_TM50605	qtl58	AT3G22810	auxin canalization protein (DUF828)	18.2154	17.9655	4.60199	5.08	9.21414	14.7466	18.7272	1.63912	2.68055	16.8231	50.3049	136.35	76.4735	55.9761	69.9847	55.9539	32.0451	20.8023	4.81005	23.2238	15.3467	3.13381	0.514281
GH_D02G0387	D02	4752579	4754706	TM50604_TM50605	qtl58	AT4G14710	RmlC-like cupins superfamily protein	79.1671	83.3888	52.3757	116.045	122.897	130.548	72.0955	132.586	110.937	97.5778	44.0382	42.9306	39.3469	105.896	88.0065	94.5509	81.3267	30.9034	63.9322	265.839	147.975	186.129	165.872
GH_D02G0393	D02	4830824	4832136	TM50604_TM50605	qtl58	AT3G63410	S-adenosyl-L-methionine-dependent methyltransferases superfamily protein	2.33647	3.10725	1.45569	2.86604	1.22514	2.25678	2.40729	2.66316	2.3055	0.914526	6.62616	2.33185	2.96014	0.773398	1.46359	1.957	1.22068	1.19398	0.953454	0.792238	0.516106	0.767641	0.412807
GH_D02G0398	D02	4893165	4895054	TM50604_TM50605	qtl58	AT5G43680	hypothetical protein	8.18621	9.24772	11.7204	2.31967	4.52317	4.0853	2.91217	2.5668	2.41576	1.60027	10.2912	15.7717	23.3938	4.839	5.44853	4.22267	6.13488	2.54361	7.17267	2.27266	1.23189	0.950981	1.30955
GH_D02G0400	D02	4906738	4907988	TM50604_TM50605	qtl58	AT5G09510	Ribosomal protein S19 family protein	88.7494	54.8354	121.802	17.2405	73.5926	53.0988	39.5147	34.7294	28.7196	51.7107	120.258	63.967	77.1593	155.62	143.879	72.4862	58.2532	66.6222	120.459	76.1651	73.4909	80.5874	53.4784
GH_D02G0404	D02	4970001	4970993	TM50604_TM50605	qtl58	AT4G14490	SMAD/FHA domain-containing protein	2.36603	1.98744	1.04071	0	0.62776	0.0247377	0.145895	0.0187927	0.0147127	0.361904	8.83624	8.95934	6.10895	5.51493	3.89596	3.1882	1.16265	4.73362	0	0.895833	0.254782	0.220422	0.087411
GH_D03G1294	D03	43719389	43723717	TM54895_TM54915	qtl63	AT5G63520	F-box/LRR protein	10.9396	6.67985	3.19051	4.73534	7.48719	5.97861	3.08477	3.83412	5.68392	5.88249	19.5203	11.7421	9.82763	8.5962	10.372	8.32115	8.42314	5.43656	2.71199	4.59656	4.88133	3.91126	3.988
GH_D03G1299	D03	43789542	43793141	TM54895_TM54915	qtl63	AT5G37350	Serine/threonine-protein kinase Rio1	8.71625	7.03539	5.39013	5.41271	7.69256	7.07658	4.02219	8.60419	5.89135	5.96165	4.4539	2.60541	1.97303	5.72055	6.31087	9.21991	4.77205	2.03884	2.37208	6.35131	10.2997	6.76745	5.70925
GH_D03G1302	D03	43892350	43894308	TM54895_TM54915	qtl63	AT5G50380	exocyst subunit exo70 family protein F1	7.0416	5.14574	1.52042	1.16933	5.7122	5.73303	3.15681	1.76829	1.69265	5.06433	17.6994	15.6268	15.4727	12.9276	8.39011	9.55579	6.95137	7.34037	4.80099	6.89319	4.08228	5.91731	4.11399
GH_D03G1303	D03	43912282	43914126	TM54895_TM54915	qtl63	AT2G27110	FAR1-related sequence 3	4.95015	4.27819	8.1935	2.46247	4.39285	3.66034	4.79887	1.9873	1.75564	4.91302	15.5601	11.8642	10.9151	6.98935	4.54072	5.81317	5.16958	4.1398	10.1172	2.6724	1.51284	1.01891	1.25297
GH_D03G1304	D03	43915946	43920713	TM54895_TM54915	qtl63	AT5G50400	purple acid phosphatase 27	1.98176	1.86281	1.11552	1.47465	1.53972	2.06925	1.25323	1.48099	3.4487	4.50921	5.07953	1.80215	0.856253	0.793681	2.16035	0.998725	0.690769	1.22854	1.29724	0.610584	0.529493	0.204362	5.96551
GH_D03G1309	D03	44027120	44027626	TM54895_TM54915	qtl63	AT3G31430	zinc knuckle (CCHC-type) family protein	0.372002	0.134845	0	0.579177	0.314328	0.540687	0.711497	0.144646	1.24959	1.47788	0.976893	0.412511	0.307149	1.15191	0.553904	1.56015	0.645143	1.52082	0.86616	0.930397	0.658816	0.904201	3.93918
GH_D03G1310	D03	44027709	44028284	TM54895_TM54915	qtl63	-	-	0.221941	0.463137	0	0.362793	1.04041	0.383717	0.464169	0.0292473	0.617954	3.2717	0.696662	0.103723	0.481509	0.866842	0.507376	2.02003	1.01823	0.866676	0.230619	0.434672	1.22165	0.913202	5.72011
GH_D03G1311	D03	44028329	44028637	TM54895_TM54915	qtl63	-	-	0.422561	0.381599	0.017644	0.18954	1.18214	0.68219	0	0.530297	1.19375	4.18425	1.58759	0.338826	0.915462	1.10505	0.392817	0.910493	1.80662	0.748228	1.53735	1.11046	0.502463	1.23964	7.88065
GH_D03G1312	D03	44043542	44045530	TM54895_TM54915	qtl63	AT4G29090	Ribonuclease H-like superfamily protein	0.0581533	0	0.0111987	0	0	0	0	0	1.34483	4.001	0.977626	0	0	0	0.0161437	0.010508	0	0	1.04458	0	0	0	4.23739
GH_D03G1313	D03	44099631	44102652	TM54895_TM54915	qtl63	AT3G49290	ABL interactor-like protein 2	1.12714	1.39441	0.919161	0.514255	5.06209	2.76142	0.879944	0.298724	0.486142	1.77185	21.4753	15.0388	7.82371	10.715	10.0409	3.9107	2.73171	1.92383	2.13346	3.0247	2.07398	0.159737	0.099788
GH_D03G1681	D03	50356955	50360624	TM55234_TM55253	qtl64	AT5G53340	Galactosyltransferase family protein	5.29961	4.74869	3.84923	3.63962	3.53655	3.38991	7.64331	4.29871	2.93907	7.04124	8.25799	6.85827	3.00371	2.89299	5.05818	3.02077	4.61354	3.61162	3.07416	2.10934	3.47739	6.25897	6.86369
GH_D03G1685	D03	50456745	50462314	TM55234_TM55253	qtl64	AT5G41370	DNA repair helicase XPB1-like protein	11.3837	9.61699	1.9227	6.79969	10.0102	7.94996	2.9777	13.5563	10.0116	10.5776	5.48792	2.9099	1.9741	13.7456	25.7031	18.8067	21.7256	8.97521	3.7124	19.7709	22.6783	37.0446	19.5324
GH_D03G1687	D03	50485903	50492824	TM55234_TM55253	qtl64	AT1G19330	histone deacetylase complex subunit	14.2167	22.8847	11.5894	4.55548	10.3636	9.00085	8.14609	3.26078	5.03702	6.38203	61.494	67.14	53.1337	30.6575	21.6096	16.7365	18.7258	10.0552	2.86051	6.47178	5.89456	1.18192	1.87788
GH_D03G1695	D03	50545374	50546120	TM55234_TM55253	qtl64	AT2G43820	UDP-glucosyltransferase 74F2	0.924502	0.814265	0.179165	1.6828	1.06035	1.07762	0.930413	1.90394	6.48797	1.60383	0.32084	6.68704	2.60125	0	0.247404	0.28152	0.205129	0.685923	0.164902	0.365896	0.247677	0.272049	1.25538
GH_D03G1698	D03	50556726	50558651	TM55234_TM55253	qtl64	AT4G00430	plasma membrane intrinsic protein 1%3B4	54.3821	89.7123	46.6079	17.0136	11.1302	7.76295	0.0832033	51.4179	23.0695	0.324956	277.658	145.884	180.769	129.573	104.239	227.476	147.479	110.897	31.0772	20.1587	27.0686	5.11029	5.21907
GH_D03G1702	D03	50584029	50587182	TM55234_TM55253	qtl64	AT1G63660	GMP synthase (glutamine-hydrolyzing)%2C putative / glutamine amidotransferase	10.657	9.5014	6.33605	3.67405	10.7767	10.5902	5.19293	4.33486	2.03676	7.19412	4.85975	2.15141	2.03494	9.25678	11.0865	8.0769	5.98641	7.65052	3.15088	7.72777	5.47459	2.5986	1.69488
GH_D03G1703	D03	50588651	50590850	TM55234_TM55253	qtl64	AT4G23330	hypothetical protein	4.45151	3.42302	3.16175	4.66689	4.56626	8.25353	6.31658	7.92333	7.81204	4.97129	4.58467	12.1812	8.97912	3.0132	6.10099	9.13388	5.54142	5.38477	2.92077	3.19609	5.3096	3.58805	0.63916
GH_D03G1705	D03	50633528	50635805	TM55234_TM55253	qtl64	AT4G11450	bromo-adjacent domain protein%2C putative (DUF3527)	3.20905	2.3395	0.756922	0.177709	1.27393	0.903223	0.296035	0.0295053	0.0724427	1.62391	3.81965	4.67887	2.78692	6.66164	6.9885	4.45359	6.35073	6.24539	2.05173	2.07182	1.48371	0.536687	1.28485
GH_D03G1707	D03	50660732	50662962	TM55234_TM55253	qtl64	AT5G12250	beta-6 tubulin	58.3324	242.523	18.9685	97.4456	4.53228	6.08916	12.5733	18.8362	18.6181	16.1625	2.03419	0.696014	1.64982	5.07234	10.3985	20.4398	68.5527	4.69619	12.9789	42.7395	714.979	2107.22	1956.82
GH_D03G1708	D03	50664491	50666808	TM55234_TM55253	qtl64	AT5G15900	TRICHOME BIREFRINGENCE-LIKE 19	0.597092	1.2954	0.602139	0.512257	1.43308	0.613931	0.395246	0.190242	0.505772	0.171705	1.10522	1.36813	3.13543	0.924132	0.215222	0.608622	0.847706	0.0633263	0	0.039398	0.340416	0.402756	0
GH_D03G1718	D03	50751355	50752362	TM55234_TM55253	qtl64	AT4G11660	winged-helix DNA-binding transcription factor family protein	14.8256	9.92381	4.35963	11.9113	14.3613	7.95222	17.4891	5.25025	4.85638	10.2906	4.41814	23.6714	26.5737	5.07884	7.06718	19.2292	13.472	4.49054	3.60626	1.07044	3.19617	0.954966	1.36638
GH_D03G1723	D03	50812298	50815067	TM55234_TM55253	qtl64	AT1G63160	replication factor C 2	9.73875	6.54966	5.59046	2.27491	7.97092	2.6139	5.19728	2.88418	1.79855	5.82213	18.9951	12.7685	6.89715	6.41193	7.98494	9.00147	6.2842	7.31014	3.26826	4.51005	3.97512	2.00108	2.88677
GH_D04G1758	D04	53328255	53330725	TM56516_TM56521_TM56522_TM56523_TM56525_TM56532_TM56534_TM56537_TM56542_TM56546_TM56550_TM56563	qtl65	AT4G34360	S-adenosyl-L-methionine-dependent methyltransferases superfamily protein	4.68254	4.00633	4.08632	0.821351	4.82477	2.33552	2.38685	1.05408	0.535451	3.73248	6.48651	6.10511	5.2934	3.19572	5.05647	2.89443	2.99849	3.65185	2.45144	1.70664	1.19535	0.750345	2.25438
GH_D04G1759	D04	53332453	53334176	TM56516_TM56521_TM56522_TM56523_TM56525_TM56532_TM56534_TM56537_TM56542_TM56546_TM56550_TM56563	qtl65	AT1G50010	tubulin alpha-2 chain	146.602	239.862	40.8664	16.7613	56.6653	18.0685	51.7439	27.1612	20.5802	10.4852	103.427	74.1339	31.6302	515.989	972.48	764.048	1103.36	146.859	53.1242	1770.27	4418.98	4201.72	1081.38
GH_D04G1762	D04	53399342	53401298	TM56516_TM56521_TM56522_TM56523_TM56525_TM56532_TM56534_TM56537_TM56542_TM56546_TM56550_TM56563	qtl65	AT1G10200	GATA type zinc finger transcription factor family protein	39.069	54.6447	12.1147	5.86963	7.52437	3.97939	3.50804	33.0829	24.8813	4.57126	3.19574	1.24113	1.90918	9.0217	6.24875	61.4624	202.437	9.50162	46.3734	38.4037	382.567	462.672	218.129
GH_D04G1773	D04	53548230	53548599	TM56516_TM56521_TM56522_TM56523_TM56525_TM56532_TM56534_TM56537_TM56542_TM56546_TM56550_TM56563	qtl65	AT2G14900	Gibberellin-regulated family protein	7.75027	1.97828	36.8722	6.8252	7.47106	25.4013	31.6077	1.1815	1.51216	36.1403	166.499	446.939	428.318	2524.06	2386.06	482.138	513.602	116.738	286.478	2880.54	2960.48	636.845	194.416
GH_D04G1775	D04	53559924	53563713	TM56516_TM56521_TM56522_TM56523_TM56525_TM56532_TM56534_TM56537_TM56542_TM56546_TM56550_TM56563	qtl65	AT3G19510	Homeodomain-like protein with RING/FYVE/PHD-type zinc finger domain-containing protein	6.51729	4.24345	1.68006	2.06013	4.35853	2.94223	1.95246	2.71526	1.91447	1.86727	7.79185	13.0318	6.86639	4.19378	5.01213	3.74592	3.67805	4.47138	1.11915	0.938158	1.40602	0.846166	1.55618
GH_D04G1777	D04	53573750	53575888	TM56516_TM56521_TM56522_TM56523_TM56525_TM56532_TM56534_TM56537_TM56542_TM56546_TM56550_TM56563	qtl65	AT4G34200	D-3-phosphoglycerate dehydrogenase	0	0	0	0	0	0	0	0.0238677	0	0	0.033275	0.0811203	0	9.96215	16.4425	0.954572	0.571074	1.75981	0	9.75318	4.95655	1.35436	0.04979
GH_D04G1780	D04	53596786	53598396	TM56516_TM56521_TM56522_TM56523_TM56525_TM56532_TM56534_TM56537_TM56542_TM56546_TM56550_TM56563	qtl65	AT4G26680	Tetratricopeptide repeat (TPR)-like superfamily protein	1.8444	1.96353	0.911532	0.120998	1.44168	1.12484	0.331172	0.523326	0.215228	0.390377	2.49675	2.08697	1.58434	2.53458	3.34398	1.42492	1.80362	1.05232	0.077705	1.39269	1.58171	0.792278	1.72265
GH_D04G1783	D04	53609713	53610153	TM56516_TM56521_TM56522_TM56523_TM56525_TM56532_TM56534_TM56537_TM56542_TM56546_TM56550_TM56563	qtl65	AT2G09990	Ribosomal protein S5 domain 2-like superfamily protein	86.9844	66.4482	74.7727	28.2666	63.6142	53.6221	71.6363	69.2068	31.1635	49.0963	34.4271	39.1291	24.0885	130.696	103.05	117.757	46.0171	66.2261	40.5571	93.3862	46.6976	84.4474	41.7702
GH_D04G1787	D04	53642800	53644347	TM56516_TM56521_TM56522_TM56523_TM56525_TM56532_TM56534_TM56537_TM56542_TM56546_TM56550_TM56563	qtl65	AT2G15560	Putative endonuclease or glycosyl hydrolase	8.46104	5.98109	2.91971	5.70141	7.32348	6.67923	4.8129	8.13968	5.61913	4.06871	31.2275	29.9061	18.5393	7.99468	7.22764	10.0679	6.81208	7.24109	4.84447	2.83309	1.99937	1.90636	1.23428
GH_D04G1788	D04	53647137	53653901	TM56516_TM56521_TM56522_TM56523_TM56525_TM56532_TM56534_TM56537_TM56542_TM56546_TM56550_TM56563	qtl65	AT2G43650	Sas10/U3 ribonucleoprotein (Utp) family protein	12.5158	9.32647	4.20733	3.38822	12.8439	13.456	4.81107	5.22234	3.37826	7.53182	16.085	12.0928	11.6255	8.85922	8.17343	11.2977	5.8319	10.8272	2.75371	2.77304	3.13336	2.3112	2.79516
GH_D04G1794	D04	53737461	53744416	TM56516_TM56521_TM56522_TM56523_TM56525_TM56532_TM56534_TM56537_TM56542_TM56546_TM56550_TM56563	qtl65	AT2G15900	phox domain-containing protein	6.79449	4.18306	0.801429	3.38325	3.34933	4.02724	3.21435	2.97014	3.0649	3.94897	11.502	4.16241	4.15448	4.57854	4.50498	6.05306	5.30497	4.43012	1.82535	3.43866	2.53176	3.00745	2.82566
GH_D04G1795	D04	53746246	53749147	TM56516_TM56521_TM56522_TM56523_TM56525_TM56532_TM56534_TM56537_TM56542_TM56546_TM56550_TM56563	qtl65	AT3G18990	AP2/B3-like transcriptional factor family protein	13.4296	11.1267	5.54494	4.40157	13.5625	11.1991	5.75971	5.48841	5.0489	8.7753	24.4874	15.3322	12.9763	15.1101	14.3496	11.8307	11.878	11.4438	19.5227	7.97846	8.44637	5.4106	5.13273
GH_D04G1796	D04	53750820	53752987	TM56516_TM56521_TM56522_TM56523_TM56525_TM56532_TM56534_TM56537_TM56542_TM56546_TM56550_TM56563	qtl65	AT3G18990	AP2/B3-like transcriptional factor family protein	3.80167	5.34788	0.199934	0.787795	4.37794	2.25936	1.07783	0.649408	1.72252	2.63618	18.1201	3.76512	4.9863	6.36554	6.37609	9.1495	14.4749	4.37187	9.5917	2.46085	2.04377	0.270225	1.16006
GH_D04G1803	D04	53803271	53818427	TM56516_TM56521_TM56522_TM56523_TM56525_TM56532_TM56534_TM56537_TM56542_TM56546_TM56550_TM56563	qtl65	AT1G71220	EMS-MUTAGENIZED BRI1 SUPPRESSOR 1	11.7962	9.88879	3.08303	3.49212	9.61855	11.1927	7.81645	3.16966	3.93593	7.96468	5.62418	3.86998	2.62668	5.70201	9.5722	9.53753	5.91054	9.31732	1.94242	4.60017	4.73829	4.87935	12.2357
GH_D04G1808	D04	53932380	53937509	TM56516_TM56521_TM56522_TM56523_TM56525_TM56532_TM56534_TM56537_TM56542_TM56546_TM56550_TM56563	qtl65	AT4G34430	DNA-binding family protein	11.716	9.00446	2.84924	6.24725	10.2493	15.5957	5.79241	9.4199	6.36759	7.97489	24.7138	18.4088	13.5966	8.93881	10.1678	11.1897	9.06952	9.13508	2.98567	2.40025	2.84071	1.47306	1.89209
GH_D04G1818	D04	54039168	54042777	TM56516_TM56521_TM56522_TM56523_TM56525_TM56532_TM56534_TM56537_TM56542_TM56546_TM56550_TM56563	qtl65	AT2G21170	triosephosphate isomerase	56.9119	82.7001	142.423	46.7605	98.5201	93.4674	67.5919	32.7254	54.393	161.756	63.6235	43.8446	61.8806	166.558	143.486	121.413	98.9679	59.7813	45.3962	100.463	87.7435	98.8654	83.9163
GH_D04G1820	D04	54057718	54058309	TM56516_TM56521_TM56522_TM56523_TM56525_TM56532_TM56534_TM56537_TM56542_TM56546_TM56550_TM56563	qtl65	AT3G01130	ATP synthase E chain	5.64452	4.86208	10.7104	2.69093	5.27421	1.97809	3.79992	1.77747	2.261	6.38291	9.51492	3.54454	3.55416	8.81304	9.2109	14.9645	7.30513	10.2643	9.10624	16.5197	11.7656	8.19173	10.2066
GH_D04G1822	D04	54084767	54087068	TM56516_TM56521_TM56522_TM56523_TM56525_TM56532_TM56534_TM56537_TM56542_TM56546_TM56550_TM56563	qtl65	AT1G19910	ATPase%2C F0/V0 complex%2C subunit C protein	62.3547	76.4342	35.753	34.1107	94.5139	70.1634	78.5028	36.2542	34.2465	76.9808	22.8082	24.2371	26.2081	44.7152	49.7823	79.4585	81.1839	24.5943	34.2175	65.0213	74.9635	132.925	68.4371
GH_D04G1824	D04	54140106	54149312	TM56516_TM56521_TM56522_TM56523_TM56525_TM56532_TM56534_TM56537_TM56542_TM56546_TM56550_TM56563	qtl65	AT4G39050	Kinesin motor family protein	4.86909	5.83498	0.842045	4.16756	1.46058	2.9773	3.48509	2.2331	3.46174	3.738	0.729893	0.463956	0.322017	3.67828	6.7313	5.80925	5.47719	2.47231	0.309979	8.85551	10.253	13.0945	10.1845
GH_D04G1841	D04	54255880	54260649	TM56516_TM56521_TM56522_TM56523_TM56525_TM56532_TM56534_TM56537_TM56542_TM56546_TM56550_TM56563	qtl65	AT4G38630	regulatory particle non-ATPase 10	32.7724	23.0941	12.9395	20.4473	33.9535	30.865	18.4363	44.2577	24.3868	19.8441	40.8636	34.9793	32.4856	44.8919	41.203	30.6038	28.3255	31.476	11.9428	23.5085	23.3167	17.0877	12.8966
GH_D04G1843	D04	54268629	54273881	TM56516_TM56521_TM56522_TM56523_TM56525_TM56532_TM56534_TM56537_TM56542_TM56546_TM56550_TM56563	qtl65	AT2G16920	ubiquitin-conjugating enzyme 23	5.77211	4.60712	1.08414	7.29536	5.00455	4.41082	1.89715	6.55935	6.84051	3.5059	5.00953	3.95657	3.03168	10.6815	8.83874	7.76915	4.98518	6.2491	0.501551	11.7706	11.1112	13.5322	9.11042
GH_D04G1849	D04	54338278	54338640	TM56516_TM56521_TM56522_TM56523_TM56525_TM56532_TM56534_TM56537_TM56542_TM56546_TM56550_TM56563	qtl65	AT3G52520	hypothetical protein	0.0718927	0.0736017	0.457223	0	0.210467	0	0	0.0445017	0	0	1.24609	3.4692	2.24653	0	0.251908	0	0	0	0	0	0	0	0
GH_D04G1861	D04	54454161	54458619	TM56516_TM56521_TM56522_TM56523_TM56525_TM56532_TM56534_TM56537_TM56542_TM56546_TM56550_TM56563	qtl65	AT5G60620	glycerol-3-phosphate acyltransferase 9	13.4243	13.7274	9.39817	8.75752	8.05931	10.0046	8.10275	8.10318	9.50276	12.6509	9.2037	5.86749	4.37484	10.1149	13.7535	8.92242	10.6833	9.03295	7.88325	10.074	14.4104	15.2602	15.7778
GH_D05G0041	D05	434732	438481	TM56712_TM56724	qtl67	AT5G57360	Galactose oxidase/kelch repeat superfamily protein	11.5239	12.7298	5.01749	11.7302	14.6819	17.3553	12.0183	17.5154	11.6578	14.9595	17.9948	23.7289	18.2353	8.73545	10.5007	20.7547	11.991	13.2447	8.30738	9.08029	8.26627	19.2877	9.8748
GH_D05G0045	D05	452161	460066	TM56712_TM56724	qtl67	AT2G18900	Transducin/WD40 repeat-like superfamily protein	6.75631	4.81323	2.47633	2.21327	6.24348	6.7901	4.47536	4.25126	1.75828	5.0436	10.9814	5.11514	4.21752	2.92175	4.83006	4.72458	3.20426	5.20608	0.902895	1.78563	1.96045	2.08071	2.01693
GH_D05G0047	D05	477881	481902	TM56712_TM56724	qtl67	AT3G02920	Replication protein A%2C subunit RPA32	3.33492	1.55579	2.37638	1.92922	3.8152	4.2708	2.46413	1.54368	1.48971	4.28448	10.3709	5.509	4.1495	1.81624	4.06852	4.25332	4.85812	2.05311	4.23142	0.999526	1.00209	1.36661	1.2606
GH_D05G0049	D05	507584	512935	TM56712_TM56724	qtl67	AT4G30240	Syntaxin/t-SNARE family protein	5.82899	1.9349	2.52731	5.0709	2.91193	3.23222	6.72625	4.07973	6.94382	24.4531	31.6067	10.2195	9.65144	9.58179	2.8998	1.75587	3.24115	1.33563	30.8702	0.928166	1.49471	1.65688	49.3536
GH_D05G0050	D05	512968	513975	TM56712_TM56724	qtl67	AT2G18860	Syntaxin/t-SNARE family protein	4.14114	1.59494	1.14852	3.72178	2.13633	2.59582	3.59697	2.76429	5.0016	15.8487	23.1411	6.26551	4.15809	4.03784	2.72038	2.45281	2.05516	1.6849	14.6237	1.75034	0.934772	2.37578	31.6722
GH_D05G0051	D05	517212	518099	TM56712_TM56724	qtl67	AT5G57450	homolog of X-ray repair cross complementing 3 (XRCC3)	0.812852	0.634302	0.225876	0.0865603	0.025979	0.0655403	0	0.0223553	0.273115	0.389183	3.10736	1.24661	1.26178	0.66444	0.744445	0.533797	0.448097	0.282641	0	0.078906	0.245887	0.0324493	0.673736
GH_D05G0053	D05	531058	532604	TM56712_TM56724	qtl67	AT4G30220	small nuclear ribonucleoprotein F	114.043	102.108	132.271	44.1235	100.021	78.5083	59.6587	40.1844	46.4001	105.907	74.7609	70.9851	85.8472	186.832	161.197	41.8395	93.7676	26.7673	66.6191	65.1775	101.904	61.1313	98.9714
GH_D05G0057	D05	567667	569139	TM56712_TM56724	qtl67	AT4G25830	Uncharacterized protein family (UPF0497)	0.0348787	0.419593	13.2622	12.3822	0.966514	5.81794	3.45336	0.693024	0.760061	8.07162	1.1923	1.89839	1.40571	46.0372	64.9993	99.3776	132.902	7.19297	3.05401	676.245	1386.37	236.317	19.5538
GH_D05G0062	D05	616495	623727	TM56712_TM56724	qtl67	AT4G30310	FGGY family of carbohydrate kinase	6.90313	6.5443	2.78276	5.36556	3.20983	9.44098	10.5908	1.14251	3.22336	12.5472	6.90006	5.65242	5.0899	7.06783	7.59417	12.8534	11.1198	7.38166	4.85453	8.24603	8.90825	15.6872	22.3223
GH_D05G0063	D05	626724	631479	TM56712_TM56724	qtl67	AT5G57610	kinase superfamily with octicosapeptide/Phox/Bem1p domain-containing protein	1.79331	2.0235	0.211353	2.02527	1.55931	2.15871	1.17335	1.8875	0.963568	1.27924	5.87424	5.65163	3.85212	1.91401	2.29158	3.01949	2.2118	1.16335	0.29213	1.06408	0.86579	0.879215	1.48958
GH_D05G0072	D05	674297	678170	TM56712_TM56724	qtl67	AT5G57690	diacylglycerol kinase 4	0.122539	0.220456	0.0455753	0.232629	0	0.0267683	0.13514	0	0.0636813	0.21514	0	0	0.0144947	0	0	0.0460437	0.0997103	0	0	0.0819	0.190433	3.2359	0.964824
GH_D05G0080	D05	747371	753123	TM56712_TM56724	qtl67	AT2G23890	HAD-superfamily hydrolase%2C subfamily IG%2C 5'-nucleotidase	2.31875	2.65139	1.0356	1.98455	2.61072	3.63129	3.67226	1.49498	1.40641	3.12396	8.26716	2.74987	2.43522	1.55071	3.40255	3.12818	3.7091	2.41849	1.54213	1.19911	1.08611	0.384508	0.545863
GH_D05G0082	D05	754581	757853	TM56712_TM56724	qtl67	AT2G23950	Leucine-rich repeat protein kinase family protein	19.222	3.4718	3.20245	22.8175	2.75764	7.34901	10.5177	1.75651	1.70959	6.60497	29.0273	27.9464	19.6014	7.68128	9.55781	2.25675	2.41947	2.79035	1.08975	0.459642	1.07863	0.264868	0.30613
GH_D05G0084	D05	773801	775099	TM56712_TM56724	qtl67	AT1G73250	GDP-4-keto-6-deoxymannose-3%2C5-epimerase-4-reductase 1	47.3823	56.0292	23.8383	20.0444	71.028	34.6343	42.9251	27.4067	26.6347	46.25	9.30165	10.4494	13.4646	60.0596	81.3384	33.5867	47.2493	13.9651	16.1133	36.5128	102.971	66.0317	72.3854
GH_D05G0088	D05	792785	798714	TM56712_TM56724	qtl67	AT4G30790	autophagy-like protein	7.38114	5.25516	1.47562	15.5662	18.201	16.7132	18.7188	17.2974	20.2493	16.3673	20.5171	40.9041	31.3167	15.0769	10.4126	6.99585	8.34322	3.91995	2.55328	2.90708	3.46252	2.04798	2.73145
GH_D05G0090	D05	809626	817634	TM56712_TM56724	qtl67	AT2G24120	DNA/RNA polymerases superfamily protein	2.97905	2.74525	3.12055	0.711277	2.3767	3.68944	2.63646	2.86956	0.670939	3.72183	4.59947	3.33336	1.84321	1.16925	2.92958	3.62497	1.30974	3.96201	0.785426	1.55807	0.775437	0.815048	0.75405
GH_D05G0094	D05	838514	842613	TM56712_TM56724	qtl67	AT5G17420	Cellulose synthase family protein	27.5168	74.0603	1.01257	2.63008	5.77784	1.7056	0.892953	1.91764	20.5313	1.5096	0.486125	0.112066	0.0380777	0	0.102606	41.2481	159.78	17.5452	10.0829	0.803342	29.2992	1189.64	1167.66
GH_D05G0095	D05	857040	861749	TM56712_TM56724	qtl67	AT5G57870	MIF4G domain-containing protein / MA3 domain-containing protein	31.6471	24.2559	15.1658	24.179	44.6903	32.9888	32.7691	42.907	22.0549	37.5779	32.0147	17.4019	15.2053	22.4193	27.8635	45.4201	29.7456	47.0289	11.7249	17.0622	31.2241	74.3542	61.6176
GH_D05G0097	D05	868912	871934	TM56712_TM56724	qtl67	AT4G32400	Mitochondrial substrate carrier family protein	6.15855	3.0367	2.21807	2.23476	2.66591	1.65698	4.21423	1.23378	3.6542	1.1333	1.3864	1.601	0.674491	2.60073	4.13502	4.10691	3.90208	2.8975	1.58541	2.79246	3.61846	6.36089	2.46904
GH_D05G0100	D05	888650	889242	TM56712_TM56724	qtl67	AT3G15680	Ran BP2/NZF zinc finger-like superfamily protein	12.903	8.54567	7.10506	0.581685	4.52408	1.35355	0.1192	0.088545	0.065989	0.249563	18.8536	16.2155	16.4166	25.7854	9.44552	3.6005	3.01035	16.0224	10.3212	0.482541	0.111834	0	0
GH_D05G2161	D05	18549092	18551609	TM57424_TM57441	qtl68	AT4G07960	Cellulose-synthase-like C12	31.2621	39.7132	5.83222	18.8022	14.7764	18.1715	14.6971	26.3183	11.0437	16.4187	36.1793	46.6435	31.0783	6.69595	10.0083	19.3793	8.57067	11.4906	1.83348	5.08158	11.9404	17.4117	25.111
GH_D05G2162	D05	18565296	18568803	TM57424_TM57441	qtl68	AT1G58440	FAD/NAD(P)-binding oxidoreductase family protein	4.83768	4.95059	1.42235	13.1946	4.14888	2.53919	2.62014	8.09523	19.6495	15.538	11.1717	23.5801	14.4629	13.8363	15.1516	13.7038	14.9682	7.36113	7.27562	6.54916	6.92112	1.7331	10.2508
GH_D05G2164	D05	18573132	18575221	TM57424_TM57441	qtl68	AT3G49720	transmembrane protein	5.00072	3.77518	1.43275	0.771407	1.53688	1.82462	2.02734	0.967128	0.670065	2.99182	13.7751	17.5996	14.7087	11.1506	9.01235	12.8067	14.2384	5.64914	5.01039	11.3415	9.08517	11.466	6.93104
GH_D05G2173	D05	18699965	18703686	TM57424_TM57441	qtl68	AT1G10040	alpha/beta-Hydrolases superfamily protein	8.11731	3.27092	0.684537	4.63341	2.00728	1.78069	3.94222	3.48103	1.3931	1.32333	0.317263	0.149355	0.174303	4.4906	2.07553	1.82702	1.64587	0.604405	2.12759	2.33069	10.1303	13.1625	7.78295
GH_D05G2174	D05	18705809	18706415	TM57424_TM57441	qtl68	AT4G37810	EPIDERMAL PATTERNING FACTOR-like protein	2.03241	3.49554	8.50184	0.49311	0.42883	0.0504823	0.289118	0	0.0365337	0.144931	6.38352	0.36871	1.68815	13.6622	26.3867	1.25251	3.10266	3.94831	12.6375	10.3716	4.41304	2.22736	1.88384
GH_D05G2175	D05	18711377	18713646	TM57424_TM57441	qtl68	AT1G10030	ergosterol biosynthesis protein	15.6642	7.42926	14.1992	3.59703	9.72609	4.14222	3.70985	0.978671	1.50751	8.14129	7.78158	4.92193	4.54797	10.7633	20.8169	11.7082	4.66861	8.42085	9.12684	10.5691	11.0152	4.02736	1.50019
GH_D05G2178	D05	18729029	18733158	TM57424_TM57441	qtl68	AT4G08170	Inositol 1%2C3%2C4-trisphosphate 5/6-kinase family protein	12.9716	11.6079	5.65348	17.9072	17.2227	10.5761	9.4818	27.8351	12.742	12.3064	19.0843	38.6615	19.2261	8.50049	6.79095	10.3003	11.9548	4.48611	3.02633	4.67192	5.56056	3.40676	5.3955
GH_D05G2183	D05	18814505	18816231	TM57424_TM57441	qtl68	AT1G50010	tubulin alpha-2 chain	276.11	665.331	54.109	108.903	223.068	78.9058	88.3932	47.7149	97.576	108.967	130.419	40.4951	47.1229	1816.57	2033.62	1511.42	3609.89	345.806	1004.89	2168.94	4484.82	3854.22	2915.22
GH_D05G2194	D05	18944049	18946568	TM57424_TM57441	qtl68	AT2G22670	indoleacetic acid-induced protein 8	182.358	128.26	31.1095	63.9043	143.969	106.568	61.145	14.9236	17.3443	76.4528	303.092	179.14	98.656	114.799	170.885	115.621	187.136	59.832	62.3817	49.8588	80.7031	45.47	34.2816
GH_D05G2201	D05	19015628	19019139	TM57424_TM57441	qtl68	AT3G28670	oxidoreductase%2C zinc-binding dehydrogenase family protein	10.0171	6.81881	2.75754	2.09046	8.49092	7.11008	6.0215	3.68135	2.80424	6.41291	20.7123	16.2886	11.6333	10.8699	7.56509	6.86676	9.75268	5.4737	4.86336	5.08767	6.12638	3.66508	2.57331
GH_D05G2202	D05	19026790	19029024	TM57424_TM57441	qtl68	AT5G64430	Octicosapeptide/Phox/Bem1p family protein	14.1342	12.2005	2.11785	27.0739	21.1276	19.3857	11.6741	21.2734	25.2545	13.5955	47.0435	72.2989	68.7666	9.35772	12.6072	20.3755	25.0099	10.9286	5.65952	11.2201	17.6458	17.3292	7.92546
GH_D05G2204	D05	19039421	19043305	TM57424_TM57441	qtl68	AT5G64410	oligopeptide transporter 4	1.61529	0	0.00599767	0	0.0830693	0.083979	0	0	0.0139637	0	0.847788	0.333198	0.0372443	0.083765	0.890144	9.31732	9.79295	2.23486	0.265965	0.35029	0.254299	9.60399	79.5163
GH_D05G2209	D05	19112445	19118096	TM57424_TM57441	qtl68	AT1G09910	Rhamnogalacturonate lyase family protein	8.05993	5.72986	1.422	5.51903	5.64302	7.13746	2.77414	5.16958	7.1957	7.40985	8.27625	4.98865	3.61999	6.12409	8.5809	5.65162	6.91996	4.35375	2.20381	5.36311	5.02379	3.6342	4.15093
GH_D05G2212	D05	19175581	19190349	TM57424_TM57441	qtl68	AT1G70320	ubiquitin-protein ligase 2	10.9302	10.1012	1.68619	5.86135	7.1472	9.87412	3.19258	8.71932	4.93526	4.89318	16.9019	7.75797	5.41408	5.72332	10.5566	16.219	15.5251	12.6876	1.28473	4.56405	4.12318	4.72895	5.15411
GH_D05G2213	D05	19196473	19202596	TM57424_TM57441	qtl68	AT2G22610	Di-glucose binding protein with Kinesin motor domain-containing protein	1.71242	1.31118	1.08151	0.122131	0.354952	0.138161	0.079662	0.128851	0.0360603	0.212812	12.1445	6.33013	2.58408	4.03432	4.34239	0.937988	0.827646	3.41335	0.42227	0.312493	0.128754	0.156453	0.053698
GH_D05G2218	D05	19261183	19263080	TM57424_TM57441	qtl68	AT1G09700	dsRNA-binding domain-like superfamily protein	4.15172	3.88921	2.04404	3.63067	6.05183	4.95459	2.88662	6.58572	1.70599	3.85916	7.94019	5.20075	4.77456	2.33637	3.57975	4.26642	4.31174	3.62873	2.26895	1.94473	2.49104	2.13208	1.82813
GH_D05G2982	D05	30419963	30422923	TM57964_TM57966_TM57994	qtl69	AT4G23440	Disease resistance protein (TIR-NBS class)	0.631473	0.180985	0.0896413	0.00898867	0.0785153	0.012444	0.0122197	0.0261617	0.0160223	0.116176	15.5041	6.41198	12.2639	5.19668	3.26643	2.06575	1.17834	2.97406	0.445112	1.59796	0.641929	0.128238	0.040424
GH_D05G2989	D05	30555378	30556858	TM57964_TM57966_TM57994	qtl69	AT4G29950	Ypt/Rab-GAP domain of gyp1p superfamily protein	3.65812	3.40856	1.46695	2.18503	1.4597	2.22119	2.66981	1.84901	1.64497	0.185018	3.77887	5.48225	3.2627	2.65687	2.73325	2.64588	3.10756	1.89031	0.358644	1.02914	0.916686	0.701666	0.453379
GH_D05G2990	D05	30558574	30562292	TM57964_TM57966_TM57994	qtl69	AT3G10410	SERINE CARBOXYPEPTIDASE-LIKE 49	47.0715	45.0187	11.006	75.9332	52.5721	74.4773	19.9162	36.9821	49.977	41.307	52.3209	60.9487	64.5588	370.014	251.25	131.91	106.024	69.4288	65.7044	312.289	264.064	311.375	279.414
GH_D05G2993	D05	30592025	30596797	TM57964_TM57966_TM57994	qtl69	AT4G36690	U2 snRNP auxilliary factor%2C large subunit%2C splicing factor	21.2902	16.1457	6.9559	22.1185	26.0714	28.5244	17.7444	34.1067	20.5259	25.6216	40.0232	28.7249	32.1547	19.5132	18.5428	34.258	18.3848	22.3422	9.25874	14.0994	14.0344	13.1451	11.8276
GH_D05G3004	D05	30795668	30798118	TM57964_TM57966_TM57994	qtl69	AT3G54826	Zim17-type zinc finger protein	6.6368	6.13122	20.9498	5.53639	15.853	9.41435	11.2042	11.7338	7.72479	6.98812	23.3598	18.1835	20.2721	12.223	8.39044	8.39156	9.2167	4.85248	22.8151	3.2473	3.4241	2.984	1.11056
GH_D05G3005	D05	30807960	30813003	TM57964_TM57966_TM57994	qtl69	AT3G10350	P-loop containing nucleoside triphosphate hydrolases superfamily protein	5.26976	6.39808	7.51133	2.9488	4.58306	5.51389	5.15825	2.68708	4.17298	6.61865	7.65964	4.2563	3.80617	3.73743	6.32697	4.97962	4.72053	5.4559	1.44231	2.70442	4.10346	4.48996	2.54134
GH_D05G3533	D05	52682297	52682756	TM58338_TM58349_TM58367	qtl70	-	-	6.0431	5.70245	1.19305	10.0614	8.07347	9.34843	3.38406	5.30709	8.21979	6.76219	4.70241	2.24524	2.52261	4.43023	4.45845	8.30546	8.9628	4.17398	8.50938	4.05452	4.02398	5.25656	11.9493
GH_D05G3537	D05	52715750	52717186	TM58338_TM58349_TM58367	qtl70	AT1G78430	ROP interactive partner 2	4.08718	3.60781	2.80254	0.175725	2.1417	1.45053	0.680581	0.084042	0.196087	2.3837	14.0398	13.0232	8.88584	10.8171	11.1007	4.5233	3.31165	5.64173	5.92011	1.74908	1.23983	0.389445	0.55766
GH_D05G3546	D05	52920227	52928615	TM58338_TM58349_TM58367	qtl70	AT3G60740	ARM repeat superfamily protein	7.77906	8.21316	1.41293	1.86067	4.91653	3.44059	1.05525	1.31137	1.06733	2.1155	11.3761	11.4899	8.011	7.46621	10.1261	9.07675	8.34028	8.19526	1.58178	6.20395	6.33641	8.19325	3.22393
GH_D05G3547	D05	52929392	52929943	TM58338_TM58349_TM58367	qtl70	-	-	0.185878	0	0.0747567	0.140027	0	0.119711	0.0273087	0.0769917	0.029761	0	0.271174	3.05524	2.91656	0.200299	0.531085	0.308779	0.25752	0	0	0.350979	0.129049	0.069199	0
GH_D05G3548	D05	52960335	52965282	TM58338_TM58349_TM58367	qtl70	AT3G14720	MAP kinase 19	7.31056	9.73902	6.2046	2.96206	5.96413	7.02084	1.20276	4.97858	6.14232	2.31153	21.6278	38.7749	42.0357	16.3475	12.4354	6.55297	5.32493	3.26084	1.00126	3.39151	6.15406	8.34564	7.34858
GH_D05G3549	D05	52967414	52972765	TM58338_TM58349_TM58367	qtl70	AT5G16780	SART-1 family	24.5937	18.1294	3.49325	19.0225	23.7916	22.9687	9.98393	24.414	22.0285	17.8338	26.8425	47.5485	36.3653	27.7239	22.7822	29.4731	18.4412	23.835	2.98448	9.50996	14.0069	16.0934	17.8639
GH_D05G3550	D05	52973956	52975163	TM58338_TM58349_TM58367	qtl70	AT3G14740	RING/FYVE/PHD zinc finger superfamily protein	4.20006	1.77111	2.58185	0	0.298873	0.0428717	0.0184807	0.256448	0	0.266912	5.2025	8.25408	3.82876	1.02081	1.22631	0.720445	1.30532	1.92056	1.54885	0.134113	0.0184507	0.0122847	0
GH_D05G3553	D05	53037221	53042640	TM58338_TM58349_TM58367	qtl70	AT4G27190	NB-ARC domain-containing disease resistance protein	2.08755	2.95195	0.448827	0.883229	1.23463	1.50574	1.47614	0.587106	0.676779	2.74809	2.84844	3.13189	3.08986	1.95943	1.82024	2.47742	1.69936	0.539081	0.304012	0.96004	0.780826	0.480392	0.846711
GH_D05G3555	D05	53078727	53079167	TM58338_TM58349_TM58367	qtl70	AT1G53035	transmembrane protein	3.524	1.85166	1.9072	0.835863	1.46604	1.12604	1.73223	1.25974	2.43391	3.23605	7.02109	2.47344	1.96708	6.56902	3.55678	5.48808	1.48181	1.78148	3.90031	3.63765	3.52556	0.679115	4.39818
GH_D06G0112	D06	1065245	1066735	TM58936_TM58950	qtl73	AT5G42650	allene oxide synthase	12.4966	0.317249	0.02079	0.341999	0.716908	1.14462	5.0941	6.3614	20.4857	0.241026	0.550594	0.520661	3.38324	4.98409	34.6151	7.85018	4.47098	1.11023	0	0.795831	1.41745	0.745028	0.382917
GH_D06G0126	D06	1280271	1282567	TM58936_TM58950	qtl73	AT5G42630	Homeodomain-like superfamily protein	5.67324	4.47707	2.85089	0	0.045324	0	0.253773	0	0	1.43385	8.40573	12.58	5.71381	2.57207	2.41763	0.187662	0.0149127	1.03061	1.86707	0	0.020603	0	0
GH_D06G0129	D06	1301605	1303720	TM58936_TM58950	qtl73	AT3G28480	Oxoglutarate/iron-dependent oxygenase	0.130826	3.56026	2.49397	0	0.867415	1.43901	1.55638	0	0	0.12847	2.48753	3.94556	4.66352	3.10361	1.18378	0	0	0.328765	0	0.0685987	0	0.183365	0
GH_D06G0144	D06	1431740	1438100	TM58936_TM58950	qtl73	AT4G11800	Calcineurin-like metallo-phosphoesterase superfamily protein	5.84524	5.30714	0.982718	5.67898	2.36189	4.57998	3.71326	3.02428	6.30644	4.63935	7.7937	3.49482	4.57751	2.61517	3.1348	1.78948	1.62287	3.10339	1.2726	1.30531	0.660928	0.271634	0.073219
GH_D06G0162	D06	1608366	1611689	TM58936_TM58950	qtl73	AT4G33330	plant glycogenin-like starch initiation protein 3	9.85062	1.6837	0.0412507	0.0339783	0	0.0138207	0.023752	0.112628	0.100268	0.022942	0.094493	0.0642997	0.107598	0.0602895	2.17933	9.80748	4.60727	1.18472	4.71375	0.234429	38.2283	206.5	234.818
GH_D06G0657	D06	10573064	10578359	TM59575_TM59584_TM59598_TM59599_TM59620	qtl75	AT3G24570	Peroxisomal membrane 22 kDa (Mpv17/PMP22) family protein	6.28802	5.28613	6.95344	8.9568	7.79254	3.25455	6.38933	4.24104	7.77001	4.41616	11.76	6.8673	12.5531	3.62319	4.47521	3.42767	6.31544	3.63151	6.59476	3.75493	2.75462	0.920318	1.01619
GH_D06G0660	D06	10650706	10654511	TM59575_TM59584_TM59598_TM59599_TM59620	qtl75	AT2G20120	CONTINUOUS VASCULAR RING protein (DUF502)	20.4459	16.1846	8.50137	10.1441	11.3137	11.0662	12.8007	15.5463	11.5931	17.2136	27.2575	30.6676	35.087	20.3318	18.0931	26.5355	16.2522	13.2398	14.204	29.2163	20.3473	15.1903	12.6492
GH_D06G0663	D06	10675815	10679274	TM59575_TM59584_TM59598_TM59599_TM59620	qtl75	AT3G24630	hypothetical protein	1.7724	2.20508	1.01286	1.0886	0.425434	0.62248	0.910844	0.819896	1.77614	1.50306	6.47189	5.39334	2.36727	4.68769	3.72188	5.78342	4.76721	2.52441	1.50765	2.54274	1.12048	0.259368	0.14741
GH_D06G0665	D06	10687141	10690840	TM59575_TM59584_TM59598_TM59599_TM59620	qtl75	AT5G11520	aspartate aminotransferase 3	47.7436	36.4732	7.53797	66.2206	71.6992	55.7629	16.0344	58.498	70.5451	36.7545	451.745	140.932	162.961	67.2255	87.3739	74.8949	155.108	61.9453	75.8728	82.1332	92.6807	46.321	51.2692
GH_D06G0670	D06	10792899	10798865	TM59575_TM59584_TM59598_TM59599_TM59620	qtl75	AT4G29000	Tesmin/TSO1-like CXC domain-containing protein	3.24769	2.83454	1.30754	3.64087	2.98168	4.81748	3.95802	4.68086	3.0993	2.9478	10.6532	6.06287	5.3267	3.3972	3.99808	3.65607	2.57861	5.56151	4.3847	1.20689	0.842295	0.892635	0.220397
GH_D06G0671	D06	10809980	10811831	TM59575_TM59584_TM59598_TM59599_TM59620	qtl75	AT4G28950	RHO-related protein from plants 9	7.25762	7.60031	6.86757	1.23667	1.81456	0.076606	0.23803	0.136401	0.144043	0.380286	25.696	13.7839	7.71955	10.6399	12.8909	2.63096	3.47565	5.85996	9.50248	6.81021	0.522166	0.106532	0.379984
GH_D06G0672	D06	10838791	10841323	TM59575_TM59584_TM59598_TM59599_TM59620	qtl75	AT4G29100	basic helix-loop-helix (bHLH) DNA-binding superfamily protein	1.32881	1.81537	1.64686	0.285459	4.41772	3.03195	0.339993	0.0493363	0.25977	0.524042	10.8986	4.13318	2.28889	1.94637	2.06381	1.98027	1.47144	2.95744	1.92431	0.505501	0.374834	0.044685	0
GH_D06G0674	D06	10900059	10902593	TM59575_TM59584_TM59598_TM59599_TM59620	qtl75	AT4G28830	S-adenosyl-L-methionine-dependent methyltransferases superfamily protein	7.51001	5.52143	7.62755	2.44138	3.32708	3.73985	4.09709	1.91875	2.0855	5.24408	11.5226	6.14791	4.64592	5.29945	5.75838	2.59354	2.09166	3.59228	7.87748	2.35289	1.46618	0.890815	0.74142
GH_D06G0679	D06	11015721	11016131	TM59575_TM59584_TM59598_TM59599_TM59620	qtl75	AT5G19570	transmembrane protein	1.75143	5.58846	5.65126	1.24113	8.50149	2.18896	5.46846	5.57685	3.95493	16.2946	6.25795	3.44298	6.73004	13.1132	14.0669	7.37421	5.64288	2.87997	5.36765	7.70433	8.73627	3.45124	16.5752
GH_D06G0680	D06	11017327	11019390	TM59575_TM59584_TM59598_TM59599_TM59620	qtl75	AT4G38360	organic solute transporter ostalpha protein (DUF300)	1.36745	1.19564	0.890334	0.367033	1.14297	0.63452	1.10013	0.505424	0.379594	0	2.94294	8.14854	7.41024	2.8726	1.8247	1.20104	2.68697	0.77739	0	1.11148	1.0307	0.668192	0
GH_D06G0694	D06	11347857	11349680	TM59575_TM59584_TM59598_TM59599_TM59620	qtl75	AT1G77180	chromatin protein family	31.9756	27.5652	8.05967	19.8571	42.6249	30.772	16.8143	38.4934	24.5053	19.4477	42.0619	49.1285	41.0569	37.6532	26.5232	40.5687	32.1993	32.7636	9.46875	14.1199	16.6597	17.66	10.9422
GH_D06G0695	D06	11350478	11352964	TM59575_TM59584_TM59598_TM59599_TM59620	qtl75	AT5G19680	Leucine-rich repeat (LRR) family protein	1.96592	2.43961	0.35859	2.03251	1.78647	1.12515	0.56131	1.32235	2.08478	1.4253	0.997031	0.376474	0.153263	1.09402	1.39361	1.6711	1.8301	1.83753	0.35711	2.51314	5.82275	9.25418	4.71843
GH_D07G1351	D07	19135827	19142211	TM64105	qtl76	AT5G12950	proline-tRNA ligase (DUF1680)	10.9421	17.9177	10.6405	12.2395	9.45659	10.1688	9.10321	13.5481	23.3498	11.6435	17.9068	12.0659	8.71193	62.4099	76.642	12.2163	10.0065	50.5161	19.3658	33.9837	13.2141	17.7799	37.4556
GH_D07G1355	D07	19197084	19198957	TM64105	qtl76	-	-	1.10438	0.759249	4.92275	0.499718	2.83658	2.23169	5.15806	0.377711	0.286521	2.78257	0.491929	2.63754	5.78973	2.31776	0.834598	1.72938	1.30934	1.33749	0	1.48839	2.58428	1.45737	1.96939
GH_D08G2241	D08	62816731	62818794	TM69564_TM69614	qtl80	AT3G09640	ascorbate peroxidase 2	124.569	116.142	48.7051	32.3372	118.403	92.3297	85.1198	30.7213	44.3774	117.691	94.1076	63.6657	53.2461	111.756	128.269	99.9087	109.821	78.4182	44.1286	61.9242	71.8632	61.25	42.5481
GH_D08G2242	D08	62831549	62834902	TM69564_TM69614	qtl80	AT2G27110	FAR1-related sequence 3	8.31391	7.31679	2.9229	4.43703	4.47812	6.44238	3.51419	4.49127	3.78551	3.31898	9.01468	3.98705	4.62682	5.10719	8.4989	8.0647	7.79645	7.59945	2.17221	2.41392	3.0489	1.74533	2.58124
GH_D08G2243	D08	62835759	62840743	TM69564_TM69614	qtl80	AT2G27100	C2H2 zinc-finger protein SERRATE (SE)	13.8002	10.4453	5.31672	6.90945	12.3571	13.0103	9.04266	10.9696	6.82703	11.1808	18.948	15.7645	11.3366	7.83818	9.30684	18.8427	8.60206	14.6531	3.49665	2.86586	2.77389	3.44647	2.8929
GH_D08G2249	D08	62946867	62952719	TM69564_TM69614	qtl80	AT2G27040	Argonaute family protein	59.0191	31.3273	12.2312	7.12962	24.6517	20.4289	14.1206	12.6077	8.89835	17.3329	226.216	135.885	117.935	77.2347	73.8884	81.6623	76.007	157.776	51.0135	17.1448	15.0062	7.59279	7.20573
GH_D08G2250	D08	62954993	62956441	TM69564_TM69614	qtl80	AT2G41060	RNA-binding (RRM/RBD/RNP motifs) family protein	38.624	28.6419	18.3621	18.0667	46.882	39.4823	26.6057	25.4417	21.7564	32.0659	47.327	23.1213	27.9392	30.2095	38.2047	39.5331	28.8086	35.8731	28.5195	13.3469	13.734	10.261	14.8584
GH_D08G2255	D08	63045620	63046886	TM69564_TM69614	qtl80	AT2G28430	zinc finger%2C C3HC4 type family protein	8.7545	9.27241	15.2254	17.6971	15.161	14.537	16.3013	18.9759	11.9681	11.0615	27.7109	44.0038	38.6283	27.2464	23.4727	14.7506	17.6629	7.51645	24.571	28.8116	18.237	18.5421	18.2621
GH_D08G2258	D08	63059899	63060399	TM69564_TM69614	qtl80	AT5G60670	Ribosomal protein L11 family protein	116.795	78.9393	105.901	13.5125	141.758	63.1335	64.7384	31.5094	20.1066	59.8636	81.0324	69.8741	65.3438	249.024	156.227	148.184	112.616	82.7051	126.322	152.576	134.819	85.7346	83.3347
GH_D08G2259	D08	63064579	63070225	TM69564_TM69614	qtl80	AT2G28390	SAND family protein	4.12482	3.73846	0.968453	2.67761	3.65439	4.69963	1.4353	3.44724	2.8326	3.89503	5.39953	2.56729	1.99128	2.59209	3.39612	3.98144	3.00673	2.13625	0.206697	1.56367	1.75706	1.11813	1.6106
GH_D08G2260	D08	63072565	63075368	TM69564_TM69614	qtl80	AT2G28380	dsRNA-binding protein 2	71.478	42.8576	16.0405	24.224	57.6583	52.6716	54.638	27.3343	16.5311	54.8721	69.5578	58.3765	63.2154	79.647	55.5917	33.8688	29.3455	32.4759	8.39933	21.8888	31.4332	13.3553	22.5726
GH_D08G2262	D08	63098078	63100725	TM69564_TM69614	qtl80	AT2G28370	Uncharacterized protein family (UPF0497)	16.4496	17.3841	12.1022	12.3299	16.3482	12.4811	17.3475	9.1082	8.62901	11.0246	9.51966	7.35398	9.97146	14.3278	14.0336	56.169	38.5312	17.3731	21.1515	27.11	29.9898	58.7705	36.1988
GH_D08G2268	D08	63209389	63215410	TM69564_TM69614	qtl80	AT1G07990	SIT4 phosphatase-associated family protein	13.1835	11.0029	3.39757	5.39399	9.65051	9.24842	6.31705	9.41597	5.53327	5.62477	17.0061	16.2265	8.96063	8.7032	12.2032	13.2948	11.7414	15.7085	5.45661	4.62214	5.565	7.00803	6.569
GH_D08G2275	D08	63334652	63338809	TM69564_TM69614	qtl80	AT5G60710	Zinc finger (C3HC4-type RING finger) family protein	17.2409	16.0428	5.54237	11.2622	13.9559	20.6611	18.1664	8.56184	16.0506	23.9567	24.8428	18.6781	13.1841	6.99349	9.07566	11.4387	9.84963	11.7618	5.22229	9.2099	17.6068	16.3807	7.8449
GH_D08G2276	D08	63348319	63364659	TM69564_TM69614	qtl80	AT1G08060	ATP-dependent helicase family protein	3.43356	2.21129	0.636643	2.574	1.99766	3.6181	3.14524	2.56866	3.07937	2.29498	4.01299	2.83051	1.74342	2.20384	3.19693	2.95921	2.38562	3.18648	1.01277	0.861242	1.1689	1.18641	1.84953
GH_D08G2279	D08	63420841	63421155	TM69564_TM69614	qtl80	-	-	0.16943	0.0471207	5.48674	0	0.179672	0.209982	0.734087	0	0.057605	0	0.084193	4.87061	7.84274	0.945225	1.19704	0.441334	0.118422	6.09607	3.20124	0.30246	0	0	0
GH_D08G2281	D08	63429007	63450482	TM69564_TM69614	qtl80	AT5G60800	Heavy metal transport/detoxification superfamily protein	33.821	81.6558	47.6275	8.987	67.7341	57.1829	124.189	3.42319	2.54561	10.2903	51.1057	321.438	160.301	13.6758	11.9673	100.008	16.039	22.5527	1.11399	9.25555	3.39321	3.06953	0.167712
GH_D08G2285	D08	63535862	63538374	TM69564_TM69614	qtl80	AT3G45010	serine carboxypeptidase-like 48	6.26073	3.54674	2.6434	1.20551	1.30524	1.05561	3.67834	0.266801	1.07639	2.07566	0.336031	0.538519	0.645025	0.0714635	11.1063	6.46026	6.2707	5.78857	8.99066	0.279822	0.477097	3.99281	27.3806
GH_D09G2514	D09	51137634	51138095	TM72973_TM72977	qtl84	AT5G49120	DUF581 family protein%2C putative (DUF581)	0.253524	0.589767	0.798139	2.4518	0.626064	2.58666	0	0.137439	0.561071	0.102313	1.05708	1.75162	3.81591	0.589935	0.428216	1.36195	1.70141	1.43236	3.86061	0.799935	5.39012	8.42705	4.43861
GH_D09G2516	D09	51155860	51163044	TM72973_TM72977	qtl84	AT3G06880	Transducin/WD40 repeat-like superfamily protein	0.938019	1.45569	2.78404	1.09714	14.95	8.37161	2.55224	0.309508	0.500807	11.2273	26.476	27.5333	21.4186	8.92466	18.9508	17.9621	13.3935	21.529	6.47411	3.87453	1.60269	0.0982157	0.535763
GH_D09G2521	D09	51185908	51187157	TM72973_TM72977	qtl84	AT4G15830	ARM repeat superfamily protein	9.46674	4.71247	3.70057	0	1.95531	0.375499	0	0.0351943	0.108727	0.280986	11.5706	7.67891	3.46116	4.43196	5.82965	1.65554	3.48303	3.28626	1.60354	0.272859	0.350226	0.242473	0
GH_D09G2522	D09	51187750	51189916	TM72973_TM72977	qtl84	AT4G15820	ABC subfamily C protein	4.08993	2.81557	5.31012	0.878969	4.0176	2.58232	1.37989	2.18537	1.12125	4.7464	6.86259	6.5528	3.81592	3.05754	3.9401	4.63527	3.29806	5.90042	4.27526	2.36791	2.57305	3.38239	3.12574
GH_D09G2523	D09	51192755	51196222	TM72973_TM72977	qtl84	AT4G02510	translocon at the outer envelope membrane of chloroplasts 159	3.73009	3.39214	4.85844	0.558153	2.98628	4.58987	1.35919	3.56408	0.540857	2.26794	13.5965	9.3909	7.71674	6.11884	4.91569	4.23674	4.25759	12.3684	4.80947	1.56304	1.06148	0.752843	1.09474
GH_D09G2534	D09	51260648	51261261	TM72973_TM72977	qtl84	AT2G47810	nuclear factor Y%2C subunit B5	0.36313	0	0.225232	0	0	0	0	0	0	0	0.495279	3.50675	0	0.902202	0.384072	0	0	0.098991	0	0	0	0	0
GH_D09G2536	D09	51271139	51274232	TM72973_TM72977	qtl84	AT1G09020	sucrose nonfermenting-like protein	4.7303	4.12377	1.76412	4.31279	3.57458	3.85503	5.40464	7.57297	3.79186	3.46525	8.26205	3.05114	5.45292	2.08162	2.87283	3.42933	2.8717	2.70549	1.58955	0.440298	0.773486	0.80077	0.861273
GH_D09G2538	D09	51290185	51291730	TM72973_TM72977	qtl84	AT3G26700	Protein kinase superfamily protein	5.86383	12.3696	1.54228	0.420333	3.05472	0.74124	0.906808	0.021034	0.0559757	2.6828	20.6318	13.4457	7.61954	3.1473	8.2472	6.38462	3.72478	0.849514	0	1.33021	1.1342	0.0776243	0
GH_D09G2541	D09	51319030	51321563	TM72973_TM72977	qtl84	AT5G18610	Protein kinase superfamily protein	15.6318	8.72143	3.31594	1.96866	10.612	7.41418	5.44621	3.818	2.8204	9.08733	19.1088	16.3804	14.9917	8.93698	12.3615	15.4893	14.5059	8.58104	5.18944	3.4143	4.43715	4.20485	10.9649
GH_D09G2542	D09	51322756	51328714	TM72973_TM72977	qtl84	AT3G06400	chromatin-remodeling protein 11	8.16909	3.88255	1.5846	3.20218	7.1389	3.73389	4.0823	1.57092	2.17709	2.25774	3.68329	10.6999	3.78666	11.2218	12.3468	4.25052	3.83129	2.78334	0.28324	3.57971	5.84771	7.15691	2.54356
GH_D09G2553	D09	51434132	51436641	TM72973_TM72977	qtl84	AT1G48100	Pectin lyase-like superfamily protein	8.45436	3.21187	1.31452	0	4.46096	0	0	0.114446	0.0343263	0	27.2564	22.5724	11.2014	4.72384	16.3523	1.78653	3.59599	11.7833	16.069	0.231447	0.166419	0	0.082121
GH_D09G2554	D09	51437746	51441145	TM72973_TM72977	qtl84	AT3G62270	HCO3- transporter family	10.5519	13.3979	1.65714	0.468417	4.38762	1.00155	0.471466	0.031596	0.515263	4.9304	31.4234	8.35015	2.42672	3.86574	5.58931	2.95386	0.75389	1.71691	0	0.105974	0.14663	0.0115073	0.140279
GH_D09G2556	D09	51451777	51453035	TM72973_TM72977	qtl84	AT1G48170	proteasome assembly chaperone	18.9531	15.0053	10.1439	8.02135	23.445	20.769	18.9583	5.89756	9.4531	19.1845	24.6983	13.4088	8.93949	9.98386	17.5933	11.56	13.539	6.35559	8.06665	5.02366	9.4947	2.96878	4.22408
GH_D09G2568	D09	51530613	51533200	TM72973_TM72977	qtl84	AT5G61170	Ribosomal protein S19e family protein	52.3598	41.8863	70.0727	10.0033	41.5908	28.3469	32.203	8.05032	11.5778	24.2214	61.7515	52.8403	64.8249	143.593	103.162	103.964	57.422	82.3148	122.605	163.61	114.351	117.837	51.7854
GH_D10G0218	D10	1704555	1706609	TM73149_TM73152_TM73153_TM73154_TM73158_TM73182_TM73201	qtl85	AT1G61620	phosphoinositide binding protein	59.5989	48.926	29.0638	46.1684	58.5879	51.726	39.0582	59.1776	55.7941	38.7227	77.9368	66.5575	63.0412	44.2265	45.1047	24.2915	41.5333	20.4816	39.9451	12.1511	19.4	9.2732	26.489
GH_D10G0219	D10	1707625	1708929	TM73149_TM73152_TM73153_TM73154_TM73158_TM73182_TM73201	qtl85	AT1G11380	PLAC8 family protein	1.44161	0.709375	4.25727	5.37871	3.15682	1.7914	7.09668	3.22457	6.99712	6.07683	1.91827	9.39584	38.3818	0.566611	0.370336	3.32549	0.765673	1.69967	0.682203	0.169734	0.056866	0.139926	0
GH_D10G0232	D10	1782128	1788279	TM73149_TM73152_TM73153_TM73154_TM73158_TM73182_TM73201	qtl85	AT2G30470	B3 domain-containing transcription repressor VAL1	9.78004	7.60133	2.06957	4.17494	9.01658	11.8706	9.08766	4.58201	4.02024	12.0956	14.7435	16.094	10.2224	4.79122	6.89627	9.11146	7.28919	8.296	3.00448	1.92551	2.44252	1.0028	1.19927
GH_D10G0236	D10	1825777	1826487	TM73149_TM73152_TM73153_TM73154_TM73158_TM73182_TM73201	qtl85	AT4G21510	F-box family protein	30.4981	25.9359	27.2592	115.25	10.5023	33.21	34.613	98.3624	61.051	33.6044	38.0921	93.2373	157.631	3.74504	1.57086	8.33829	1.00852	1.74746	13.8883	1.3832	1.92797	2.00969	1.54714
GH_D10G0243	D10	1902434	1905119	TM73149_TM73152_TM73153_TM73154_TM73158_TM73182_TM73201	qtl85	AT4G21450	PapD-like superfamily protein	39.3606	29.5561	14.5221	11.0962	30.7404	16.8564	11.8617	12.3323	14.7259	16.5309	94.8026	79.3864	67.3133	29.0501	29.8857	30.8124	52.5117	16.9103	45.1931	7.49561	11.8994	2.90744	5.24076
GH_D10G0244	D10	1906723	1906977	TM73149_TM73152_TM73153_TM73154_TM73158_TM73182_TM73201	qtl85	AT4G05070	Wound-responsive family protein	4.27489	1.54943	12.2029	0.274098	5.6808	1.82293	7.77657	16.6924	0.24341	1.88063	192.445	116.47	148.419	2.97512	2.20235	21.858	15.0435	23.9069	17.1013	1.71167	1.19345	0.421648	0.927128
GH_D10G0248	D10	1936775	1941745	TM73149_TM73152_TM73153_TM73154_TM73158_TM73182_TM73201	qtl85	AT4G21430	protein B160	4.65229	3.33337	1.06912	1.06076	2.56102	2.55715	1.34161	0.839166	0.921167	2.81886	11.4452	5.70441	4.9028	4.99592	4.13777	5.37047	3.62587	5.17509	1.23274	1.57793	1.87709	1.91251	2.14823
GH_D10G0253	D10	1982942	1987716	TM73149_TM73152_TM73153_TM73154_TM73158_TM73182_TM73201	qtl85	AT4G03390	STRUBBELIG-receptor family 3	2.6639	2.51145	0.653061	0	0.807943	0.743019	0.120054	0.034484	0	0.432667	10.4196	7.0986	4.78339	2.52327	3.22937	2.14444	2.94351	4.07157	1.66114	0.426822	0.195358	0.0205487	0.150698
GH_D10G0263	D10	2080660	2082566	TM73149_TM73152_TM73153_TM73154_TM73158_TM73182_TM73201	qtl85	AT1G61065	1%2C3-beta-glucan synthase component (DUF1218)	27.0028	29.6795	36.8912	8.60388	14.394	27.9884	5.45223	5.15567	11.0798	10.9978	11.8042	32.517	51.4724	14.1532	7.35291	6.96679	8.29339	4.71253	12.8329	5.65998	7.05013	8.875	1.26808
GH_D10G0268	D10	2113618	2116160	TM73149_TM73152_TM73153_TM73154_TM73158_TM73182_TM73201	qtl85	AT2G20760	Clathrin light chain protein	102.695	120.192	37.254	80.1587	115.188	99.4757	104.814	90.9844	85.8986	88.1361	33.2633	34.8417	32.2876	139.741	147.666	78.4361	151.968	60.7654	53.8687	68.5584	162.276	420.703	562.71
GH_D10G0272	D10	2150512	2153641	TM73149_TM73152_TM73153_TM73154_TM73158_TM73182_TM73201	qtl85	AT5G01520	RING/U-box superfamily protein	8.76374	10.8372	3.43976	2.68209	3.19831	2.12915	0.397229	3.96227	4.49919	1.08895	14.9791	11.5268	16.6878	7.33271	5.50163	9.69903	14.1772	4.73605	4.50926	3.23833	5.84872	8.74216	4.06876
GH_D10G0273	D10	2157515	2159474	TM73149_TM73152_TM73153_TM73154_TM73158_TM73182_TM73201	qtl85	AT4G04930	fatty acid desaturase family protein	17.082	13.1439	8.0826	2.31205	6.67451	2.78307	3.12133	14.4592	3.83738	8.20969	30.6806	5.74071	3.6322	23.8998	29.2334	17.4611	23.2393	10.3613	9.62676	25.8778	28.3363	18.7117	30.7995
GH_D10G0275	D10	2164143	2168176	TM73149_TM73152_TM73153_TM73154_TM73158_TM73182_TM73201	qtl85	AT4G17020	transcription factor-like protein	3.27202	3.76342	1.23561	2.589	5.17234	4.31639	2.06804	3.1989	1.92126	4.26355	5.79563	2.32112	2.51028	2.62078	3.95605	4.75519	3.25503	2.71004	2.34665	1.98929	1.56646	1.61276	2.42043
GH_D10G0279	D10	2186785	2190049	TM73149_TM73152_TM73153_TM73154_TM73158_TM73182_TM73201	qtl85	AT3G15390	silencing defective 5	7.71915	7.89426	3.56497	3.26263	5.31715	3.56244	3.44104	1.3648	2.93585	11.6032	15.8062	8.43452	6.5428	6.1795	6.34	6.26963	5.92054	6.48419	6.48117	2.75409	3.82835	3.16087	4.47833
GH_D10G0283	D10	2210555	2211268	TM73149_TM73152_TM73153_TM73154_TM73158_TM73182_TM73201	qtl85	AT4G03510	RING membrane-anchor 1	35.9335	51.3564	11.9313	30.9207	39.7302	62.1196	31.4161	6.51177	5.41026	40.5227	33.7251	67.6607	46.0116	17.1116	7.89357	6.8281	6.18202	9.11266	14.4791	2.4505	2.26978	2.14354	4.07457
GH_D10G0286	D10	2222953	2225859	TM73149_TM73152_TM73153_TM73154_TM73158_TM73182_TM73201	qtl85	AT4G21700	DUF2921 family protein%2C putative (DUF2921)	3.83974	5.37998	0.696889	2.47158	2.30566	2.61785	3.10148	3.71711	2.42251	1.35421	1.59632	1.76823	2.22946	3.12187	5.39345	4.58362	5.00487	3.26825	0.734698	3.72439	8.92982	10.7457	10.9341
GH_D10G0289	D10	2266601	2267636	TM73149_TM73152_TM73153_TM73154_TM73158_TM73182_TM73201	qtl85	AT4G32480	sugar phosphate exchanger%2C putative (DUF506)	22.1688	31.368	10.1385	97.3187	40.5058	59.9914	14.4232	31.5005	56.7471	19.3379	176.252	104.556	109.585	35.7732	14.4493	30.7969	28.5603	5.89093	9.92427	10.8192	9.44413	20.4892	14.7008
GH_D10G0291	D10	2289942	2290659	TM73149_TM73152_TM73153_TM73154_TM73158_TM73182_TM73201	qtl85	AT4G20970	basic helix-loop-helix (bHLH) DNA-binding superfamily protein	0.158663	1.49542	1.11735	2.11028	0.388658	0.881015	3.37232	0.303236	0.0292837	0.435198	1.13303	3.4903	1.5071	0.776753	0.931931	1.14979	0.146262	0.742492	0	0.54609	0.133539	0.0340443	0
GH_D10G0298	D10	2329448	2330212	TM73149_TM73152_TM73153_TM73154_TM73158_TM73182_TM73201	qtl85	AT3G52440	Dof-type zinc finger DNA-binding family protein	1.90128	0.551783	0.314693	0.107629	0.523758	0.113989	0.910761	0.045932	0.042949	0.078294	0.228513	0	0.139035	0	0.819459	1.21468	2.29832	0.952482	4.79553	3.94368	18.3525	7.80807	6.9383
GH_D10G0302	D10	2370384	2374859	TM73149_TM73152_TM73153_TM73154_TM73158_TM73182_TM73201	qtl85	AT1G28340	receptor like protein 4	15.2256	10.1262	0.735214	1.05988	4.35716	2.68543	4.06125	0.374101	1.37885	6.12762	4.01493	3.46597	5.74472	22.8489	26.9215	6.30525	6.19987	4.34944	0.351683	13.6478	12.5977	0.551674	0.271214
GH_D10G0303	D10	2379022	2379531	TM73149_TM73152_TM73153_TM73154_TM73158_TM73182_TM73201	qtl85	AT1G28360	ERF domain protein 12	12.5799	14.089	5.64823	6.09277	67.6533	49.0577	33.1747	16.493	15.1192	60.3378	195.029	383.856	416.257	116.927	57.9922	17.9746	13.3491	11.152	21.3215	3.40681	5.21541	2.68553	1.31881
GH_D10G0304	D10	2393821	2394555	TM73149_TM73152_TM73153_TM73154_TM73158_TM73182_TM73201	qtl85	AT5G44210	erf domain protein 9	180.916	244.51	27.9646	55.9243	107.397	167.112	107.189	115.889	91.3882	136.209	340.728	617.653	679.023	48.3536	33.4493	141.633	33.5567	58.1982	8.13581	12.5177	10.6072	11.3741	6.00188
GH_D10G0307	D10	2413236	2414075	TM73149_TM73152_TM73153_TM73154_TM73158_TM73182_TM73201	qtl85	AT2G33850	E6-like protein	274.527	309.039	57.9589	7.58846	114.006	16.5549	29.8464	1.60898	69.0079	34.3484	4.67957	3.79557	1.04872	75.7469	156.438	188.175	308.469	52.8957	21.566	909.13	417.096	161.589	214.291
GH_D10G0308	D10	2419823	2422797	TM73149_TM73152_TM73153_TM73154_TM73158_TM73182_TM73201	qtl85	AT1G28410	myosin heavy chain-like protein	4.42695	4.74164	1.23244	2.21679	4.55054	3.60191	3.31777	2.81968	1.71175	5.39147	4.81782	2.11712	3.15602	5.69548	4.20019	3.42861	5.41098	2.31253	1.0867	4.00355	5.17547	2.57167	3.7441
GH_D10G0311	D10	2471517	2474602	TM73149_TM73152_TM73153_TM73154_TM73158_TM73182_TM73201	qtl85	AT1G28440	HAESA-like 1	17.326	27.592	11.1706	1.47779	15.2804	27.1536	22.3764	1.60642	2.64003	14.621	22.2141	22.4329	11.8664	10.5748	32.6882	8.8833	6.86772	18.3407	2.72322	3.20225	1.47566	0.30183	0.58759
GH_D10G0315	D10	2506013	2510886	TM73149_TM73152_TM73153_TM73154_TM73158_TM73182_TM73201	qtl85	AT2G39200	Seven transmembrane MLO family protein	0	0	0.025679	0.164292	0	0.244652	0.013421	0.215945	0.166034	0.957808	12.1424	8.80467	5.53462	3.68671	3.99825	5.79723	5.01629	1.73223	0.159632	0.707274	0.345254	0.0599357	0.158382
GH_D10G0317	D10	2530493	2531912	TM73149_TM73152_TM73153_TM73154_TM73158_TM73182_TM73201	qtl85	AT1G28490	syntaxin of plants 61	10.3143	9.46025	8.84383	9.41428	14.1868	11.3124	10.7382	14.8466	5.97917	11.1449	17.9898	13.0628	11.1554	9.79088	13.5605	16.3927	16.3112	8.42711	7.95097	9.88694	9.25743	7.04729	7.97326
GH_D10G0320	D10	2543660	2544902	TM73149_TM73152_TM73153_TM73154_TM73158_TM73182_TM73201	qtl85	AT2G33880	homeobox-3	0	0.127269	0.114601	0	0	0	0.0467437	0	0	0	1.72659	0.0974033	0.230287	0.076046	0.710979	0.739658	0.848876	0.895479	1.2943	10.1034	7.18175	0.893385	0
GH_D10G0330	D10	2611279	2613133	TM73149_TM73152_TM73153_TM73154_TM73158_TM73182_TM73201	qtl85	AT2G34010	verprolin	0	0.00889633	0	0	0	0	0	0.016276	0	0	3.75284	0.661816	0.626337	1.02307	5.44213	1.42417	1.3877	0.6058	0	0.209793	0.05618	0	0
GH_D10G0336	D10	2644509	2644826	TM73149_TM73152_TM73153_TM73154_TM73158_TM73182_TM73201	qtl85	-	-	2.42961	1.12891	1.54587	0	1.36866	0	0.032603	0.107731	0	0	2.07757	3.9356	2.78846	1.50912	1.44188	0.552662	0.807234	2.63136	0	0.375441	0.127599	0.0482477	0
GH_D10G0343	D10	2693897	2696576	TM73149_TM73152_TM73153_TM73154_TM73158_TM73182_TM73201	qtl85	AT4G18570	Tetratricopeptide repeat (TPR)-like superfamily protein	8.26339	5.89724	6.81737	0.494679	1.149	0.270208	0.473557	0.053049	0.25623	0.153996	46.2343	30.4236	16.0246	11.1166	14.0243	6.04801	5.07338	45.6284	11.5399	0.449453	0.135551	0.0580277	0.156667
GH_D10G0345	D10	2716214	2717388	TM73149_TM73152_TM73153_TM73154_TM73158_TM73182_TM73201	qtl85	AT2G31130	hypothetical protein	0.436819	0.975009	0.578035	1.09591	1.29763	1.63119	0.426851	0.685542	0.489208	0	3.50445	1.3921	1.47459	4.16739	4.85471	2.12139	2.46371	1.69599	4.66131	1.57361	1.71035	1.23264	0.90522
GH_D10G0353	D10	2784871	2788182	TM73149_TM73152_TM73153_TM73154_TM73158_TM73182_TM73201	qtl85	AT5G46550	DNA-binding bromodomain-containing protein	12.1254	13.1591	8.40651	3.00397	15.0845	13.3839	9.7236	4.01544	3.30874	11.3478	18.8868	22.7846	14.4482	15.4985	11.6355	10.3033	9.57439	9.64054	4.09994	3.64648	4.03694	3.60275	2.00295
GH_D10G0359	D10	2854543	2856404	TM73149_TM73152_TM73153_TM73154_TM73158_TM73182_TM73201	qtl85	AT1G29660	GDSL-like Lipase/Acylhydrolase superfamily protein	0.218141	3.62792	51.0059	6.24198	0.117091	1.06149	1.18212	2.38527	0.240254	0.251861	40.5481	77.8812	150.224	934.095	780.681	91.6736	50.6577	84.0672	26.5828	670.75	282.87	42.6239	7.25841
GH_D10G0363	D10	2903085	2905289	TM73149_TM73152_TM73153_TM73154_TM73158_TM73182_TM73201	qtl85	AT1G29760	Putative adipose-regulatory protein (Seipin)	5.7115	2.74109	0.853573	3.53031	1.92242	1.88711	1.79012	5.88691	4.69474	1.50732	7.65924	11.0843	9.01234	2.17846	2.94742	4.50137	5.2369	2.8529	1.48182	1.65181	2.15398	1.77463	1.99498
GH_D10G0364	D10	2906656	2908556	TM73149_TM73152_TM73153_TM73154_TM73158_TM73182_TM73201	qtl85	AT4G18910	NOD26-like intrinsic protein 1%3B2	3.72692	4.07434	2.99375	0.398568	0.399165	4.50268	7.28143	0.376213	0.752438	0.955384	15.197	19.5361	20.6853	41.6313	17.166	3.39122	1.0487	4.54836	2.83501	32.2467	6.15414	3.67858	0
GH_D10G0367	D10	2930913	2931824	TM73149_TM73152_TM73153_TM73154_TM73158_TM73182_TM73201	qtl85	AT5G45700	Haloacid dehalogenase-like hydrolase (HAD) superfamily protein	10.5009	8.10371	6.3423	1.54631	1.72394	0	0.083849	0.381417	0.781477	0.5243	19.8967	18.6078	7.10872	10.6568	11.5611	4.53191	4.33034	6.6741	4.7801	0.333586	0.0702167	0	0
GH_D11G0631	D11	5129350	5131786	TM75447_TM75484	qtl87	AT2G41350	HAUS augmin-like complex subunit	11.5014	10.9609	4.94133	3.15575	9.28313	6.05141	4.61105	3.01043	6.34889	11.2438	13.2653	5.30558	5.30464	15.0709	18.978	12.3629	12.8537	8.03361	10.83	7.57218	10.9014	8.53031	12.5795
GH_D11G0636	D11	5167835	5174336	TM75447_TM75484	qtl87	AT5G63840	Glycosyl hydrolases family 31 protein	33.0161	27.3214	13.4833	9.4647	38.5582	29.665	18.7598	14.487	11.5613	24.9766	11.0645	6.30334	7.41722	28.3995	46.371	39.011	20.3493	20.7801	10.1097	22.1367	23.4727	16.0767	17.9867
GH_D11G0638	D11	5192864	5199554	TM75447_TM75484	qtl87	AT3G52950	CBS / octicosapeptide/Phox/Bemp1 (PB1) domains-containing protein	8.89652	8.05603	4.2289	5.10759	8.07373	9.31423	6.77762	5.88093	3.80015	2.66106	12.0835	5.99531	3.69761	4.81457	6.89442	9.66724	8.10119	8.66584	2.38361	4.27932	3.94018	3.26463	1.90681
GH_D11G0640	D11	5205908	5217629	TM75447_TM75484	qtl87	AT5G23490	hypothetical protein	3.18855	2.42168	0.649268	4.43123	1.84055	3.732	3.24499	3.01487	3.82553	5.60244	7.07958	2.36902	3.32785	2.83225	3.00436	3.95369	3.25321	2.67343	1.52328	2.59519	1.4523	1.47541	2.30948
GH_D11G0641	D11	5228612	5233842	TM75447_TM75484	qtl87	AT5G49890	chloride channel C	16.5116	27.6812	4.89191	53.2718	19.482	42.9291	16.784	82.7456	56.3198	29.0997	12.7342	7.06699	6.24908	16.1427	19.9968	32.7264	17.8798	9.87243	2.85289	35.5334	40.8682	72.2448	90.0326
GH_D11G0646	D11	5260443	5262501	TM75447_TM75484	qtl87	AT5G23610	DYAD protein	15.9565	12.894	8.6839	3.06783	14.0184	13.5434	9.85387	6.21727	2.18432	11.2314	40.2586	30.1983	25.0394	14.9174	18.324	19.0154	13.34	16.9967	7.55091	5.0808	4.22909	3.47298	3.47303
GH_D11G0647	D11	5266417	5267169	TM75447_TM75484	qtl87	AT3G22110	20S proteasome alpha subunit C1	82.635	70.5556	47.1713	62.5874	94.6125	87.3166	49.6082	62.3151	66.9022	52.404	59.9224	56.7586	48.6101	132.487	134.1	63.6847	71.9572	29.0313	43.622	95.3656	123.958	129.424	95.9583
GH_D11G0648	D11	5268819	5272883	TM75447_TM75484	qtl87	AT5G63640	ENTH/VHS/GAT family protein	13.9628	14.7372	6.37229	10.7159	12.7608	14.5938	13.8764	12.5014	9.05229	12.2941	23.54	27.7509	21.3519	14.9656	20.1721	20.495	21.5385	13.8028	6.55009	11.7087	17.2787	13.967	7.66935
GH_D11G0649	D11	5279803	5284617	TM75447_TM75484	qtl87	AT2G21120	magnesium transporter%2C putative (DUF803)	7.07713	6.88223	5.56264	17.9233	6.37	13.0591	12.4038	10.3917	9.48709	11.5937	8.23921	5.10894	7.22067	13.744	19.8553	5.30044	5.65198	2.94303	3.43842	9.78653	14.646	9.41264	13.0821
GH_D11G0652	D11	5307219	5308398	TM75447_TM75484	qtl87	AT5G13870	xyloglucan endotransglucosylase/hydrolase 5	104.225	237.313	18.3878	255.749	176.822	208.248	56.633	15.6295	36.4113	160.094	2.07787	15.8303	30.436	850.439	866.887	4.44681	3.98281	11.6246	0.24518	192.02	47.4332	18.1743	8.10943
GH_D11G0655	D11	5337893	5338678	TM75447_TM75484	qtl87	AT3G58730	vacuolar ATP synthase subunit D (VATD) / V-ATPase D subunit / vacuolar proton pump D subunit (VATPD)	13.0636	10.8575	18.6895	21.1827	13.0975	12.1126	11.6385	14.7116	7.88861	15.6492	12.2826	10.8077	10.0561	74.3192	65.5947	18.3815	45.5524	16.7494	41.4018	36.9182	44.1023	41.4243	37.4129
GH_D11G0656	D11	5342633	5347543	TM75447_TM75484	qtl87	AT1G06470	Nucleotide/sugar transporter family protein	9.89862	12.2095	3.55405	9.6193	8.38639	8.62834	7.77702	3.9836	5.14948	7.95171	8.34548	3.95073	4.54984	9.91732	17.0885	11.3917	21.6066	8.13327	12.7375	8.22904	16.8195	39.0663	29.3612
GH_D11G0661	D11	5372429	5373223	TM75447_TM75484	qtl87	-	-	10.6382	11.3396	17.997	48.9167	9.37687	17.8363	16.1907	13.4973	5.20047	21.1286	14.6405	33.26	27.2485	131.578	127.615	44.3384	43.2116	9.23064	13.1501	168.261	174.063	55.0881	27.5491
GH_D11G0666	D11	5396702	5399612	TM75447_TM75484	qtl87	AT3G02170	longifolia2	1.44241	0.267513	0.725401	0.42713	1.37215	0.257485	0.557502	0.584454	0.26746	1.08117	4.01741	3.41405	1.59872	1.41852	2.10973	0.304298	0.0346387	1.06575	0	0.163605	0.0781517	0.091898	0.467212
GH_D11G0675	D11	5464709	5465614	TM75447_TM75484	qtl87	AT5G13890	plant viral-response family protein (DUF716)	40.9608	32.3326	5.60061	14.1231	25.8863	27.6994	19.0435	16.1153	18.541	18.338	16.2772	12.1674	5.78306	35.8692	48.4878	55.6997	40.0543	33.3114	10.5109	24.3467	73.0561	63.116	105.125
GH_D11G0676	D11	5467496	5471529	TM75447_TM75484	qtl87	AT5G46860	Syntaxin/t-SNARE family protein	7.06242	4.65288	1.42543	0.896075	5.12302	6.98256	5.84947	1.07693	1.02411	4.50314	8.93955	9.2372	6.04381	17.7616	13.6987	9.74247	6.25637	3.05087	2.70039	14.0431	16.0626	7.74067	9.44391
GH_D11G0678	D11	5481186	5505724	TM75447_TM75484	qtl87	AT1G27430	GYF domain-containing protein	9.38134	8.08619	2.07569	6.38587	5.78049	8.65725	5.89881	9.85101	4.59025	5.70984	21.1415	15.4653	14.4958	5.07493	5.40224	8.29922	6.7047	7.61664	1.2404	2.56131	2.8392	2.49359	3.23439
GH_D11G0680	D11	5515075	5516998	TM75447_TM75484	qtl87	AT1G10360	glutathione S-transferase TAU 18	0	0.0416353	9.90404	0	0	0	0	0	0.0220047	0	6.75666	10.9225	9.04729	1.45871	3.01312	0.718944	0.288219	2.05682	0	0.340406	0	0	0
GH_D11G0687	D11	5595613	5598484	TM75447_TM75484	qtl87	AT1G12840	vacuolar ATP synthase subunit C (VATC) / V-ATPase C subunit / vacuolar proton pump C subunit (DET3)	5.65926	8.5563	2.61516	2.33265	5.64163	3.19542	5.87644	1.29747	3.09204	12.2764	11.1084	1.34082	1.682	10.5196	13.6043	9.27557	10.0382	8.11894	4.50987	7.84561	12.95	19.8398	13.7632
GH_D11G0694	D11	5656055	5658244	TM75447_TM75484	qtl87	AT2G34570	PIN domain-like family protein	9.27345	8.03407	9.92393	2.40347	13.3977	10.7545	8.01652	6.98104	1.9497	8.40605	17.6367	9.7788	11.4135	11.9015	9.58146	8.02967	6.43083	7.03876	14.5265	2.9573	4.56733	2.60658	4.08715
GH_D11G0695	D11	5659752	5662315	TM75447_TM75484	qtl87	AT3G26700	Protein kinase superfamily protein	12.834	12.6671	7.33819	14.1923	3.7476	6.18145	6.94596	13.1372	12.2819	5.40807	20.6137	20.3564	23.2249	15.7217	35.025	17.2722	12.9432	10.8263	5.94299	29.8452	38.2694	32.9184	56.0319
GH_D11G0697	D11	5674906	5676610	TM75447_TM75484	qtl87	AT3G27090	DCD (Development and Cell Death) domain protein	145.002	140.808	51.3575	94.0097	105.271	92.2248	110.232	69.3692	91.8513	85.4459	121.978	136.934	119.285	166.095	124.795	183.834	158.945	67.262	132.373	422.631	493.524	268.678	332.791
GH_D11G0701	D11	5699573	5702019	TM75447_TM75484	qtl87	AT1G13440	glyceraldehyde-3-phosphate dehydrogenase C2	37.2907	31.118	22.6651	15.2675	35.8895	28.5199	9.87311	10.7044	19.4662	30.2766	18.7553	6.92276	8.61682	42.35	54.5213	26.863	30.9632	36.8095	52.1761	18.8495	23.4963	13.7135	20.6404
GH_D11G0702	D11	5707389	5712444	TM75447_TM75484	qtl87	AT5G40740	HAUS augmin-like complex subunit	6.59262	6.83516	2.81393	8.55643	5.71432	6.58267	7.4772	9.91637	8.55738	6.46584	10.4456	5.78712	4.51546	4.6564	7.15229	6.61306	6.83456	7.66556	3.10661	2.44771	4.03255	2.44144	2.2507
GH_D11G0703	D11	5719297	5721946	TM75447_TM75484	qtl87	AT3G26020	Protein phosphatase 2A regulatory B subunit family protein	13.7485	14.2516	3.74267	8.53936	5.60908	7.12913	6.66364	7.74346	7.68619	6.78709	27.5485	10.5716	12.2753	10.1947	12.8124	11.5574	19.8876	15.6111	9.34448	4.69326	9.90933	9.53754	8.18223
GH_D11G0705	D11	5727144	5728700	TM75447_TM75484	qtl87	AT3G27330	zinc finger (C3HC4-type RING finger) family protein	1.76984	1.22254	2.04759	0	0.189389	0	0	0.017931	0	0	4.16829	5.7926	1.73199	2.99554	3.22551	0.921788	0.741362	1.10641	2.23303	0.134828	0	0.0100923	0
GH_D11G0726	D11	5887850	5892266	TM75520_TM75526	qtl88	AT3G01490	Protein kinase superfamily protein	0.679549	0.846973	1.73028	0.118024	1.51193	1.41628	0.765043	0.0243813	0.138212	1.61727	6.41304	3.96682	2.1568	2.23616	2.35545	1.85836	1.57754	0.565648	0	0.950772	0.346145	0.0740847	0.124421
GH_D11G0727	D11	5893003	5900622	TM75520_TM75526	qtl88	AT4G26900	HIS HF	10.1218	7.80795	2.47366	1.74999	6.26933	4.61721	1.71143	1.69046	2.85135	7.46945	11.7877	7.91721	7.65284	12.5084	12.3904	8.14779	4.67794	10.0255	3.7642	5.26633	3.3012	4.56956	4.17647
GH_D11G0731	D11	5923884	5925370	TM75520_TM75526	qtl88	AT3G28150	TRICHOME BIREFRINGENCE-LIKE 22	1.27754	2.44143	6.36445	0.21147	0.90718	1.97202	5.76028	0.34524	0.184038	1.29846	2.41277	2.67062	3.7308	19.5383	18.9526	0.651023	1.26016	0.641384	0.044771	6.84898	2.00234	2.15467	0
GH_D11G0732	D11	5936549	5939615	TM75520_TM75526	qtl88	AT3G01410	Polynucleotidyl transferase%2C ribonuclease H-like superfamily protein	9.25968	7.39413	4.85562	1.48485	6.33894	4.18454	1.18572	0.121624	1.44173	0.413069	7.62488	10.1665	5.21734	5.21449	6.17938	5.96288	6.75843	5.80934	1.2566	3.48167	2.44109	1.11167	0.272428
GH_D11G0736	D11	5981368	5983686	TM75520_TM75526	qtl88	AT3G28480	Oxoglutarate/iron-dependent oxygenase	12.5404	12.1924	7.12468	1.71239	4.82505	7.22342	9.93898	1.23937	2.07637	8.26463	6.88599	0.455499	0.173121	0.453192	14.6785	8.05773	10.9311	2.69872	6.01014	17.3652	22.8429	21.1827	7.12707
GH_D11G0739	D11	5996106	6003912	TM75520_TM75526	qtl88	AT5G15020	SIN3-like 2	6.67352	5.36503	1.15055	12.6411	7.18144	9.22335	4.45586	14.4167	10.8047	4.88419	25.6857	17.4398	18.9717	5.29285	6.78623	11.1048	9.33602	10.3166	0.919465	2.45331	3.22387	3.22291	3.71119
GH_D11G0743	D11	6027998	6033041	TM75520_TM75526	qtl88	AT3G28730	high mobility group	5.20917	3.55355	1.66856	6.43114	3.0427	3.29151	1.7548	4.91778	6.47138	2.56156	5.33994	4.09516	1.92286	3.88433	7.48293	4.04696	5.32395	5.83421	2.42266	2.27809	2.34208	2.77865	2.92903
GH_D11G0747	D11	6057829	6059442	TM75520_TM75526	qtl88	AT3G28960	Transmembrane amino acid transporter family protein	7.02995	2.12183	11.5071	2.28346	33.2339	18.7182	5.70929	18.0879	18.4927	14.5239	4.46748	35.7868	29.8969	6.16969	7.99232	0.807598	0.738215	3.96043	4.831	0.236699	0.229455	0.15034	0.313312
GH_D11G0748	D11	6059845	6060501	TM75520_TM75526	qtl88	AT1G09157	transmembrane protein%2C putative (DUF679)	0.559696	0.0268163	0.082214	0.0382477	0.71439	0.552603	0.750847	2.76286	1.57759	1.34711	0.282751	7.60748	1.7234	0.0095495	0.0272643	0	0	0.0397773	0	0	0.0258713	0	0
GH_D11G0749	D11	6061099	6064509	TM75520_TM75526	qtl88	AT3G28970	defective in cullin neddylation protein (DUF298)	18.8291	15.2368	9.37701	9.38731	22.9174	23.4969	21.8577	25.1587	15.005	18.8887	32.8885	25.1586	19.5783	15.6015	17.8983	18.3037	18.9685	10.5152	18.9656	10.0942	11.1674	9.16693	15.1091
GH_D11G0751	D11	6078386	6080945	TM75520_TM75526	qtl88	AT5G39660	cycling DOF factor 2	3.57408	3.67578	2.80646	3.20063	4.0764	6.63704	1.16202	13.7251	5.8697	1.20101	20.9167	22.3385	18.2834	5.66979	8.50159	2.99379	3.8231	4.21669	4.64117	1.62642	1.84081	2.33222	4.77398
GH_D11G0752	D11	6084324	6092154	TM75520_TM75526	qtl88	-	-	0.0244383	0.207028	1.41227	0	0.0523	0	0.231833	0	0	0.402839	4.69434	25.3101	15.6358	5.79107	12.462	1.20594	0.864851	0.761871	0	24.4013	4.38779	0.799982	0.271593
GH_D11G0758	D11	6152611	6155100	TM75520_TM75526	qtl88	AT3G29100	vesicle transport V-snare 13	4.22237	4.39519	3.2551	3.84288	4.52115	3.89033	3.46454	5.80646	5.69931	5.13784	3.03771	3.43083	3.50468	7.11492	6.02366	3.83282	4.2452	2.391	3.19589	6.33871	6.65077	7.35034	2.78188
GH_D11G0761	D11	6177260	6181221	TM75520_TM75526	qtl88	AT3G29200	chorismate mutase 1	8.78755	7.02113	7.84698	23.7114	8.13577	16.6339	6.71818	17.4485	15.3412	4.47321	13.2042	28.0665	25.8233	15.3572	18.4246	19.247	17.2895	9.37876	16.3422	6.36075	7.84307	3.32896	5.89703
GH_D11G0765	D11	6210510	6211759	TM75520_TM75526	qtl88	AT5G15350	early nodulin-like protein 17	38.0605	43.8091	57.3602	0.606603	4.87207	1.11448	11.039	0.19611	0.250238	7.37836	30.1116	23.1506	25.1184	233.232	279.821	76.1307	28.6252	44.3761	28.7463	390.174	133.857	50.3112	3.66484
GH_D11G0772	D11	6240307	6243910	TM75520_TM75526	qtl88	AT3G01040	galacturonosyltransferase 13	3.20549	2.04232	0.504929	1.05426	2.65366	1.63676	1.52478	1.13122	1.30189	3.2158	5.44275	1.09517	2.00105	1.49591	1.88558	1.37376	1.79287	1.38281	2.09092	1.161	2.03072	2.01898	2.46798
GH_D11G0776	D11	6271298	6275601	TM75520_TM75526	qtl88	AT3G02090	Insulinase (Peptidase family M16) protein	42.1964	26.508	10.695	13.3631	34.4599	26.7792	14.2703	9.69208	14.0041	27.3262	63.886	32.949	31.3044	42.0773	55.1517	33.6295	34.268	35.3692	14.3005	15.7674	22.0319	15.4165	13.2946
GH_D11G0778	D11	6281172	6281921	TM75520_TM75526	qtl88	AT5G39250	F-box family protein	18.3196	18.389	5.26305	22.2503	17.1401	27.132	27.92	17.7219	15.726	15.7311	16.3106	28.8562	31.4879	25.003	24.6046	16.0139	20.4154	6.68035	12.0217	16.8995	23.3872	16.5457	13.6141
GH_D11G0780	D11	6299460	6301483	TM75520_TM75526	qtl88	-	-	14.6118	13.351	28.0706	9.94958	38.8372	20.4338	29.8553	14.4146	5.68229	28.4335	8.31226	9.4923	10.8192	47.0163	35.4362	17.3679	20.4472	6.0156	48.6656	53.6639	50.4739	38.9864	65.075
GH_D11G0781	D11	6303252	6304191	TM75520_TM75526	qtl88	AT5G39200	myb-like protein Q	1.45897	1.5332	0.700399	0	0.225763	0.0686923	0	0.368206	0	0.832228	2.36538	3.27375	0.704163	1.29251	1.41923	0.395213	0.888914	1.78757	0.87101	1.31586	0.140347	0.361906	0
GH_D11G0782	D11	6304816	6305394	TM75520_TM75526	qtl88	AT3G02120	hydroxyproline-rich glycoprotein family protein	16.8063	18.0907	18.3492	0	7.30795	0	0.500862	0.0809227	0	1.87201	40.8149	33.7608	16.8142	14.2885	25.4451	14.1998	18.3386	13.2177	17.1402	9.76799	1.3528	12.3422	0.155848
GH_D11G0783	D11	6306754	6309497	TM75520_TM75526	qtl88	AT3G29390	RS2-interacting KH protein	20.1125	9.90353	1.58072	9.33011	5.88862	14.6382	11.7762	7.28033	7.08827	18.4001	41.8867	30.2009	32.9483	13.8205	14.4362	18.0673	17.053	10.5972	3.43394	3.78733	6.79482	1.97336	4.42367
GH_D11G0784	D11	6309968	6313078	TM75520_TM75526	qtl88	AT3G29390	RS2-interacting KH protein	5.46369	4.36428	0.502075	3.48467	2.92106	6.21409	1.99809	2.47297	0.848426	5.40639	17.3087	6.50725	6.38868	2.9586	5.66018	10.1264	6.2519	6.90492	2.83797	2.8734	3.19567	0.84191	1.42919
GH_D11G0785	D11	6322059	6330427	TM75520_TM75526	qtl88	AT1G69830	alpha-amylase-like 3	0.189441	1.78711	2.14104	0.321879	0.474095	1.65837	2.62923	0.160573	0.081364	1.52893	4.09532	4.13422	2.21597	7.46028	8.50592	4.94606	3.55665	5.34873	0	3.95094	3.59095	4.04183	5.31345
GH_D13G2214	D13	60266002	60272891	TM82005	qtl95	AT2G19600	K+ efflux antiporter 4	8.9397	8.89274	1.74724	3.15948	3.83876	2.27987	4.55474	2.8171	5.88268	7.8767	18.3359	9.06749	7.43663	9.40981	8.12	13.8708	12.7414	9.88186	4.97311	7.66544	8.61302	14.8579	17.5327
GH_D13G2221	D13	60309760	60310758	TM82005	qtl95	AT4G29190	Zinc finger C-x8-C-x5-C-x3-H type family protein	9.0441	5.73027	0.681357	1.07186	2.9809	3.18202	22.9262	0.671694	0.080017	1.74009	2.3415	20.8736	30.7327	87.9926	72.5461	24.4923	17.4502	4.73466	0.02663	95.0018	96.4081	5.92548	0.24935
GH_D13G2225	D13	60339877	60341091	TM82005	qtl95	AT4G29240	Leucine-rich repeat (LRR) family protein	6.08067	2.17899	0.636515	0	0.867681	0.063446	0	0.006312	0.163071	0.258148	0.75915	1.97143	1.91698	5.62643	7.1886	1.34075	1.90092	2.06426	2.3903	2.2877	0.430725	0.027812	0
GH_D13G2226	D13	60352907	60354114	TM82005	qtl95	AT5G56600	profilin	57.4009	72.1057	54.1606	29.1509	45.8186	22.3069	68.5116	16.685	21.0196	88.1844	29.5688	21.5145	35.0653	257.582	230.749	37.7168	59.8283	31.6904	61.8174	177.811	161.681	73.3288	77.1054
GH_D13G2228	D13	60360109	60367148	TM82005	qtl95	AT5G19690	staurosporin and temperature sensitive 3-like A	16.6103	11.7569	5.30957	4.33533	16.0846	12.0945	10.2277	2.61017	3.78558	9.91906	9.92619	5.66374	3.4975	19.8399	24.5504	20.6991	14.5081	22.6632	6.32978	13.5344	18.283	25.7158	13.8071
GH_D13G2232	D13	60401394	60405405	TM82005	qtl95	AT5G57050	Protein phosphatase 2C family protein	9.39202	2.66823	3.16161	5.49969	3.95337	10.2982	4.02319	14.1197	5.33345	4.93732	8.28874	4.47372	5.84582	15.7166	8.27729	5.55698	0.365363	0.833268	0	1.7515	0.70689	0.152777	0.049749
GH_D13G2244	D13	60518938	60521071	TM82005	qtl95	AT2G26730	Leucine-rich repeat protein kinase family protein	0.145797	0.0362107	0.00695033	0	0.0108783	0	0	0	0.025467	0	0	0.154048	5.64416	20.8951	13.7795	0.110017	0	1.09745	0	1.29789	0.042302	0.00730433	0.392876
GH_A01G2328	A01	116549164	116551260	TM3628_TM3641	qtl2	AT3G53380	Concanavalin A-like lectin protein kinase family protein	2.90618	3.49986	0.972583	0.687567	5.42642	3.95382	3.91803	5.10303	7.92101	4.41829	6.96781	4.33736	3.07302	2.62069	5.41036	16.4662	17.524	6.8026	3.60502	4.04296	5.07656	6.16411	3.74417
GH_A01G2334	A01	116594350	116597195	TM3628_TM3641	qtl2	AT2G43190	ribonuclease P family protein	5.14984	2.78997	1.42805	2.52433	3.26127	3.09945	1.72069	4.67597	3.56293	2.49574	8.02335	4.83362	4.91647	2.01816	2.81871	1.79647	2.43032	1.64638	1.6624	0.72516	0.843961	0.522127	0.238615
GH_A01G2335	A01	116600709	116601641	TM3628_TM3641	qtl2	AT1G18590	sulfotransferase 17	0.411795	0.161353	0.388524	0.259233	0.719211	0.252798	0.18258	0.315349	0.0771917	1.105	17.5393	6.95432	1.6207	3.42092	14.5587	16.1456	14.589	14.9552	20.894	1.9411	3.78182	0.117503	0
GH_A01G2336	A01	116608597	116610627	TM3628_TM3641	qtl2	AT2G37080	ROP interactive partner 3	1.21462	1.56208	0.726543	0.382228	1.33104	0.433475	0.191884	0.125361	0.276092	1.08287	4.11779	4.12723	2.50286	2.68386	1.55074	4.39467	4.70707	18.2234	12.7874	0.559335	0.407893	0.125248	0
GH_A01G2338	A01	116613883	116617984	TM3628_TM3641	qtl2	AT3G53320	mediator of RNA polymerase II transcription subunit-like protein	4.03085	1.8552	0.902686	0.230833	0.828172	0.345667	0.188415	0.54041	0.238836	0.759094	4.57698	3.25649	2.11008	2.46734	3.72015	1.75228	1.67984	3.2519	0.607546	0.702382	0.519733	0.151404	0.407356
GH_A01G2339	A01	116619879	116622452	TM3628_TM3641	qtl2	AT5G02950	Tudor/PWWP/MBT superfamily protein	7.49437	4.8561	1.31002	1.03823	4.08224	3.73925	1.19963	2.21107	1.83958	5.50683	13.6461	8.11994	5.83583	3.785	5.27233	7.44771	3.82226	6.31595	2.62363	1.18615	0.693468	0.548362	1.91053
GH_A01G2346	A01	116687963	116690521	TM3628_TM3641	qtl2	AT3G09630	Ribosomal protein L4/L1 family	110.209	87.3796	69.9467	24.7245	96.8618	88.5366	65.1674	29.6291	22.6996	60.4442	95.756	56.6823	47.57	104.293	126.355	92.4852	82.1577	94.4109	32.3408	27.4694	43.1606	34.6006	31.8489
GH_A01G2349	A01	116701687	116708279	TM3628_TM3641	qtl2	AT2G37290	Ypt/Rab-GAP domain of gyp1p superfamily protein	0.798574	0.494395	0.509247	0.104724	0.0870997	0.105171	0.127029	0.0692917	0.196616	0.768488	0.107041	0.312572	0.407436	0.118396	0.0586203	10.0023	6.65723	0.206774	0	0.171277	0.522934	0.447187	1.02483
GH_A01G2352	A01	116724318	116730533	TM3628_TM3641	qtl2	AT5G02790	Glutathione S-transferase family protein	1.83159	1.28704	1.47693	2.4627	0	0.403351	0.36341	0.601311	0.7019	2.9329	0.262416	1.33188	1.627	0.209036	0.881455	1.95509	2.43915	7.8946	4.94991	0.161582	0.18369	0	0
GH_A01G2355	A01	116737873	116740017	TM3628_TM3641	qtl2	AT2G37360	ABC-2 type transporter family protein	2.48965	0.901861	0.00306733	0.812419	0.0367193	0.068674	0	0.378575	0.550204	0.027923	0.844313	0.317732	0.547933	0.322864	9.24464	15.3242	23.275	2.77262	0.766756	0.404922	0.132104	0	0
GH_A01G2362	A01	116829005	116830827	TM3628_TM3641	qtl2	AT2G37390	Chloroplast-targeted copper chaperone protein	1.17929	0.166504	0.121508	0.0703897	0.251916	0.0727663	0	0	0.060574	0.04926	1.77704	0.039065	0.0747547	0.0902645	0.296568	0.54934	2.30097	3.87796	9.89141	0.0210933	0	0	0
GH_A01G2368	A01	116853786	116854430	TM3628_TM3641	qtl2	AT5G02560	histone H2A 12	3.26646	2.68748	3.3356	1.32072	2.84383	2.2235	2.73891	1.64509	1.1016	9.5772	28.2593	33.2651	15.3659	4.81203	5.83896	6.58281	4.32516	10.0907	21.6235	1.96512	0.884181	0.578083	4.62628
GH_A01G2369	A01	116855733	116862189	TM3628_TM3641	qtl2	AT5G02560	histone H2A 12	146.203	90.1085	421.099	52.4031	67.8875	44.5759	43.5949	75.7628	38.0541	37.2247	625.759	691.338	345.62	136.591	171.607	65.0092	114.993	107.224	326.443	35.3531	15.0795	14.2887	10.0878
GH_A01G2371	A01	116868418	116874747	TM3628_TM3641	qtl2	AT2G37520	Acyl-CoA N-acyltransferase with RING/FYVE/PHD-type zinc finger domain-containing protein	5.98453	6.43566	2.26288	5.81028	4.14793	6.78879	5.00516	5.86149	4.59658	6.53809	4.65499	2.98245	3.21225	2.73055	4.129	8.10859	4.08075	8.03337	2.97181	2.6426	1.99677	3.39925	3.06683
GH_A01G2373	A01	116891962	116892216	TM3628_TM3641	qtl2	-	-	0.038378	0	0	0	0	0	0	0.037398	0	0	0	0	0	0.184949	1.1038	0.253144	3.58054	1.30643	0.934667	1.90206	1.75193	1.43473	0
GH_A01G2374	A01	116898753	116900658	TM3628_TM3641	qtl2	AT3G46010	actin depolymerizing factor 1	356.224	532.092	248.752	442.706	406.471	354.678	216.966	341.414	460.272	255.82	126.677	195.214	219.659	323.13	370.609	367.704	538.168	110	641.065	218.306	407.304	490.847	431.45
GH_A01G2377	A01	116919926	116923223	TM3628_TM3641	qtl2	AT2G37550	ARF-GAP domain 7	39.3584	34.5662	8.65335	24.1536	33.4042	24.6748	28.7047	24.6347	23.3357	41.4244	14.5753	9.40805	8.66122	22.7575	27.2927	50.9771	31.4375	31.953	12.7091	25.1638	30.3849	48.247	27.9832
GH_A01G2379	A01	116947647	116947958	TM3628_TM3641	qtl2	AT5G59970	Histone superfamily protein	78.0356	36.5738	203.603	26.4801	43.4318	16.6923	12.4659	28.4611	19.9886	13.7151	418.923	404.771	177.501	80.0648	86.8675	54.3409	86.8255	61.7695	223.191	7.97341	2.48613	2.89452	7.63624
GH_A01G2380	A01	116949704	116953844	TM3628_TM3641	qtl2	AT5G54580	RNA-binding (RRM/RBD/RNP motifs) family protein	0	0	0	0	0	0	0.070193	0	0.607817	13.141	4.29007	0	0	0.483721	0.049668	0	0.0417833	0	29.746	0	0	0	5.09118
GH_A01G2388	A01	117005882	117008091	TM3628_TM3641	qtl2	AT2G37860	reticulata-like protein%2C putative (DUF3411)	10.7041	7.83925	9.62695	2.2018	19.2409	19.1837	6.80292	0.830135	4.72656	9.64725	17.3219	10.0914	6.36564	14.2674	16.4874	33.3092	9.46853	30.9314	3.99849	5.42745	2.58696	1.82102	1.14589
GH_A01G2394	A01	117074597	117077174	TM3628_TM3641	qtl2	AT3G09320	DHHC-type zinc finger family protein	7.53196	5.7756	2.23333	3.11758	3.42984	6.14603	4.82572	4.83906	5.21891	7.25443	17.5169	8.37783	6.86681	6.31406	5.82401	6.76509	8.05683	5.92801	8.83055	3.28959	3.82757	4.56995	7.36581
GH_A01G2397	A01	117096324	117100816	TM3628_TM3641	qtl2	AT1G07510	FTSH protease 10	11.481	8.5581	3.41098	7.32062	8.79289	10.2445	4.16091	7.72971	8.70276	9.35533	15.8729	10.3245	10.2047	9.27057	11.5641	14.7247	11.8448	12.2038	3.67119	4.44187	4.70819	5.70183	6.04523
GH_A01G2402	A01	117153866	117163888	TM3628_TM3641	qtl2	AT5G02310	proteolysis 6	4.67499	3.01183	0.461275	1.55452	2.68303	3.42125	2.11062	1.46595	1.65986	4.1479	6.85512	3.45965	3.44761	2.39068	3.16799	5.36237	3.68847	3.46344	0.133626	2.73798	2.12349	2.26948	2.1505
GH_A01G2405	A01	117181503	117183122	TM3628_TM3641	qtl2	AT3G53750	actin 3	6.22735	1.19261	0	1.25657	0.163374	0	0	0.714141	2.40644	0.342257	0	0.689724	7.23722	158.571	156.434	11.8258	8.47428	5.36505	0	69.152	47.6422	23.4757	8.99475
GH_A01G2406	A01	117202524	117203102	TM3628_TM3641	qtl2	AT5G02420	cyclin-dependent kinase inhibitor SMR3-like protein	2.48855	2.27015	0.194205	0.157717	0	0	0	0.140793	0.753896	0	0	0.094393	3.49897	23.6905	37.9146	1.00822	1.98448	0.343519	2.69958	16.9255	25.1849	5.09262	1.06478
GH_A02G0648	A02	9191049	9191443	TM4210	qtl3	AT1G75750	GAST1 protein homolog 1	15.8888	9.19641	34.1857	11.1153	42.5571	6.90423	6.51641	10.8988	12.0697	2.02658	79.9766	172.405	115.542	23.2438	27.625	6.33526	1.83586	15.3028	0	0.291162	0.0587923	0.138266	0
GH_A02G0651	A02	9263213	9265955	TM4210	qtl3	AT4G02600	Seven transmembrane MLO family protein	1.67807	2.18412	0.0569197	1.64032	0.318036	0.282998	0	1.39278	0.255967	0.490739	0.827376	1.69968	0.881235	2.04766	3.64927	1.11085	1.39893	2.93339	0	0.102533	0	0	0
GH_A02G0660	A02	9553128	9555444	TM4210	qtl3	AT1G07950	Surfeit locus protein 5 subunit 22 of Mediator complex	13.7886	12.7157	19.0786	12.3875	16.5395	19.448	16.2226	7.91813	10.2675	11.8399	23.6761	22.9402	22.3135	12.2918	18.0472	26.809	13.9931	18.8494	21.3524	13.0951	8.80431	5.63104	4.1904
GH_A03G0361	A03	4577038	4654005	TM6018_TM6035_TM6045_TM6046	qtl6	AT5G58470	TBP-associated factor 15B	9.20975	9.53468	2.94407	9.85684	17.6869	21.4067	7.22527	20.1817	14.3855	6.95965	10.358	5.43225	7.66572	7.49434	11.0714	44.8549	8.2748	51.8074	0.108558	12.4091	9.03626	13.0987	5.15237
GH_A03G0364	A03	4703470	4704129	TM6018_TM6035_TM6045_TM6046	qtl6	AT1G07090	LIGHT-DEPENDENT SHORT HYPOCOTYLS-like protein (DUF640)	29.9317	11.2176	0.326391	3.72134	19.7273	33.5139	8.64772	1.42625	3.36223	11.958	16.7572	17.0569	33.382	7.19253	7.12066	45.6001	44.6842	3.5178	37.2478	4.0654	5.91608	1.11371	7.81588
GH_A03G0365	A03	4717304	4729464	TM6018_TM6035_TM6045_TM6046	qtl6	AT5G58510	Rab3 GTPase-activating protein catalytic protein	6.82474	5.68349	1.07869	2.07035	3.51046	3.36438	2.85399	1.56235	2.57697	4.3246	8.92243	3.8334	2.60794	5.14633	7.30404	4.27879	5.48528	3.58031	1.58906	2.36691	3.2346	1.99379	2.31081
GH_A03G0366	A03	4737370	4740110	TM6018_TM6035_TM6045_TM6046	qtl6	AT4G38220	Peptidase M20/M25/M40 family protein	2.29732	2.33151	0.553476	2.05817	1.82492	1.79328	1.24935	1.87396	1.43251	0.702625	4.23633	6.7028	4.40124	2.27005	2.1619	4.49315	2.16896	4.27851	0	2.16211	1.87371	1.50609	0.640753
GH_A03G0367	A03	4742524	4747219	TM6018_TM6035_TM6045_TM6046	qtl6	AT2G30110	ubiquitin-activating enzyme 1	31.6214	23.222	7.46567	17.0327	46.3011	40.5167	14.6623	37.7157	19.0486	24.6367	17.2502	15.4213	11.4371	27.8632	47.3244	33.5204	25.7368	25.6659	7.83709	20.9209	30.2595	35.4814	29.6412
GH_A03G0371	A03	4786936	4787682	TM6018_TM6035_TM6045_TM6046	qtl6	AT5G58530	Glutaredoxin family protein	11.2523	11.7674	4.51924	2.51511	10.3145	11.7519	12.0174	6.31693	4.14329	13.178	20.6394	19.0884	9.30755	9.16352	16.6896	23.3315	9.91118	16.0062	12.9808	5.16247	4.70812	4.32789	3.38914
GH_A03G0379	A03	4942102	4942810	TM6018_TM6035_TM6045_TM6046	qtl6	AT2G30080	ZIP metal ion transporter family	1.439	1.31585	3.48009	0.110855	2.61089	3.9013	1.46642	0.208436	0.0484603	1.2602	2.61421	1.26832	5.81778	9.44828	5.38696	5.3066	4.25009	1.87724	0	2.62173	2.8119	0.679299	3.98581
GH_A03G0380	A03	4945766	4946104	TM6018_TM6035_TM6045_TM6046	qtl6	-	-	18.3603	14.1391	4.42766	3.95929	9.60665	8.86884	3.59092	3.28434	4.08228	0	15.8428	31.5997	28.7775	11.5313	14.685	15.0914	18.7571	23.7027	0	7.99861	9.51067	10.7448	0.132114
GH_A03G0383	A03	4966524	4975983	TM6018_TM6035_TM6045_TM6046	qtl6	AT1G07110	fructose-2%2C6-bisphosphatase	10.2099	14.6211	8.89385	23.1169	14.3949	23.2888	11.9893	15.428	19.2107	13.0473	29.3899	36.7507	27.0847	9.63939	9.29675	15.403	11.9832	16.1268	5.32928	4.58318	7.16172	4.58212	4.90677
GH_A03G0389	A03	5114460	5116835	TM6018_TM6035_TM6045_TM6046	qtl6	AT5G22920	CHY-type/CTCHY-type/RING-type Zinc finger protein	7.79704	2.19131	0.254546	4.98782	3.08773	1.48257	4.23511	10.0523	3.3092	7.17094	319.782	187.448	201.891	3.40363	6.77069	6.67154	27.6072	3.723	7.20313	1.84412	6.87491	0.863655	1.06374
GH_A03G0390	A03	5130751	5133187	TM6018_TM6035_TM6045_TM6046	qtl6	AT2G28150	UPSTREAM OF FLC protein (DUF966)	6.43935	5.22542	7.14742	2.06064	4.68283	7.09508	5.69341	2.58037	1.86748	8.45992	21.0322	11.9559	9.72826	5.46498	6.10765	9.38154	7.50757	3.72385	4.45793	2.74545	2.41522	0.890588	1.25771
GH_A03G0391	A03	5139119	5147001	TM6018_TM6035_TM6045_TM6046	qtl6	AT1G08130	DNA ligase 1	9.75565	5.18559	2.05564	3.09993	5.85709	6.87202	3.22207	3.82567	1.92433	4.28801	18.396	12.9069	12.6027	7.04169	10.7509	9.56257	5.2457	9.37704	2.42539	2.78206	2.70118	3.38954	3.148
GH_A03G0393	A03	5166551	5170958	TM6018_TM6035_TM6045_TM6046	qtl6	AT2G28130	actin protein 2/3 complex subunit-like protein	3.28244	2.02504	2.40621	1.39467	2.95572	3.21628	2.73826	3.08321	1.83094	2.64237	6.04403	5.54172	2.68008	1.38962	3.49331	1.77364	2.25813	1.89262	0.831506	1.03307	0.831551	0.460122	0.607478
GH_A03G0395	A03	5197497	5199470	TM6018_TM6035_TM6045_TM6046	qtl6	AT5G22950	SNF7 family protein	13.3766	12.7377	6.47917	15.8338	16.2084	13.3631	8.92051	14.9667	14.9567	13.4841	8.48825	6.84729	6.93859	3.36417	5.48466	15.5674	16.2919	4.16876	15.6756	5.09916	7.70377	6.97956	6.95985
GH_A03G1766	A03	103421268	103423853	TM8036_TM8040	qtl9	AT1G28510	Optic atrophy 3 protein (OPA3)	10.5628	10.8303	13.2013	13.0018	13.7395	12.2414	10.8902	6.34045	10.7954	6.48941	3.52807	2.65285	2.39704	6.65618	11.8279	5.48742	9.2494	3.23113	15.0897	3.40285	7.05242	2.65197	3.22435
GH_A03G1767	A03	103440323	103442766	TM8036_TM8040	qtl9	AT1G28520	vascular plant one zinc finger protein	13.8782	11.8066	2.846	5.27804	9.82554	9.58062	10.9018	4.11081	3.05368	9.34425	37.9702	24.2149	15.7723	19.406	18.7832	16.2572	17.537	11.9992	8.08098	13.4115	15.97	7.37427	9.02539
GH_A03G1768	A03	103445708	103446410	TM8036_TM8040	qtl9	AT3G54680	proteophosphoglycan-like protein	32.593	24.8208	10.5488	19.885	23.7542	18.1639	19.7979	111.681	27.1131	24.69	435.453	208.816	297.17	7.10924	13.2757	30.4044	60.6808	22.3287	21.9719	2.22425	8.16099	5.74351	12.4634
GH_A03G1775	A03	103581031	103583150	TM8036_TM8040	qtl9	AT5G44200	CAP-binding protein 20	9.55989	5.88204	6.32376	5.59732	10.0828	11.522	6.55429	5.37381	6.03858	6.48947	17.6776	15.0039	10.1235	12.4726	11.1211	16.3078	10.0771	15.05	6.9405	3.75487	4.77741	2.42995	3.1968
GH_A03G1776	A03	103583526	103585067	TM8036_TM8040	qtl9	AT2G20585	nuclear fusion defective 6	7.46725	4.99172	4.19901	3.0983	6.32847	4.19719	2.73939	2.07993	2.30938	2.451	6.51648	4.12375	4.58541	5.24068	6.26423	5.9835	5.32937	7.10708	13.5923	4.8462	3.216	2.52661	1.91054
GH_A03G1777	A03	103587216	103589122	TM8036_TM8040	qtl9	AT4G28430	Reticulon family protein	6.99799	4.89442	2.80748	0.017231	1.45179	0	0	0.0122817	0.0858167	0.640402	8.68722	9.59425	3.2049	4.68133	5.44532	2.90016	1.30519	4.59102	1.24994	0.308489	0.0347103	0	0.045134
GH_A03G1781	A03	103737174	103737842	TM8036_TM8040	qtl9	AT5G44210	erf domain protein 9	141.136	149.698	42.468	53.8529	132.557	130.392	134.968	65.5295	79.8561	117.383	126.63	554.476	500.309	8.77503	6.70633	146.291	22.9909	75.9101	14.737	14.2561	6.91498	2.68544	1.66416
GH_A03G1782	A03	103743455	103745950	TM8036_TM8040	qtl9	AT5G53560	cytochrome B5 isoform E	9.42997	6.50978	3.35718	3.47402	5.10404	6.25243	3.89338	5.10942	3.24024	4.01197	12.898	16.2966	12.6299	4.42261	6.01215	4.06831	3.38377	6.35812	2.45901	2.04792	1.29959	1.37963	0.876916
GH_A03G1783	A03	103755560	103760305	TM8036_TM8040	qtl9	AT1G03780	targeting protein for XKLP2	3.67834	3.58621	1.59469	0.595111	1.21847	0.377369	0.464202	0.0842563	0.276194	0.438606	9.78678	12.5329	5.77348	4.42197	5.59813	2.64258	2.01026	2.30669	2.71777	0.450152	0.291424	0.106192	0.26479
GH_A03G1785	A03	103808366	103809135	TM8036_TM8040	qtl9	AT3G09510	Ribonuclease H-like superfamily protein	1.35187	0.958388	0.0997483	0.886915	0.273189	1.07798	1.27037	1.14148	0.56203	0	1.05954	4.2708	2.0329	1.40753	1.31808	0.992649	1.10318	0.71884	0	0.341186	0.685051	0.227634	0
GH_A03G1787	A03	103828524	103829276	TM8036_TM8040	qtl9	AT4G28365	early nodulin-like protein 3	0.348793	0.421934	1.1402	0	0.432747	0.240514	0	0.0491757	0.100919	1.08972	1.8853	2.03277	1.12381	1.99524	5.40229	384.991	499.714	44.2752	27.4474	7.49355	0	0.179845	0.091092
GH_A05G3889	A05	102170674	102176492	TM13154_TM13164	qtl16	AT3G29100	vesicle transport V-snare 13	21.7535	18.602	35.7261	28.4218	23.2496	13.7088	22.3967	24.904	27.2586	28.2851	12.6838	10.3897	10.9419	20.2877	19.0449	7.27925	21.5441	3.58227	66.3396	17.6294	23.2512	23.591	30.4882
GH_A05G3899	A05	102283991	102285345	TM13154_TM13164	qtl16	AT4G12560	F-box and associated interaction domains-containing protein	0.32162	0.133971	0.152238	0.277534	0.279958	0.165509	0.126988	0.636708	0.712466	0.348439	0	0.105661	0.374272	0.661515	0.0784073	3.19287	2.93301	0.758133	4.64425	0.0987013	1.33536	1.23546	2.76361
GH_A05G3904	A05	102333660	102333953	TM13154_TM13164	qtl16	-	-	39.0404	22.2782	10.035	7.00375	25.0881	20.0446	15.6018	10.3189	9.88076	21.4413	24.9231	19.629	25.0511	10.1508	11.5524	37.0593	41.9935	23.1556	20.3005	3.9546	11.5092	3.7606	9.31874
GH_A05G3908	A05	102401825	102407965	TM13154_TM13164	qtl16	AT5G15450	casein lytic proteinase B3	1.93374	1.26596	0.191246	3.4314	1.14369	0.868188	0.299802	4.31806	4.88663	0.888515	0.57688	0.379046	0.316618	0.757131	1.38651	4.05519	11.0676	0.678383	0.434778	0.797873	0.970605	1.74712	1.89631
GH_A05G3915	A05	102497536	102499911	TM13154_TM13164	qtl16	AT5G15530	biotin carboxyl carrier protein 2	46.5657	25.1141	10.8075	3.48773	5.18685	4.36232	3.08671	5.02248	1.55664	0.129264	35.4057	17.4482	19.7929	45.0849	44.479	45.1126	66.9209	45.9406	21.9649	41.8062	46.91	17.2466	16.68
GH_A06G1989	A06	121705427	121711276	TM18233_TM18237_TM18239	qtl18	AT3G54360	zinc ion binding protein	20.7224	21.9612	22.3847	20.2089	21.7026	29.3053	38.2124	34.2153	24.9526	29.1135	34.1623	40.8194	48.395	20.4472	18.2582	20.465	21.6991	13.5733	12.2511	10.9762	10.879	14.0147	9.02083
GH_A06G1993	A06	121781303	121786657	TM18233_TM18237_TM18239	qtl18	AT5G18440	GATA zinc finger protein	7.09124	7.65624	3.60915	1.4944	5.45555	4.93849	6.15341	3.12825	0.559089	6.19653	10.8319	5.87109	5.65326	7.30766	9.22317	5.96542	4.3125	7.0294	3.32189	2.84541	2.93376	1.80264	2.33067
GH_A06G1998	A06	121850350	121850733	TM18233_TM18237_TM18239	qtl18	AT1G73100	histone-lysine N-methyltransferase%2C H3 lysine-9 specific SUVH3-like protein	24.1629	22.1882	28.3217	9.07732	23.6488	20.5274	20.8062	13.1484	8.95345	19.8309	65.8724	55.9013	38.8961	32.7491	41.8003	18.1992	27.2425	28.5469	36.5791	9.75257	10.4671	6.58301	6.70839
GH_A06G2000	A06	121867477	121870292	TM18233_TM18237_TM18239	qtl18	AT5G04990	SAD1/UNC-84 domain protein 1	10.1901	9.91628	3.16151	4.19494	12.4522	8.81591	7.42561	4.92697	4.10777	9.14046	7.06109	5.95775	6.41463	7.20022	9.36122	15.4001	11.0369	7.81406	1.3601	6.74994	10.804	8.78144	6.94158
GH_A06G2002	A06	121884716	121886942	TM18233_TM18237_TM18239	qtl18	AT4G16444	tail-anchored protein insertion receptor WRB-like protein	9.80615	8.2261	16.371	12.1642	10.6791	7.94898	11.7853	10.2174	9.05184	12.2959	34.5103	24.8884	20.2254	13.4625	13.2379	10.9068	11.292	8.08141	21.0844	11.1229	11.3291	11.0965	10.8098
GH_A06G2003	A06	121892714	121895297	TM18233_TM18237_TM18239	qtl18	AT5G06100	myb domain protein 33	1.85034	2.61566	0.88352	4.62018	1.76297	2.61933	2.99898	4.09003	3.60744	2.18921	5.9431	2.88447	3.71983	1.94854	3.18265	6.51835	9.09318	2.6246	5.22069	0.713316	1.17032	0.733294	1.01141
GH_A06G2007	A06	121914535	121919774	TM18233_TM18237_TM18239	qtl18	AT3G54380	SAC3/GANP/Nin1/mts3/eIF-3 p25 family	6.79422	5.81584	1.59426	4.16292	6.88263	7.53196	5.95124	5.32234	6.63982	11.5835	13.3089	10.6933	9.42113	5.45396	6.68876	5.86753	6.53674	5.45818	3.85679	2.49784	4.54096	3.69162	4.90819
GH_A06G2008	A06	121921888	121923834	TM18233_TM18237_TM18239	qtl18	AT3G11450	DnaJ and Myb-like DNA-binding domain-containing protein	11.4745	9.6356	3.8324	13.1334	16.105	16.3072	9.9472	25.9646	13.7878	10.7281	19.6669	27.2466	18.1076	12.7264	10.399	12.5441	9.85437	10.0869	3.62491	3.68555	6.06169	5.88141	6.43064
GH_A06G2009	A06	121942340	121951047	TM18233_TM18237_TM18239	qtl18	AT1G65440	global transcription factor group B1	11.6195	9.63973	2.32897	4.37114	8.95259	8.86724	4.38961	7.72919	4.63779	7.1053	25.9037	25.111	18.941	18.2664	15.8614	17.0008	11.3961	25.0113	3.69501	4.52099	5.30174	5.24262	5.84991
GH_A06G2011	A06	121988167	121990017	TM18233_TM18237_TM18239	qtl18	-	-	0	0.0198217	16.1197	0.0127933	0.037166	21.1301	47.7254	0.024916	0.0278163	11.3162	0.0271115	0.667697	66.2352	330.866	164.543	0.00259067	0.032662	0.0949527	0.059459	0.396519	0.12176	0.028191	0.153847
GH_A07G1384	A07	25474900	25476316	TM19889_TM19934_TM19935_TM19937_TM19974_TM19978	qtl19	AT2G32150	Haloacid dehalogenase-like hydrolase (HAD) superfamily protein	30.5847	6.01439	0.714713	4.97987	5.84515	2.3523	0.851453	8.94106	11.3959	1.04506	11.4223	55.8059	66.0445	13.1788	4.01886	2.1605	3.65337	1.00154	1.89663	3.40775	2.07309	0.831864	0.916767
GH_A07G1389	A07	25641036	25643006	TM19889_TM19934_TM19935_TM19937_TM19974_TM19978	qtl19	AT2G47440	Tetratricopeptide repeat (TPR)-like superfamily protein	8.72668	6.47856	4.65206	3.91832	23.5626	36.9016	10.2517	4.14312	2.84874	19.8821	91.9467	95.016	92.7167	51.7196	31.7473	17.1749	21.1867	14.637	15.249	9.24958	7.45216	23.4834	46.0918
GH_A07G1393	A07	25861458	25862057	TM19889_TM19934_TM19935_TM19937_TM19974_TM19978	qtl19	AT4G02090	multidrug resistance protein ABC transporter family protein	4.61735	3.29702	1.7903	0.838709	0.346711	0.168849	0.394539	0.104801	2.0997	1.00956	0	0.0812553	0.045881	0	0.113033	3.84551	27.6949	0.0434313	0	1.2953	3.48137	7.41086	1.75612
GH_A07G1394	A07	25866802	25867248	TM19889_TM19934_TM19935_TM19937_TM19974_TM19978	qtl19	AT3G03280	hypothetical protein	75.7682	52.7275	56.1071	15.745	16.1232	61.9801	65.1872	22.3254	43.2185	39.0622	27.9408	140.64	115.883	0.0615805	0.309904	24.1035	0.303927	4.58768	0	0.53325	0.176755	0.141403	0.246938
GH_A07G1395	A07	25869749	25877755	TM19889_TM19934_TM19935_TM19937_TM19974_TM19978	qtl19	AT4G02070	MUTS homolog 6	4.58448	3.49455	0.775591	1.67965	2.22593	4.20071	1.35824	2.56187	1.47931	1.34956	9.56977	7.28789	3.97767	4.01121	4.86074	4.80299	3.38211	5.16033	0.554317	1.41854	1.29133	1.19293	1.05862
GH_A07G1397	A07	25886598	25902970	TM19889_TM19934_TM19935_TM19937_TM19974_TM19978	qtl19	AT2G47410	WD40 domain-containing protein	5.39293	5.44294	1.34294	5.66754	4.80947	6.4296	4.08597	4.815	3.31934	4.98822	10.0736	8.16778	5.99289	3.81848	5.72212	6.7025	4.40104	8.59341	1.9044	1.78039	1.92536	1.41156	2.44347
GH_A07G1398	A07	25917349	25917759	TM19889_TM19934_TM19935_TM19937_TM19974_TM19978	qtl19	AT3G62420	basic region/leucine zipper motif 53	110.382	87.1083	27.1033	69.5253	64.3015	65.7887	134.239	67.2924	70.3839	73.9089	43.6481	206.799	75.032	11.12	12.7252	42.3974	33.5544	19.2194	31.4083	7.79319	10.2809	12.6246	11.1467
GH_A07G1401	A07	25929835	25932120	TM19889_TM19934_TM19935_TM19937_TM19974_TM19978	qtl19	AT2G47350	HIT zinc finger and PAPA-1-like domain-containing protein	8.55637	7.11625	2.46558	8.4153	7.34405	8.43808	6.92732	12.1353	8.17652	5.69425	22.5631	25.5419	22.1957	10.9691	7.72426	13.0422	7.83769	8.45416	2.14001	3.59774	3.85339	4.69893	3.4497
GH_A07G1402	A07	25935932	25939910	TM19889_TM19934_TM19935_TM19937_TM19974_TM19978	qtl19	AT4G02010	Protein kinase superfamily protein	9.96501	7.40921	1.43285	1.59539	5.88277	5.85694	5.16118	1.08503	1.30563	2.43825	11.8952	8.21595	8.7211	8.51018	10.2704	7.97451	6.13202	13.1868	1.65253	5.19483	4.82521	4.27064	1.3109
GH_A07G1404	A07	25969916	25975860	TM19889_TM19934_TM19935_TM19937_TM19974_TM19978	qtl19	AT2G47310	flowering time control protein-related / FCA gamma-like protein	13.2661	10.5569	3.99378	6.53112	8.91969	10.3289	4.59399	5.6959	4.85724	8.53685	18.8427	12.0684	12.7982	9.44884	12.0368	17.0974	8.07844	8.83598	1.46667	3.99065	4.45552	1.89597	4.08885
GH_A07G1405	A07	26017830	26020458	TM19889_TM19934_TM19935_TM19937_TM19974_TM19978	qtl19	AT3G62330	Zinc knuckle (CCHC-type) family protein	10.7242	7.59731	3.08122	2.4438	7.13859	6.84529	2.5571	4.36528	3.98781	6.88105	10.2766	10.8009	8.89046	6.44212	7.65214	11.2952	6.8423	7.03643	5.1439	4.51374	3.65153	3.82034	4.76863
GH_A07G1406	A07	26033064	26033684	TM19889_TM19934_TM19935_TM19937_TM19974_TM19978	qtl19	AT3G12470	Polynucleotidyl transferase%2C ribonuclease H-like superfamily protein	0.0750183	0.167658	0.0642393	0	0	0.00411733	0	0.0406563	0	0	2.73401	3.44335	2.16235	0.172576	0.42873	0.0389767	0.412472	0.0418423	0	0.197976	0.00645533	0.007176	0
GH_A07G1407	A07	26034081	26039062	TM19889_TM19934_TM19935_TM19937_TM19974_TM19978	qtl19	AT2G47240	AMP-dependent synthetase and ligase family protein	7.07654	9.56125	10.4302	0.136595	3.85686	5.39454	9.42979	0.48927	0.616281	15.5993	38.6805	66.1606	107.855	42.9637	42.7365	24.8446	34.4978	25.9493	16.2692	51.6926	18.5089	9.89601	16.3807
GH_A07G1413	A07	26206218	26207890	TM19889_TM19934_TM19935_TM19937_TM19974_TM19978	qtl19	AT3G62260	Protein phosphatase 2C family protein	8.44737	7.81738	2.24107	7.17514	11.4895	13.971	15.4168	20.4124	20.3657	7.39063	13.7435	14.7746	24.5274	1.60559	2.50193	8.74817	6.27175	3.57935	6.38071	1.56838	1.78013	2.43716	2.86697
GH_A07G1416	A07	26220860	26221330	TM19889_TM19934_TM19935_TM19937_TM19974_TM19978	qtl19	AT2G47110	ubiquitin 6	155.281	119.807	105.154	72.1961	240.945	202.225	125.3	125.85	126.502	136.696	103.288	72.7681	70.2974	193.539	194.844	248.964	135.011	111.83	75.2216	106.061	153.625	123.204	99.0889
GH_A07G1417	A07	26228203	26229871	TM19889_TM19934_TM19935_TM19937_TM19974_TM19978	qtl19	AT4G01880	methyltransferase	2.82933	1.92971	1.27758	0.710888	1.36863	2.01581	1.628	1.11379	1.71183	3.81034	3.90629	4.25907	4.174	1.3639	1.77886	1.70361	1.288	1.44857	6.04073	0.529887	0.604829	0.280272	1.74371
GH_A07G1418	A07	26230830	26232959	TM19889_TM19934_TM19935_TM19937_TM19974_TM19978	qtl19	AT4G01870	tolB protein-like protein	21.662	11.8403	3.84084	3.68016	6.07718	4.65441	13.4537	2.13205	3.38007	3.65217	5.84604	36.1215	9.35801	2.00413	1.49117	2.31302	1.5988	1.61264	0	0.813805	0.356771	0.216638	0.151466
GH_A08G0719	A08	10949488	10952694	TM22408_TM22459_TM22463	qtl24	AT3G63250	homocysteine methyltransferase 2	14.3521	13.1285	3.46303	5.97791	21.5457	22.4722	4.53869	6.44248	13.8298	8.30046	23.3926	9.77568	8.60771	19.5249	15.0448	26.9261	18.6074	26.6744	13.4449	15.6533	14.6654	20.2723	9.01818
GH_A08G0729	A08	11276536	11279732	TM22408_TM22459_TM22463	qtl24	AT1G03140	splicing factor Prp18 family protein	2.43718	3.65314	0.614851	1.22626	1.95416	1.61909	1.12982	3.08142	0.688143	1.82719	2.64002	2.52809	1.94565	1.99104	2.90059	7.54829	2.76389	3.72849	1.23015	3.05643	3.33207	3.31961	2.08213
GH_A08G0778	A08	13357119	13359331	TM22479	qtl25	AT4G03140	NAD(P)-binding Rossmann-fold superfamily protein	1.28147	2.48694	17.3479	1.90232	14.2224	12.1392	17.9796	2.92972	2.25206	11.8572	12.8158	5.86964	7.09758	3.37745	4.76347	20.0342	18.2822	3.76315	21.0931	2.39328	3.43349	0.73528	3.37446
GH_A08G0780	A08	13361697	13365883	TM22479	qtl25	AT5G62000	auxin response factor 2	1.21317	0.622869	0.0643963	0.511259	5.36922	0.771685	1.94843	2.17111	0.892447	1.07761	0.349982	0.253447	0.258253	0.108988	1.18567	12.6146	17.5421	2.53583	0.107503	0.19788	0.214586	0.185083	1.14698
GH_A08G0782	A08	13614819	13615256	TM22479	qtl25	AT2G47930	arabinogalactan protein 26	5.07307	3.07316	26.3818	0.149264	9.46528	3.25262	4.73867	0.211507	0.401138	5.37323	39.638	8.20608	19.201	14.7878	11.4835	38.3877	27.3107	24.5449	88.1989	4.28635	9.4246	1.98231	6.31567
GH_A09G0843	A09	56780383	56784621	TM32434_TM32439_TM32444	qtl30	AT3G06620	PAS domain-containing protein tyrosine kinase family protein	12.2625	9.75079	8.52451	2.01374	4.0434	3.4426	6.48325	0.780517	1.93259	6.7325	15.1091	14.7475	14.0238	7.22229	5.12677	7.24614	8.55758	6.9852	4.77087	2.33504	2.31794	0.470425	1.80583
GH_A10G0750	A10	11405560	11409987	TM34071	qtl35	AT5G11200	DEAD/DEAH box RNA helicase family protein	16.0514	14.8849	13.5602	4.56579	14.4156	13.728	13.5555	7.02889	3.2522	16.6212	18.4216	16.9841	8.93146	5.49201	10.4895	8.41561	9.99345	11.4439	4.96314	4.94786	4.71104	7.09898	5.47207
GH_A10G0763	A10	11631386	11631963	TM34071	qtl35	AT2G26040	PYR1-like 2	0.148939	0	0	0	0	0	0	1.27645	0.0351143	0	0	0	0	0	0	0.022042	0.586596	0	4.27804	0	0.0363573	0.0411547	0
GH_A10G0764	A10	11653911	11656990	TM34071	qtl35	AT3G15690	Single hybrid motif superfamily protein	1.85918	1.3336	0.797613	0.31614	1.72289	1.40739	0.671041	0.373	0.942145	0.700971	7.20657	5.15811	5.39306	2.67853	1.83903	0.366439	0.786092	2.26475	2.42326	1.05002	0.663532	0.634035	0.198388
GH_A10G2117	A10	105821559	105823204	TM36350_TM36372_TM36393	qtl37	AT5G26710	Glutamyl/glutaminyl-tRNA synthetase%2C class Ic	1.80081	1.81551	0.494975	1.16633	2.23491	2.15636	1.57801	1.39638	1.74012	4.37074	6.89361	1.98142	2.09645	0.979146	1.6576	2.45388	1.32678	4.93035	2.15691	0.86085	0.483047	0.265016	3.02865
GH_A10G2118	A10	105823226	105825531	TM36350_TM36372_TM36393	qtl37	AT5G26710	Glutamyl/glutaminyl-tRNA synthetase%2C class Ic	3.20546	1.98017	1.40804	1.48541	3.59504	4.09699	2.60262	1.56909	3.9983	6.9191	7.94047	5.34125	2.43663	2.39056	1.65337	2.94598	2.62712	5.08791	3.23035	1.14749	0.831846	0.89373	4.37663
GH_A10G2120	A10	105841485	105845822	TM36350_TM36372_TM36393	qtl37	AT3G54320	Integrase-type DNA-binding superfamily protein	6.32081	2.45417	0.519381	0.0757297	0.238122	0.10098	0	0.151912	0.012118	0.045897	21.0729	18.7894	8.92317	5.85417	8.19753	13.68	15.2326	164.701	137.324	2.0621	0.0611993	0.014635	0
GH_A10G2121	A10	105856224	105868789	TM36350_TM36372_TM36393	qtl37	AT2G40930	ubiquitin-specific protease 5	5.93108	4.53643	1.26419	2.71545	4.6846	5.34015	2.45124	3.78289	3.1452	3.40985	9.68625	7.52043	5.08379	3.89182	5.4829	5.60607	5.17237	5.54595	1.57833	2.4632	3.13139	3.70275	3.27358
GH_A10G2122	A10	105874993	105881929	TM36350_TM36372_TM36393	qtl37	AT1G80260	Spc97 / Spc98 family of spindle pole body (SBP) component	2.73362	1.88572	0.597909	0.647415	1.85325	1.20566	0.873488	0.498207	0.703863	1.77156	3.74424	2.13009	1.24613	3.08688	4.76223	3.83584	2.47677	2.96844	1.98727	2.72787	3.05529	2.53935	2.43029
GH_A10G2129	A10	106078165	106094222	TM36350_TM36372_TM36393	qtl37	AT3G11910	ubiquitin-specific protease 13	21.8841	19.2467	3.58605	10.1039	15.3879	16.6766	10.0286	11.4759	7.25449	14.947	26.3726	17.7097	14.8613	17.3977	21.0935	20.135	21.1553	16.2466	2.82633	11.144	14.6083	12.2039	13.293
GH_A10G2133	A10	106139620	106140544	TM36350_TM36372_TM36393	qtl37	AT1G14020	O-fucosyltransferase family protein	5.51285	2.78406	2.52664	1.67986	5.8462	3.05419	3.76218	1.51375	0.199822	0	4.42977	8.90187	8.43157	3.41423	2.49295	0.946598	1.33983	2.03119	0	0.766633	0.809962	1.19012	0
GH_A10G2139	A10	106231612	106232349	TM36350_TM36372_TM36393	qtl37	-	-	0.218548	0.0254657	0	0.0574227	0.252243	0.231717	0	0	0	0	0	0.133649	0	0	0	0.126694	0	3.50858	0	0	0	0	0
GH_A10G2145	A10	106315331	106316887	TM36350_TM36372_TM36393	qtl37	AT5G06600	ubiquitin-specific protease 12	10.6104	8.98864	2.93181	2.00314	6.21363	7.39582	4.36227	0.434268	2.48894	4.58213	0.303145	7.36861	5.94658	3.46771	1.28941	12.7292	11.0774	0.986387	0	4.91095	2.46251	0.707245	0
GH_A10G2146	A10	106325382	106325942	TM36350_TM36372_TM36393	qtl37	-	-	3.18621	1.10448	0.0720727	0.00917067	0	0.00156667	0	0.0628347	0.384656	4.24888	29.4615	0.470653	0	0	0	0.0115093	0.332087	0.167218	0	0.169531	1.5478	0	1.04808
GH_A10G2147	A10	106326982	106327565	TM36350_TM36372_TM36393	qtl37	AT2G41590	Ta11-like non-LTR retrotransposon	12.0728	3.74008	0.765637	0	0	0	0.105855	0.091507	2.05683	15.5882	126.594	5.05599	0	0.141327	0.0506327	0.030938	11.4154	4.80061	5.73739	13.5804	13.729	0	3.36012
GH_A10G2150	A10	106389598	106390775	TM36350_TM36372_TM36393	qtl37	AT2G20420	ATP citrate lyase (ACL) family protein	0.810262	0.5882	0.756012	0.440159	0.35604	0.944198	0	0.616389	0.615331	1.13385	8.16055	3.79532	3.07435	2.10966	2.39062	2.59723	1.3262	2.14838	0	0.826981	0.780556	0.227476	0.299779
GH_A10G2152	A10	106409904	106411007	TM36350_TM36372_TM36393	qtl37	AT1G61730	DNA-binding storekeeper protein-related transcriptional regulator	5.27709	3.47742	1.84177	0.595694	2.7853	2.73545	2.92699	0.849299	0.888005	1.32142	7.04057	3.07582	3.45525	5.97866	5.81497	5.31636	4.47818	6.38747	0.152508	3.62012	5.08279	1.87262	0.538866
GH_A10G2155	A10	106445040	106446725	TM36350_TM36372_TM36393	qtl37	AT5G01340	Mitochondrial substrate carrier family protein	12.3514	8.83368	21.5919	11.9815	15.1806	10.5866	8.45499	15.4139	24.0402	11.3227	9.60671	6.45128	8.29662	8.03992	13.684	11.5297	9.94102	14.4896	41.8376	3.72586	5.59447	6.57241	8.43684
GH_A10G2157	A10	106500670	106503448	TM36350_TM36372_TM36393	qtl37	AT3G10640	SNF7 family protein	10.3839	11.4742	5.65885	9.84044	17.4571	14.1727	9.15481	11.1256	10.1116	12.8741	41.7664	42.0498	29.8301	13.5291	13.1816	17.4501	13.617	16.1772	5.50007	9.06506	9.87753	9.28092	12.0393
GH_A10G2166	A10	106594880	106608347	TM36350_TM36372_TM36393	qtl37	AT1G06720	P-loop containing nucleoside triphosphate hydrolases superfamily protein	4.76992	4.23346	1.39466	1.83643	4.29416	5.86619	2.35993	2.41507	1.9821	3.45608	6.76927	4.89791	3.10421	2.0698	4.09157	6.00083	2.53459	7.25799	0.933791	1.53416	1.29877	1.12969	1.48846
GH_A10G2167	A10	106616605	106624275	TM36350_TM36372_TM36393	qtl37	AT5G03540	exocyst subunit exo70 family protein A1	11.5935	13.6337	6.36164	14.5524	11.9189	11.1833	11.7647	13.6988	12.9235	10.9635	9.42509	7.45711	6.20984	21.6975	26.7198	17.3048	15.3327	10.9756	4.5788	22.036	20.7282	23.2383	17.9753
GH_A10G2168	A10	106629101	106631753	TM36350_TM36372_TM36393	qtl37	AT3G10600	cationic amino acid transporter 7	2.94392	9.39182	3.95863	0.103053	3.38156	0.315685	0.698142	0.04908	1.97891	0.185932	41.8211	12.1086	16.6348	2.40605	7.73115	31.8467	18.0871	19.6073	12.8771	1.30885	0.220915	0.0989797	15.982
GH_A10G2293	A10	109484626	109488704	TM36553	qtl38	AT3G55005	tonneau 1b (TON1b)	23.2824	17.2848	21.0265	9.39012	16.5549	15.2383	14.434	10.8088	8.16656	12.8529	46.6368	52.4451	39.5344	40.5469	38.4897	19.653	36.4455	22.4038	56.0591	13.5234	23.3404	9.26213	12.5175
GH_A10G2295	A10	109505578	109508027	TM36553	qtl38	AT5G18610	Protein kinase superfamily protein	7.82283	6.531	1.83097	1.76599	4.07853	3.86995	2.1016	4.4836	1.83162	1.31731	39.489	12.0256	23.2459	11.4817	8.4762	8.12788	6.86165	4.86731	7.14718	4.8815	8.07926	9.21359	3.11405
GH_A10G2297	A10	109520017	109528301	TM36553	qtl38	AT3G55020	Ypt/Rab-GAP domain of gyp1p superfamily protein	16.2513	15.9553	3.28839	5.85122	11.4214	9.97342	7.52008	4.91642	7.01224	7.92392	15.5288	13.3812	10.4022	11.6281	14.6172	16.6524	17.1164	8.71235	1.88665	8.29319	9.24018	6.10057	5.76394
GH_A10G2299	A10	109541062	109543826	TM36553	qtl38	AT3G12620	Protein phosphatase 2C family protein	2.35335	1.67527	0.0495027	1.10262	0.613544	2.15929	0.720489	3.81849	0.487675	0.70801	38.4997	7.52008	13.0315	2.84037	3.04895	10.6719	9.69581	2.99926	0.947811	6.13727	5.45822	2.90479	8.60088
GH_A10G2300	A10	109551175	109554590	TM36553	qtl38	AT4G08790	Nitrilase/cyanide hydratase and apolipoprotein N-acyltransferase family protein	14.2996	12.6195	5.30977	16.0842	11.0034	15.9961	9.02146	14.0359	19.3684	13.762	15.3517	20.3145	17.6724	8.8232	9.23563	12.1539	17.2477	4.14127	7.86463	4.68119	6.8924	5.88881	5.53395
GH_A10G2302	A10	109570093	109574338	TM36553	qtl38	AT3G55070	LisH/CRA/RING-U-box domains-containing protein	14.0723	11.85	2.1445	5.55892	6.32571	7.35124	4.27573	4.94503	6.60366	5.94482	14.8738	8.20799	8.59509	9.21304	9.29324	7.96262	9.56703	5.48839	8.50562	4.37057	5.29803	4.82338	5.38739
GH_A10G2303	A10	109576343	109579013	TM36553	qtl38	AT3G53500	RNA-binding (RRM/RBD/RNP motifs) family protein with retrovirus zinc finger-like domain-containing protein	32.9253	31.1749	17.0437	45.1346	34.4502	44.6619	40.535	40.98	37.5184	30.2756	73.5371	98.4357	63.8562	41.244	30.6828	46.2602	28.855	45.2783	16.302	18.0249	14.2712	22.1991	14.1708
GH_A10G2313	A10	109762746	109766763	TM36553	qtl38	AT1G28060	Pre-mRNA-splicing factor 3	8.27262	8.09571	2.57668	4.40912	8.35036	8.61234	4.05801	7.84799	4.2365	7.73013	14.9801	13.3781	7.60477	4.98344	5.57962	4.76422	3.4772	5.39287	3.97488	1.48718	2.29863	1.33713	3.63959
GH_A10G2314	A10	109776471	109786515	TM36553	qtl38	AT5G13560	structural maintenance of chromosomes protein	7.80711	5.55795	3.77958	6.06504	4.45919	5.13609	2.64274	6.86632	6.81174	9.47699	13.3439	8.11843	7.17099	5.21964	8.50651	8.4116	7.05963	5.15897	3.58872	3.20839	3.2433	3.96893	3.93553
GH_A10G2582	A10	113915971	113919019	TM36819_TM36836_TM36839	qtl39	AT2G39990	eukaryotic translation initiation factor 2	30.2796	18.9444	13.9634	5.6423	32.886	19.704	14.4555	10.8067	8.31533	15.8608	40.8035	33.6485	31.5249	23.8129	25.3436	14.6399	16.3996	25.7386	23.5242	7.41515	9.29738	6.82151	7.04507
GH_A11G0015	A11	170777	171904	TM36949_TM36969_TM36973_TM36976	qtl40	AT1G17950	myb domain protein 52	4.51448	11.0311	0	1.06976	0.711469	0.360706	0.312908	0.566771	5.22077	1.41241	0	0	0	0	0.0129737	3.21489	13.1353	4.62212	3.98718	0	0.457522	0	4.50202
GH_A11G0018	A11	195973	198811	TM36949_TM36969_TM36973_TM36976	qtl40	AT1G73480	alpha/beta-Hydrolases superfamily protein	0.0299	0.0126217	0.004907	1.05066	0.0168413	0.563016	0	3.32269	0.538856	0	3.55832	0.743404	2.29722	1.4053	4.03306	4.24449	4.04946	3.90864	3.33189	0.496442	0.250111	0.144502	0.476722
GH_A11G0021	A11	208651	210554	TM36949_TM36969_TM36973_TM36976	qtl40	AT4G37110	Zinc-finger domain of monoamine-oxidase A repressor R1	8.38625	3.83279	7.69997	0	0.597975	0	0	0	0.007962	0.278026	54.5997	29.4984	15.2361	11.986	12.8072	5.91137	6.9654	9.89352	6.34042	0.4648	0.0290583	0	0
GH_A11G0024	A11	226012	228950	TM36949_TM36969_TM36973_TM36976	qtl40	AT3G17880	tetraticopeptide domain-containing thioredoxin	31.9887	29.1955	7.45735	15.1533	24.906	29.6879	15.2934	8.86561	18.3474	23.3608	51.0409	44.1263	39.3894	17.1651	21.0851	27.511	27.7089	21.6149	19.341	8.66842	10.9899	3.05081	6.33689
GH_A11G0025	A11	230760	234863	TM36949_TM36969_TM36973_TM36976	qtl40	AT1G18260	HCP-like superfamily protein	27.3831	22.8508	6.57674	23.336	30.1978	34.3457	15.521	30.1075	24.9385	21.9859	28.6156	22.2133	20.9345	21.6994	24.8949	54.2748	37.9929	28.8797	6.94122	14.0474	16.2764	19.0218	14.0129
GH_A11G0029	A11	265990	266799	TM36949_TM36969_TM36973_TM36976	qtl40	AT1G18250	Pathogenesis-related thaumatin superfamily protein	32.6066	24.94	56.6654	0.0830113	42.958	0.085794	0.0182003	0.221808	0.0814717	0.554584	83.4619	50.5942	54.874	222.91	278.167	88.9677	65.6716	96.8888	61.4173	16.6286	4.91465	0.123621	0.516956
GH_A11G0030	A11	272488	272928	TM36949_TM36969_TM36973_TM36976	qtl40	AT1G18210	Calcium-binding EF-hand family protein	5.60245	6.03192	2.22683	2.6514	8.84562	5.21035	3.9957	8.85322	6.26261	4.24245	1.3612	3.65315	2.02697	2.73287	2.87216	13.0114	7.60381	0.315427	13.6803	2.26393	2.11666	1.03821	2.77753
GH_A11G0032	A11	278468	280431	TM36949_TM36969_TM36973_TM36976	qtl40	AT1G18200	Rab GTPase-like A1I protein	0.449402	1.63801	0.0987067	0.437981	2.26322	0.139799	0	0.126909	0.623832	0.075242	0.237449	0.036903	0	0	0.283951	11.261	6.35629	0	4.13555	1.27803	0.948898	0.22368	1.05327
GH_A11G0035	A11	301790	307786	TM36949_TM36969_TM36973_TM36976	qtl40	AT3G18040	MAP kinase 9	5.95858	7.34635	1.15282	2.77742	6.09532	5.34073	2.72834	1.43584	3.4053	3.19278	7.06588	2.71495	1.09132	6.29323	9.12653	3.76303	3.60839	2.28314	1.01388	5.35012	6.52802	4.1144	5.10192
GH_A11G0036	A11	315328	319546	TM36949_TM36969_TM36973_TM36976	qtl40	AT1G57820	Zinc finger (C3HC4-type RING finger) family protein	15.8766	10.1745	5.12052	4.23149	5.95788	8.26161	5.99826	5.45067	4.35309	3.83977	14.0279	11.1506	5.41252	5.0115	7.54088	9.46434	3.97908	25.8536	2.3897	1.47883	0.738441	2.06106	1.787
GH_A11G0040	A11	357050	395819	TM36949_TM36969_TM36973_TM36976	qtl40	AT5G45140	nuclear RNA polymerase C2	0.172551	0.134466	0.270624	0.164412	0.190685	0.478898	0.350392	0.047018	0.144047	1.31923	15.1412	5.83732	4.20339	2.96576	2.58473	1.22412	0.590959	0.836036	0.084306	0.409498	0.447415	0.0861707	0.258422
GH_A11G0042	A11	404781	407980	TM36949_TM36969_TM36973_TM36976	qtl40	AT1G15030	hypothetical protein (DUF789)	6.61271	10.4732	3.49576	12.0599	20.9867	14.3992	11.867	12.927	10.0658	13.2753	21.008	20.1409	18.8707	12.5805	13.5473	6.94349	13.8797	4.26224	7.80108	5.11475	4.74025	1.49498	0.603904
GH_A11G0044	A11	425565	433923	TM36949_TM36969_TM36973_TM36976	qtl40	AT3G18290	zinc finger protein-like protein	7.04119	6.02772	1.28032	8.2598	5.18819	7.91821	3.64635	4.26519	3.19552	4.29816	7.60433	10.7782	8.48419	6.29461	6.5791	6.18491	6.26604	4.43588	1.77041	1.60209	1.39886	1.74443	1.58686
GH_A11G0052	A11	509821	511422	TM36949_TM36969_TM36973_TM36976	qtl40	AT3G18190	TCP-1/cpn60 chaperonin family protein	40.9747	33.8499	8.40176	5.85741	33.5963	22.703	17.2398	4.07565	4.32688	27.5849	54.9135	18.6832	15.5716	48.0009	44.0005	27.7149	24.7483	28.3488	18.2054	21.8514	23.4424	17.9487	17.2042
GH_A11G0053	A11	512932	513699	TM36949_TM36969_TM36973_TM36976	qtl40	AT2G28105	replication factor-A carboxy-terminal domain protein	3.22054	1.96763	5.00617	1.06972	4.13342	3.27954	1.48562	0.549304	1.15988	1.43893	49.0159	45.1241	26.5459	12.0387	10.0164	3.55181	5.99026	2.988	8.01872	3.31271	2.33368	0.404678	0.839685
GH_A11G0054	A11	514834	519612	TM36949_TM36969_TM36973_TM36976	qtl40	AT1G18030	Protein phosphatase 2C family protein	3.48959	4.29592	4.76676	2.32598	2.90325	3.97366	3.02071	1.53353	2.47223	4.87363	7.89858	6.32541	4.33808	2.63038	4.09258	4.97164	2.57472	3.2507	2.14008	3.15639	1.78259	2.10744	1.64952
GH_A11G0055	A11	521387	521758	TM36949_TM36969_TM36973_TM36976	qtl40	-	-	0	0	4.22282	0	0.0241187	0.0992353	0.801167	0.040118	0	0	0.362507	2.67925	6.0539	0.363787	0.895479	0.045993	0	0	0	0.0496187	0	0	0
GH_A11G0066	A11	621087	621593	TM36949_TM36969_TM36973_TM36976	qtl40	AT3G18570	Oleosin family protein	1.21692	0.283588	0.471737	3.65101	0	0.428038	1.95993	8.35639	0.308178	1.06323	0	0	0	0	0.0160647	0.917383	0.075005	23.5308	13.4596	0	0.190644	0.0199367	0
GH_A11G0067	A11	623749	627314	TM36949_TM36969_TM36973_TM36976	qtl40	AT1G18560	BED zinc finger and hAT dimerization domain-containing protein	8.87699	5.79538	2.40987	8.55248	4.83238	7.18676	5.76402	10.7948	7.99911	5.02394	14.9977	10.0299	6.33928	6.48938	6.44876	6.18601	6.77136	4.7111	3.01859	2.07445	4.30833	3.50281	3.42866
GH_A11G0068	A11	630557	636172	TM36949_TM36969_TM36973_TM36976	qtl40	AT5G51540	Zincin-like metalloproteases family protein	3.61723	3.62406	1.85169	2.435	3.98461	3.36299	2.13405	1.87341	2.52183	3.16603	7.12775	5.4755	3.04873	4.77476	5.03408	2.72133	3.48986	3.01677	1.13451	1.35275	1.52771	1.15454	1.06406
GH_A11G0077	A11	706231	711819	TM36949_TM36969_TM36973_TM36976	qtl40	AT5G62230	ERECTA-like 1	0.14211	0.253225	2.75734	1.66532	0.322395	1.60883	1.27677	0.14363	0.144528	0.777705	6.72256	5.01859	3.15338	3.72403	5.45277	0.648827	0.619713	6.04414	0.644679	0.289886	0.0594273	0.0177867	0
GH_A11G0083	A11	744548	750559	TM36949_TM36969_TM36973_TM36976	qtl40	AT5G62165	AGAMOUS-like 42	0	0.0994317	1.11223	1.56698	10.6456	3.06149	9.47226	2.01637	4.96023	2.38761	9.23299	16.3968	9.84258	3.23719	3.57617	5.37452	5.9033	1.11235	1.80917	0.577734	0.130885	0.030605	0
GH_A11G0084	A11	753401	755464	TM36949_TM36969_TM36973_TM36976	qtl40	AT3G56060	Glucose-methanol-choline (GMC) oxidoreductase family protein	0	0.0242597	0	0	0.208035	0	0	0	0.0137753	0	1.38041	0.193415	0	0.358496	4.27109	2.72918	0.604668	0.440862	0	0.0517997	0	0	0
GH_A11G0086	A11	788042	788710	TM36949_TM36969_TM36973_TM36976	qtl40	AT5G51990	C-repeat-binding factor 4	67.2123	45.7269	49.1055	4.56241	1.79752	12.8016	14.7353	4.92339	1.19483	11.9086	80.6913	363.636	227.748	2.08849	0.339307	36.6122	2.76886	6.47052	0	0.0275907	0.144213	0.30864	0
GH_A11G0090	A11	833640	838023	TM36949_TM36969_TM36973_TM36976	qtl40	AT4G25515	SEUSS-like 3	8.32292	10.8714	3.43526	7.53124	9.49853	14.1169	5.57529	11.003	12.1059	7.33311	19.8725	15.5155	14.6166	4.25003	6.0532	8.12426	5.82393	8.91777	2.27155	1.22989	0.955883	1.24701	2.51424
GH_A11G0091	A11	839624	841029	TM36949_TM36969_TM36973_TM36976	qtl40	AT5G51940	RNA polymerase Rpb6	68.5541	43.3084	67.8636	13.6984	63.0942	38.98	36.0281	18.9094	10.6276	46.9738	125.82	144.293	117.092	91.8807	73.5888	47.4108	55.25	34.5522	90.8599	55.2749	49.4116	43.047	51.7385
GH_A11G0097	A11	916752	918353	TM36949_TM36969_TM36973_TM36976	qtl40	AT4G20820	FAD-binding Berberine family protein	0.253427	0.278383	2.52541	0	1.59511	0.527013	0.133529	0.0129337	0.035509	0.504734	0.0417675	0.722512	0.00600333	0	0.0232983	0	0	5.276	2.27612	0	0.0221647	0	1.65711
GH_A11G0100	A11	959198	972914	TM36949_TM36969_TM36973_TM36976	qtl40	AT4G20850	tripeptidyl peptidase ii	26.3156	22.2218	6.80495	17.5561	31.3599	38.5313	14.7753	12.1697	20.7828	27.5466	25.8562	21.3843	16.3338	25.794	26.7037	34.2726	21.3276	44.069	8.50181	16.6694	12.3344	8.00745	11.2197
GH_A13G2452	A13	108894656	108898439	TM47660_TM47665_TM47676	qtl51	AT1G50460	hexokinase-like 1	6.04942	3.30648	3.61603	7.91535	7.0872	8.25963	11.5399	8.77878	9.81912	7.71414	5.47337	14.2339	9.0923	5.57006	6.35389	7.51983	5.06625	9.82478	2.77391	1.70181	1.92634	0.622325	0.654669
GH_A13G2453	A13	108900950	108910243	TM47660_TM47665_TM47676	qtl51	AT2G13540	ARM repeat superfamily protein	12.5148	9.81749	5.60193	5.1847	10.7601	11.3921	3.89018	5.23141	4.19668	8.92203	15.6224	11.5193	8.74078	8.56143	13.2588	9.29222	9.92652	7.50668	4.23584	2.14477	3.01117	2.87536	4.44405
GH_A13G2456	A13	108947101	108952791	TM47660_TM47665_TM47676	qtl51	AT3G09150	phytochromobilin:ferredoxin oxidoreductase%2C chloroplast / phytochromobilin synthase (HY2)	2.9537	2.41827	4.38444	0.410722	2.7229	0.790603	1.97838	0.839719	0.778018	4.09056	5.90024	2.38042	1.11953	1.33203	3.13374	1.06601	1.84018	2.91266	5.6873	0.457251	0.122197	0.200258	0.622927
GH_A13G2457	A13	108954507	108956832	TM47660_TM47665_TM47676	qtl51	AT3G05870	anaphase-promoting complex/cyclosome 11	3.58777	2.93533	3.63477	1.27757	4.76897	2.84877	2.53856	0.207231	0.432118	1.78954	4.23105	5.87986	4.8082	4.66988	4.12978	2.75272	3.67147	1.03906	6.08555	3.77065	3.01214	2.14205	3.29298
GH_A13G2461	A13	108983436	108986686	TM47660_TM47665_TM47676	qtl51	AT1G51510	RNA-binding (RRM/RBD/RNP motifs) family protein	42.7266	31.9635	66.512	18.8029	49.2902	38.8368	46.3913	26.4428	16.4955	22.7883	99.3861	85.1246	68.8657	58.1989	50.3528	67.4246	52.8193	52.9577	80.6942	46.0054	34.7809	33.1564	17.3682
GH_A13G2463	A13	109008176	109008550	TM47660_TM47665_TM47676	qtl51	AT5G12190	RNA-binding (RRM/RBD/RNP motifs) family protein	77.4028	67.5702	71.9566	44.6349	126.095	79.0523	68.5092	56.4885	40.3022	73.2263	100.628	99.1907	89.0311	90.209	96.493	57.9849	91.608	24.5833	152.078	99.5731	130.837	63.124	119.566
GH_A13G2465	A13	109018719	109020403	TM47660_TM47665_TM47676	qtl51	AT1G62350	Pentatricopeptide repeat (PPR) superfamily protein	7.29948	6.85901	7.79895	4.88792	7.30523	7.92059	9.17336	5.04556	3.5853	11.925	11.8659	14.1248	10.5228	7.33549	6.10422	3.95788	4.99427	2.93111	6.60602	2.43337	2.8241	1.22117	1.95114
GH_A13G2466	A13	109026781	109039406	TM47660_TM47665_TM47676	qtl51	AT5G19390	Rho GTPase activation protein (RhoGAP) with PH domain-containing protein	11.1922	12.1028	3.63235	3.11413	4.70754	2.37125	2.53682	1.78184	2.87456	8.31766	20.1069	9.13943	6.58933	10.1869	16.573	14.4973	12.6574	15.345	6.30856	6.2715	9.47921	4.05841	9.049
GH_A13G2467	A13	109046278	109050130	TM47660_TM47665_TM47676	qtl51	AT5G19400	Telomerase activating protein Est1	19.3699	15.2459	4.71343	16.0674	15.3731	16.4252	13.27	16.0254	12.5075	15.6188	22.8953	17.0205	18.0068	10.6279	14.9243	20.0018	23.5715	17.6741	7.31819	13.7192	14.9426	14.6135	22.1458
GH_A13G2469	A13	109060507	109061502	TM47660_TM47665_TM47676	qtl51	AT5G49700	Putative AT-hook DNA-binding family protein	0.126222	0.0149027	0.0423623	0.0476423	0.328036	0	0	0.0571797	2.84032	0	0	0	0	0.068854	1.59862	1.94785	1.18926	3.77494	0.523234	0.0314807	0	0	0
GH_A13G2473	A13	109087370	109089328	TM47660_TM47665_TM47676	qtl51	AT2G26920	Ubiquitin-associated/translation elongation factor EF1B protein	12.8569	11.2723	5.93799	14.1089	18.8659	20.0755	14.0296	23.6946	13.2858	12.3926	28.3634	32.4752	24.8834	13.7451	15.4409	18.2642	12.0129	11.7681	7.50997	5.52094	5.87983	6.24035	5.47453
GH_A13G2480	A13	109138547	109144876	TM47660_TM47665_TM47676	qtl51	AT2G26770	plectin-like protein	14.5628	15.9404	8.49542	17.516	15.1879	18.6352	11.8846	12.2342	12.3045	18.4836	23.4068	17.8136	12.8852	10.7684	12.3714	18.1592	17.4904	18.2473	20.7407	5.94221	7.06687	8.99012	13.759
GH_A13G2481	A13	109147025	109148522	TM47660_TM47665_TM47676	qtl51	AT3G13580	Ribosomal protein L30/L7 family protein	146.773	98.639	151.097	34.5169	143.527	95.3625	58.7109	43.0358	41.706	69.2051	111.995	93.1143	87.6348	193.374	165.019	102.098	112.34	81.9004	180.035	96.5337	110.092	59.5933	67.5256
GH_A13G2482	A13	109150273	109154909	TM47660_TM47665_TM47676	qtl51	AT5G39940	FAD/NAD(P)-binding oxidoreductase family protein	3.35729	2.92823	2.61453	2.27833	2.94029	4.25559	2.22949	1.96137	1.91867	2.35316	11.1635	3.22208	2.82698	1.57228	3.24005	1.76912	2.01543	2.92241	0.648587	0.853834	0.970845	0.762245	0.277506
[truncated: 141 more rows]
