# Supplementary material for: Genome-wide association analysis reveals quantitative trait loci and candidate genes involved in yield components under multiple field environments in cotton (Gossypium hirsutum)
Source: BMC Plant Biol. 2021 May 31;21:250. doi: 10.1186/s12870-021-03009-2 (PMC8167989; doi:10.1186/s12870-021-03009-2)
Supplement: Supplementary file 11 — Additional file 11: Table S8. Function analysis of genes in QTL regions related to the four yield-related traits. [file 12870_2021_3009_MOESM11_ESM.xlsx]

## Sheet: Sheet1
Table S8 Function analysis of genes in QTL regions related to the four yield-related traits.
Traits	GO ID	Description	out	All	pvalue
BN	GO:0006569	tryptophan catabolic process	2	9	0.000984147
BN	GO:0019441	tryptophan catabolic process to kynurenine	2	9	0.000984147
BN	GO:0042436	indole-containing compound catabolic process	2	9	0.000984147
BN	GO:0046218	indolalkylamine catabolic process	2	9	0.000984147
BN	GO:0070189	kynurenine metabolic process	2	9	0.000984147
BN	GO:0019288	isopentenyl diphosphate biosynthetic process, methylerythritol 4-phosphate pathway	2	10	0.00122589
BN	GO:0009310	amine catabolic process	2	11	0.00149309
BN	GO:0042402	cellular biogenic amine catabolic process	2	11	0.00149309
BN	GO:0009240	isopentenyl diphosphate biosynthetic process	2	12	0.00178547
BN	GO:0046490	isopentenyl diphosphate metabolic process	2	12	0.00178547
BN	GO:0045036	protein targeting to chloroplast	2	20	0.00499869
BN	GO:0072596	establishment of protein localization to chloroplast	2	20	0.00499869
BN	GO:0072598	protein localization to chloroplast	2	20	0.00499869
BN	GO:0009074	aromatic amino acid family catabolic process	2	23	0.0065871
BN	GO:0010322	regulation of isopentenyl diphosphate biosynthetic process, methylerythritol 4-phosphate pathway	1	2	0.0105888
BN	GO:0071071	regulation of phospholipid biosynthetic process	1	2	0.0105888
BN	GO:1902395	regulation of 1-deoxy-D-xylulose-5-phosphate synthase activity	1	2	0.0105888
BN	GO:1903725	regulation of phospholipid metabolic process	1	2	0.0105888
BN	GO:0042180	cellular ketone metabolic process	3	87	0.0112468
BN	GO:0042538	hyperosmotic salinity response	2	34	0.0140598
BN	GO:0042537	benzene-containing compound metabolic process	2	35	0.0148605
BN	GO:0006568	tryptophan metabolic process	2	36	0.0156804
BN	GO:0006586	indolalkylamine metabolic process	2	36	0.0156804
BN	GO:0006972	hyperosmotic response	2	36	0.0156804
BN	GO:0016233	telomere capping	1	3	0.0158413
BN	GO:0006464	cellular protein modification process	37	4972	0.0191373
BN	GO:0036211	protein modification process	37	4972	0.0191373
BN	GO:0042430	indole-containing compound metabolic process	2	42	0.0209908
BN	GO:0002238	response to molecule of fungal origin	1	4	0.0210662
BN	GO:0043171	peptide catabolic process	1	4	0.0210662
BN	GO:0006576	cellular biogenic amine metabolic process	3	112	0.0219782
BN	GO:0044106	cellular amine metabolic process	3	114	0.0230117
BN	GO:0043412	macromolecule modification	38	5230	0.0247772
BN	GO:0000082	G1/S transition of mitotic cell cycle	1	5	0.0262634
BN	GO:0006312	mitotic recombination	1	5	0.0262634
BN	GO:0044843	cell cycle G1/S phase transition	1	5	0.0262634
BN	GO:1901565	organonitrogen compound catabolic process	4	217	0.0288542
BN	GO:0008654	phospholipid biosynthetic process	3	127	0.0303639
BN	GO:0006216	cytidine catabolic process	1	6	0.0314332
BN	GO:0006498	N-terminal protein lipidation	1	6	0.0314332
BN	GO:0006499	N-terminal protein myristoylation	1	6	0.0314332
BN	GO:0009972	cytidine deamination	1	6	0.0314332
BN	GO:0016574	histone ubiquitination	1	6	0.0314332
BN	GO:0018377	protein myristoylation	1	6	0.0314332
BN	GO:0019747	regulation of isoprenoid metabolic process	1	6	0.0314332
BN	GO:0042759	long-chain fatty acid biosynthetic process	1	6	0.0314332
BN	GO:0046087	cytidine metabolic process	1	6	0.0314332
BN	GO:0050992	dimethylallyl diphosphate biosynthetic process	1	6	0.0314332
BN	GO:0050993	dimethylallyl diphosphate metabolic process	1	6	0.0314332
BN	GO:0044237	cellular metabolic process	103	17150	0.0386543
BN	GO:0019682	glyceraldehyde-3-phosphate metabolic process	2	61	0.0417991
BN	GO:0006461	protein complex assembly	5	357	0.0422899
BN	GO:0070271	protein complex biogenesis	5	360	0.0435653
BN	GO:0006782	protoporphyrinogen IX biosynthetic process	1	9	0.0467794
BN	GO:0046501	protoporphyrinogen IX metabolic process	1	9	0.0467794
BN	GO:0097503	sialylation	1	9	0.0467794
BW	GO:0002238	response to molecule of fungal origin	2	4	0.000221469
BW	GO:0042759	long-chain fatty acid biosynthetic process	2	6	0.000549218
BW	GO:0006096	glycolytic process	5	134	0.00143502
BW	GO:0006757	ATP generation from ADP	5	134	0.00143502
BW	GO:0046031	ADP metabolic process	5	134	0.00143502
BW	GO:0006165	nucleoside diphosphate phosphorylation	5	144	0.00196873
BW	GO:0009135	purine nucleoside diphosphate metabolic process	5	144	0.00196873
BW	GO:0009179	purine ribonucleoside diphosphate metabolic process	5	144	0.00196873
BW	GO:0009185	ribonucleoside diphosphate metabolic process	5	144	0.00196873
BW	GO:0009132	nucleoside diphosphate metabolic process	5	164	0.00345076
BW	GO:0006564	L-serine biosynthetic process	2	15	0.00370764
BW	GO:0044724	single-organism carbohydrate catabolic process	5	170	0.00401965
BW	GO:0001676	long-chain fatty acid metabolic process	2	16	0.00422031
BW	GO:0006090	pyruvate metabolic process	5	174	0.00443429
BW	GO:0016310	phosphorylation	38	4044	0.00449399
BW	GO:0046939	nucleotide phosphorylation	5	180	0.00511211
BW	GO:0006364	rRNA processing	4	117	0.0058771
BW	GO:0016072	rRNA metabolic process	4	117	0.0058771
BW	GO:0006796	phosphate-containing compound metabolic process	47	5371	0.00594701
BW	GO:0006793	phosphorus metabolic process	47	5401	0.00659989
BW	GO:0006468	protein phosphorylation	30	3119	0.00860196
BW	GO:0019538	protein metabolic process	64	7990	0.00901567
BW	GO:0090503	RNA phosphodiester bond hydrolysis, exonucleolytic	2	24	0.00940029
BW	GO:0019362	pyridine nucleotide metabolic process	5	218	0.0111871
BW	GO:0046496	nicotinamide nucleotide metabolic process	5	218	0.0111871
BW	GO:0006223	uracil salvage	1	2	0.0121939
BW	GO:0006488	dolichol-linked oligosaccharide biosynthetic process	1	2	0.0121939
BW	GO:0006592	ornithine biosynthetic process	1	2	0.0121939
BW	GO:0007263	nitric oxide mediated signal transduction	1	2	0.0121939
BW	GO:0009823	cytokinin catabolic process	1	2	0.0121939
BW	GO:0042447	hormone catabolic process	1	2	0.0121939
BW	GO:0043100	pyrimidine nucleobase salvage	1	2	0.0121939
BW	GO:0046107	uracil biosynthetic process	1	2	0.0121939
BW	GO:0050665	hydrogen peroxide biosynthetic process	1	2	0.0121939
BW	GO:0050829	defense response to Gram-negative bacterium	1	2	0.0121939
BW	GO:0080009	mRNA methylation	1	2	0.0121939
BW	GO:0009956	radial pattern formation	2	29	0.0135544
BW	GO:0072524	pyridine-containing compound metabolic process	5	235	0.015051
BW	GO:0006733	oxidoreduction coenzyme metabolic process	5	236	0.0153028
BW	GO:0001932	regulation of protein phosphorylation	4	155	0.015346
BW	GO:0045859	regulation of protein kinase activity	4	155	0.015346
BW	GO:0043085	positive regulation of catalytic activity	5	244	0.017419
BW	GO:0044093	positive regulation of molecular function	5	244	0.017419
BW	GO:0042325	regulation of phosphorylation	4	162	0.0177539
BW	GO:0043549	regulation of kinase activity	4	162	0.0177539
BW	GO:0022402	cell cycle process	6	338	0.0181455
BW	GO:0010101	post-embryonic root morphogenesis	2	35	0.0193948
BW	GO:0010102	lateral root morphogenesis	2	35	0.0193948
BW	GO:0006486	protein glycosylation	4	168	0.0199951
BW	GO:0043413	macromolecule glycosylation	4	168	0.0199951
BW	GO:0046434	organophosphate catabolic process	2	36	0.0204541
BW	GO:0009100	glycoprotein metabolic process	4	174	0.0224032
BW	GO:0009101	glycoprotein biosynthetic process	4	174	0.0224032
BW	GO:0043412	macromolecule modification	43	5230	0.0238633
BW	GO:0007112	male meiosis cytokinesis	1	4	0.0242398
BW	GO:0007584	response to nutrient	1	4	0.0242398
BW	GO:0009594	detection of nutrient	1	4	0.0242398
BW	GO:0009945	radial axis specification	1	4	0.0242398
BW	GO:0033206	meiotic cytokinesis	1	4	0.0242398
BW	GO:0044723	single-organism carbohydrate metabolic process	12	1028	0.0248466
BW	GO:0009126	purine nucleoside monophosphate metabolic process	6	367	0.025875
BW	GO:0009167	purine ribonucleoside monophosphate metabolic process	6	367	0.025875
BW	GO:0006464	cellular protein modification process	41	4972	0.0262357
BW	GO:0036211	protein modification process	41	4972	0.0262357
BW	GO:0051338	regulation of transferase activity	4	183	0.0263344
BW	GO:0032147	activation of protein kinase activity	2	42	0.0272958
BW	GO:0045860	positive regulation of protein kinase activity	2	42	0.0272958
BW	GO:0009893	positive regulation of metabolic process	7	476	0.0277422
BW	GO:1901135	carbohydrate derivative metabolic process	12	1046	0.0278951
BW	GO:0001934	positive regulation of protein phosphorylation	2	44	0.0297537
BW	GO:0006487	protein N-linked glycosylation	2	44	0.0297537
BW	GO:0033674	positive regulation of kinase activity	2	44	0.0297537
BW	GO:0000082	G1/S transition of mitotic cell cycle	1	5	0.0302079
BW	GO:0006166	purine ribonucleoside salvage	1	5	0.0302079
BW	GO:0010507	negative regulation of autophagy	1	5	0.0302079
BW	GO:0018196	peptidyl-asparagine modification	1	5	0.0302079
BW	GO:0018279	protein N-linked glycosylation via asparagine	1	5	0.0302079
BW	GO:0044843	cell cycle G1/S phase transition	1	5	0.0302079
BW	GO:0070070	proton-transporting V-type ATPase complex assembly	1	5	0.0302079
BW	GO:0090070	positive regulation of ribosome biogenesis	1	5	0.0302079
BW	GO:2000234	positive regulation of rRNA processing	1	5	0.0302079
BW	GO:0046839	phospholipid dephosphorylation	2	45	0.0310145
BW	GO:0046856	phosphatidylinositol dephosphorylation	2	45	0.0310145
BW	GO:0010562	positive regulation of phosphorus metabolic process	2	46	0.0322962
BW	GO:0042327	positive regulation of phosphorylation	2	46	0.0322962
BW	GO:0045937	positive regulation of phosphate metabolic process	2	46	0.0322962
BW	GO:0009966	regulation of signal transduction	4	197	0.0332249
BW	GO:0023051	regulation of signaling	4	197	0.0332249
BW	GO:0070085	glycosylation	4	197	0.0332249
BW	GO:0051347	positive regulation of transferase activity	2	47	0.0335984
BW	GO:0010646	regulation of cell communication	4	199	0.0342872
BW	GO:0009161	ribonucleoside monophosphate metabolic process	6	395	0.0351704
BW	GO:0000187	activation of MAPK activity	1	6	0.0361396
BW	GO:0000290	deadenylation-dependent decapping of nuclear-transcribed mRNA	1	6	0.0361396
BW	GO:0006490	oligosaccharide-lipid intermediate biosynthetic process	1	6	0.0361396
BW	GO:0043406	positive regulation of MAP kinase activity	1	6	0.0361396
BW	GO:0071902	positive regulation of protein serine/threonine kinase activity	1	6	0.0361396
BW	GO:0009987	cellular process	151	22788	0.0379442
BW	GO:0044267	cellular protein metabolic process	53	6899	0.0388763
BW	GO:0009123	nucleoside monophosphate metabolic process	6	408	0.0401339
BW	GO:0009070	serine family amino acid biosynthetic process	2	52	0.0404072
BW	GO:0048527	lateral root development	2	52	0.0404072
BW	GO:0019932	second-messenger-mediated signaling	1	7	0.0420352
BW	GO:0030307	positive regulation of cell growth	1	7	0.0420352
BW	GO:0040019	positive regulation of embryonic development	1	7	0.0420352
BW	GO:0080119	ER body organization	1	7	0.0420352
BW	GO:0044712	single-organism catabolic process	10	874	0.0432808
BW	GO:0031401	positive regulation of protein modification process	2	55	0.0447205
BW	GO:0046034	ATP metabolic process	5	315	0.0448775
BW	GO:0007051	spindle organization	2	56	0.0461945
BW	GO:0042254	ribosome biogenesis	4	220	0.0466282
BW	GO:0000226	microtubule cytoskeleton organization	3	131	0.0467041
BW	GO:0009150	purine ribonucleotide metabolic process	6	426	0.047708
BW	GO:0006591	ornithine metabolic process	1	8	0.047895
BW	GO:0008285	negative regulation of cell proliferation	1	8	0.047895
BW	GO:0019374	galactolipid metabolic process	1	8	0.047895
BW	GO:0019375	galactolipid biosynthetic process	1	8	0.047895
BW	GO:0046855	inositol phosphate dephosphorylation	1	8	0.047895
BW	GO:0071545	inositol phosphate catabolic process	1	8	0.047895
BW	GO:0090069	regulation of ribosome biogenesis	1	8	0.047895
BW	GO:1903409	reactive oxygen species biosynthetic process	1	8	0.047895
BW	GO:2000232	regulation of rRNA processing	1	8	0.047895
BW	GO:0022613	ribonucleoprotein complex biogenesis	5	323	0.0490131
LP	GO:0060249	anatomical structure homeostasis	3	19	0.000707264
LP	GO:0044723	single-organism carbohydrate metabolic process	20	1028	0.00182622
LP	GO:0009987	cellular process	236	22788	0.00221272
LP	GO:0019220	regulation of phosphate metabolic process	8	248	0.00248755
LP	GO:0051174	regulation of phosphorus metabolic process	8	248	0.00248755
LP	GO:0019915	lipid storage	2	10	0.00375107
LP	GO:0006302	double-strand break repair	4	69	0.00405848
LP	GO:0007017	microtubule-based process	11	459	0.00432261
LP	GO:0031399	regulation of protein modification process	8	275	0.00463988
LP	GO:0007049	cell cycle	11	465	0.00475647
LP	GO:0022402	cell cycle process	9	338	0.0048802
LP	GO:0006486	protein glycosylation	6	168	0.00520159
LP	GO:0043413	macromolecule glycosylation	6	168	0.00520159
LP	GO:0035196	production of miRNAs involved in gene silencing by miRNA	2	12	0.0054339
LP	GO:0048827	phyllome development	9	348	0.00587452
LP	GO:0009100	glycoprotein metabolic process	6	174	0.00615013
LP	GO:0009101	glycoprotein biosynthetic process	6	174	0.00615013
LP	GO:0043170	macromolecule metabolic process	155	14285	0.00847939
LP	GO:0006564	L-serine biosynthetic process	2	15	0.00848615
LP	GO:0000723	telomere maintenance	2	17	0.0108569
LP	GO:0009668	plastid membrane organization	2	17	0.0108569
LP	GO:0010027	thylakoid membrane organization	2	17	0.0108569
LP	GO:0032200	telomere organization	2	17	0.0108569
LP	GO:0035195	gene silencing by miRNA	2	17	0.0108569
LP	GO:0070085	glycosylation	6	197	0.0109693
LP	GO:0044238	primary metabolic process	189	18056	0.0121869
LP	GO:0043248	proteasome assembly	2	19	0.013484
LP	GO:0048438	floral whorl development	5	151	0.0141476
LP	GO:0019538	protein metabolic process	92	7990	0.0145251
LP	GO:0051726	regulation of cell cycle	5	154	0.0152846
LP	GO:0001932	regulation of protein phosphorylation	5	155	0.0156768
LP	GO:0045859	regulation of protein kinase activity	5	155	0.0156768
LP	GO:0007051	spindle organization	3	56	0.0156869
LP	GO:0034047	regulation of protein phosphatase type 2A activity	3	57	0.0164459
LP	GO:0032268	regulation of cellular protein metabolic process	10	486	0.0171213
LP	GO:0006006	glucose metabolic process	3	58	0.0172252
LP	GO:2000280	regulation of root development	2	22	0.0178826
LP	GO:0042325	regulation of phosphorylation	5	162	0.0186108
LP	GO:0043549	regulation of kinase activity	5	162	0.0186108
LP	GO:0006223	uracil salvage	1	2	0.0186626
LP	GO:0006488	dolichol-linked oligosaccharide biosynthetic process	1	2	0.0186626
LP	GO:0006572	tyrosine catabolic process	1	2	0.0186626
LP	GO:0010056	atrichoblast fate specification	1	2	0.0186626
LP	GO:0010057	trichoblast fate specification	1	2	0.0186626
LP	GO:0010058	regulation of atrichoblast fate specification	1	2	0.0186626
LP	GO:0010059	positive regulation of atrichoblast fate specification	1	2	0.0186626
LP	GO:0010061	regulation of trichoblast fate specification	1	2	0.0186626
LP	GO:0010063	positive regulation of trichoblast fate specification	1	2	0.0186626
LP	GO:0010071	root meristem specification	1	2	0.0186626
LP	GO:0019336	phenol-containing compound catabolic process	1	2	0.0186626
LP	GO:0032768	regulation of monooxygenase activity	1	2	0.0186626
LP	GO:0042659	regulation of cell fate specification	1	2	0.0186626
LP	GO:0042660	positive regulation of cell fate specification	1	2	0.0186626
LP	GO:0043100	pyrimidine nucleobase salvage	1	2	0.0186626
LP	GO:0046107	uracil biosynthetic process	1	2	0.0186626
LP	GO:0050999	regulation of nitric-oxide synthase activity	1	2	0.0186626
LP	GO:0060250	germ-line stem-cell niche homeostasis	1	2	0.0186626
LP	GO:0090628	plant epidermal cell fate specification	1	2	0.0186626
LP	GO:1901999	homogentisate metabolic process	1	2	0.0186626
LP	GO:1902000	homogentisate catabolic process	1	2	0.0186626
LP	GO:1903888	regulation of plant epidermal cell differentiation	1	2	0.0186626
LP	GO:1903890	positive regulation of plant epidermal cell differentiation	1	2	0.0186626
LP	GO:0006310	DNA recombination	5	164	0.0195111
LP	GO:0048528	post-embryonic root development	3	62	0.0205461
LP	GO:0016051	carbohydrate biosynthetic process	9	431	0.0212169
LP	GO:0009834	plant-type secondary cell wall biogenesis	3	63	0.0214273
LP	GO:0051246	regulation of protein metabolic process	10	505	0.0216571
LP	GO:0035434	copper ion transmembrane transport	2	25	0.0228012
LP	GO:0048366	leaf development	6	233	0.0230906
LP	GO:0051716	cellular response to stimulus	32	2369	0.0241435
LP	GO:0006914	autophagy	3	66	0.0241936
LP	GO:0044260	cellular macromolecule metabolic process	136	12675	0.0248372
LP	GO:0032392	DNA geometric change	3	67	0.0251565
LP	GO:0032508	DNA duplex unwinding	3	67	0.0251565
LP	GO:0003002	regionalization	5	176	0.0255135
LP	GO:0016233	telomere capping	1	3	0.0278633
LP	GO:0048437	floral organ development	5	181	0.0283276
LP	GO:0010015	root morphogenesis	4	123	0.0288642
LP	GO:0000278	mitotic cell cycle	5	182	0.028913
LP	GO:0051338	regulation of transferase activity	5	183	0.0295061
LP	GO:0006825	copper ion transport	2	29	0.0301125
LP	GO:0009956	radial pattern formation	2	29	0.0301125
LP	GO:0007165	signal transduction	24	1701	0.0309791
LP	GO:0048508	embryonic meristem development	2	30	0.0320672
LP	GO:0023052	signaling	24	1708	0.0322694
LP	GO:0044700	single organism signaling	24	1708	0.0322694
LP	GO:0099402	plant organ development	11	620	0.0331933
LP	GO:0048443	stamen development	3	75	0.0335917
LP	GO:0048466	androecium development	3	75	0.0335917
LP	GO:0017148	negative regulation of translation	2	31	0.0340705
LP	GO:0034249	negative regulation of cellular amide metabolic process	2	31	0.0340705
LP	GO:0000271	polysaccharide biosynthetic process	7	326	0.0349021
LP	GO:0002238	response to molecule of fungal origin	1	4	0.036978
LP	GO:0006021	inositol biosynthetic process	1	4	0.036978
LP	GO:0007021	tubulin complex assembly	1	4	0.036978
LP	GO:0009945	radial axis specification	1	4	0.036978
LP	GO:0010055	atrichoblast differentiation	1	4	0.036978
LP	GO:0010395	rhamnogalacturonan I metabolic process	1	4	0.036978
LP	GO:0010400	rhamnogalacturonan I side chain metabolic process	1	4	0.036978
LP	GO:0019566	arabinose metabolic process	1	4	0.036978
LP	GO:0046373	L-arabinose metabolic process	1	4	0.036978
LP	GO:0080036	regulation of cytokinin-activated signaling pathway	1	4	0.036978
LP	GO:0080038	positive regulation of cytokinin-activated signaling pathway	1	4	0.036978
LP	GO:0097359	UDP-glucosylation	1	4	0.036978
LP	GO:2000067	regulation of root morphogenesis	1	4	0.036978
LP	GO:0044267	cellular protein metabolic process	78	6899	0.0375305
LP	GO:0048507	meristem development	5	196	0.037918
LP	GO:0000079	regulation of cyclin-dependent protein serine/threonine kinase activity	2	33	0.0382185
LP	GO:0032886	regulation of microtubule-based process	2	33	0.0382185
LP	GO:0051225	spindle assembly	2	33	0.0382185
LP	GO:1904029	regulation of cyclin-dependent protein kinase activity	2	33	0.0382185
LP	GO:0007389	pattern specification process	5	197	0.0386198
LP	GO:0008380	RNA splicing	5	197	0.0386198
LP	GO:0044763	single-organism cellular process	114	10568	0.0389699
LP	GO:0006974	cellular response to DNA damage stimulus	8	413	0.0420031
LP	GO:0010921	regulation of phosphatase activity	3	82	0.0420261
LP	GO:0035303	regulation of dephosphorylation	3	82	0.0420261
LP	GO:0035304	regulation of protein dephosphorylation	3	82	0.0420261
LP	GO:0043666	regulation of phosphoprotein phosphatase activity	3	82	0.0420261
LP	GO:0071900	regulation of protein serine/threonine kinase activity	3	83	0.0433099
LP	GO:0006796	phosphate-containing compound metabolic process	62	5371	0.0446601
LP	GO:0071704	organic substance metabolic process	192	18898	0.0455665
LP	GO:0000082	G1/S transition of mitotic cell cycle	1	5	0.0460076
LP	GO:0006166	purine ribonucleoside salvage	1	5	0.0460076
LP	GO:0006312	mitotic recombination	1	5	0.0460076
LP	GO:0010453	regulation of cell fate commitment	1	5	0.0460076
LP	GO:0010455	positive regulation of cell fate commitment	1	5	0.0460076
LP	GO:0010507	negative regulation of autophagy	1	5	0.0460076
LP	GO:0019742	pentacyclic triterpenoid metabolic process	1	5	0.0460076
LP	GO:0019745	pentacyclic triterpenoid biosynthetic process	1	5	0.0460076
LP	GO:0044843	cell cycle G1/S phase transition	1	5	0.0460076
LP	GO:0045003	double-strand break repair via synthesis-dependent strand annealing	1	5	0.0460076
LP	GO:0090070	positive regulation of ribosome biogenesis	1	5	0.0460076
LP	GO:2000234	positive regulation of rRNA processing	1	5	0.0460076
LP	GO:0000377	RNA splicing, via transesterification reactions with bulged adenosine as nucleophile	4	143	0.0460509
LP	GO:0000375	RNA splicing, via transesterification reactions	4	144	0.0470318
LP	GO:0031050	dsRNA fragmentation	2	37	0.0470508
LP	GO:0043331	response to dsRNA	2	37	0.0470508
LP	GO:0051235	maintenance of location	2	37	0.0470508
LP	GO:0070918	production of small RNA involved in gene silencing by RNA	2	37	0.0470508
LP	GO:0071359	cellular response to dsRNA	2	37	0.0470508
LP	GO:0034637	cellular carbohydrate biosynthetic process	7	349	0.0473465
LP	GO:1901137	carbohydrate derivative biosynthetic process	10	581	0.0486307
LP	GO:0043094	cellular metabolic compound salvage	3	87	0.0486386
LP	GO:0006793	phosphorus metabolic process	62	5401	0.0490483
SI	GO:0016925	protein sumoylation	3	12	7.15462e-05
SI	GO:0009893	positive regulation of metabolic process	12	476	0.000150981
SI	GO:0043085	positive regulation of catalytic activity	8	244	0.000349338
SI	GO:0044093	positive regulation of molecular function	8	244	0.000349338
SI	GO:0048518	positive regulation of biological process	14	692	0.000416002
SI	GO:0016071	mRNA metabolic process	9	325	0.000518017
SI	GO:0010467	gene expression	65	6359	0.000695585
SI	GO:0070734	histone H3-K27 methylation	2	6	0.000721552
SI	GO:0043170	macromolecule metabolic process	124	14285	0.000916063
SI	GO:0048582	positive regulation of post-embryonic development	4	62	0.000956922
SI	GO:0006424	glutamyl-tRNA aminoacylation	2	7	0.0010055
SI	GO:0051028	mRNA transport	3	31	0.00132492
SI	GO:0006396	RNA processing	14	781	0.00133216
SI	GO:0034641	cellular nitrogen compound metabolic process	80	8496	0.00167349
SI	GO:0006807	nitrogen compound metabolic process	85	9201	0.00198376
SI	GO:0045292	mRNA cis splicing, via spliceosome	2	10	0.00212491
SI	GO:0050657	nucleic acid transport	3	38	0.00239846
SI	GO:0050658	RNA transport	3	38	0.00239846
SI	GO:0051236	establishment of RNA localization	3	38	0.00239846
SI	GO:0051240	positive regulation of multicellular organismal process	4	80	0.00245952
SI	GO:0006403	RNA localization	3	39	0.00258499
SI	GO:0008380	RNA splicing	6	197	0.00276368
SI	GO:0090304	nucleic acid metabolic process	58	5874	0.00335219
SI	GO:0034470	ncRNA processing	7	292	0.00473686
SI	GO:0051094	positive regulation of developmental process	4	97	0.00491327
SI	GO:0034660	ncRNA metabolic process	9	454	0.0050139
SI	GO:0000184	nuclear-transcribed mRNA catabolic process, nonsense-mediated decay	2	16	0.00551154
SI	GO:0051052	regulation of DNA metabolic process	3	51	0.00553847
SI	GO:0018205	peptidyl-lysine modification	5	161	0.00568701
SI	GO:0048574	long-day photoperiodism, flowering	2	17	0.00621768
SI	GO:0060236	regulation of mitotic spindle organization	2	17	0.00621768
SI	GO:0090224	regulation of spindle organization	2	17	0.00621768
SI	GO:2000243	positive regulation of reproductive process	3	54	0.00649613
SI	GO:0006139	nucleobase-containing compound metabolic process	63	6694	0.00654302
SI	GO:0048522	positive regulation of cellular process	8	391	0.00664921
SI	GO:0031401	positive regulation of protein modification process	3	55	0.00683584
SI	GO:0007051	spindle organization	3	56	0.00718592
SI	GO:0006725	cellular aromatic compound metabolic process	67	7258	0.00765743
SI	GO:0000394	RNA splicing, via endonucleolytic cleavage and ligation	2	19	0.00774613
SI	GO:0046483	heterocycle metabolic process	66	7147	0.00812707
SI	GO:0007346	regulation of mitotic cell cycle	3	61	0.00909442
SI	GO:0010260	organ senescence	3	61	0.00909442
SI	GO:0006397	mRNA processing	6	253	0.00915358
SI	GO:0000278	mitotic cell cycle	5	182	0.00940459
SI	GO:0007052	mitotic spindle organization	2	21	0.00942566
SI	GO:0048571	long-day photoperiodism	2	21	0.00942566
SI	GO:0019222	regulation of metabolic process	47	4781	0.00956437
SI	GO:0009648	photoperiodism	3	63	0.00993279
SI	GO:0010604	positive regulation of macromolecule metabolic process	6	258	0.0100164
SI	GO:0071704	organic substance metabolic process	150	18898	0.0103421
SI	GO:1901360	organic cyclic compound metabolic process	67	7369	0.0108201
SI	GO:0010228	vegetative to reproductive phase transition of meristem	4	122	0.0108822
SI	GO:0090305	nucleic acid phosphodiester bond hydrolysis	7	343	0.0109891
SI	GO:0007568	aging	3	66	0.0112721
SI	GO:0007010	cytoskeleton organization	6	265	0.0113194
SI	GO:0043933	macromolecular complex subunit organization	13	903	0.0117842
SI	GO:0070507	regulation of microtubule cytoskeleton organization	2	24	0.0122184
SI	GO:0099402	plant organ development	10	620	0.0126775
SI	GO:0000398	mRNA splicing, via spliceosome	4	128	0.0127973
SI	GO:0016070	RNA metabolic process	49	5115	0.0129142
SI	GO:0090501	RNA phosphodiester bond hydrolysis	4	129	0.013136
SI	GO:0006406	mRNA export from nucleus	2	25	0.0132201
SI	GO:0071427	mRNA-containing ribonucleoprotein complex export from nucleus	2	25	0.0132201
SI	GO:0048580	regulation of post-embryonic development	5	199	0.0134346
SI	GO:0010564	regulation of cell cycle process	3	71	0.0137251
SI	GO:0000226	microtubule cytoskeleton organization	4	131	0.0138305
SI	GO:0006000	fructose metabolic process	1	2	0.0139826
SI	GO:0006003	fructose 2,6-bisphosphate metabolic process	1	2	0.0139826
SI	GO:0006223	uracil salvage	1	2	0.0139826
SI	GO:0006488	dolichol-linked oligosaccharide biosynthetic process	1	2	0.0139826
SI	GO:0006572	tyrosine catabolic process	1	2	0.0139826
SI	GO:0010024	phytochromobilin biosynthetic process	1	2	0.0139826
SI	GO:0015744	succinate transport	1	2	0.0139826
SI	GO:0019336	phenol-containing compound catabolic process	1	2	0.0139826
SI	GO:0031440	regulation of mRNA 3'-end processing	1	2	0.0139826
SI	GO:0031937	positive regulation of chromatin silencing	1	2	0.0139826
SI	GO:0033477	S-methylmethionine metabolic process	1	2	0.0139826
SI	GO:0033528	S-methylmethionine cycle	1	2	0.0139826
SI	GO:0043100	pyrimidine nucleobase salvage	1	2	0.0139826
SI	GO:0043609	regulation of carbon utilization	1	2	0.0139826
SI	GO:0043954	cellular component maintenance	1	2	0.0139826
SI	GO:0046107	uracil biosynthetic process	1	2	0.0139826
SI	GO:0050829	defense response to Gram-negative bacterium	1	2	0.0139826
SI	GO:0051202	phytochromobilin metabolic process	1	2	0.0139826
SI	GO:0060250	germ-line stem-cell niche homeostasis	1	2	0.0139826
SI	GO:0061085	regulation of histone H3-K27 methylation	1	2	0.0139826
SI	GO:0061087	positive regulation of histone H3-K27 methylation	1	2	0.0139826
SI	GO:0070827	chromatin maintenance	1	2	0.0139826
SI	GO:0070829	heterochromatin maintenance	1	2	0.0139826
SI	GO:0071422	succinate transmembrane transport	1	2	0.0139826
SI	GO:0071816	tail-anchored membrane protein insertion into ER membrane	1	2	0.0139826
SI	GO:1900363	regulation of mRNA polyadenylation	1	2	0.0139826
SI	GO:1901999	homogentisate metabolic process	1	2	0.0139826
SI	GO:1902000	homogentisate catabolic process	1	2	0.0139826
SI	GO:0031325	positive regulation of cellular metabolic process	6	278	0.0140496
SI	GO:0019538	protein metabolic process	71	7990	0.0143307
SI	GO:0006275	regulation of DNA replication	2	27	0.0153263
SI	GO:0044238	primary metabolic process	143	18056	0.0161553
SI	GO:0007017	microtubule-based process	8	459	0.0162692
SI	GO:0044260	cellular macromolecule metabolic process	105	12675	0.0172418
SI	GO:0050789	regulation of biological process	62	6884	0.0177883
SI	GO:0000377	RNA splicing, via transesterification reactions with bulged adenosine as nucleophile	4	143	0.0184861
SI	GO:0016571	histone methylation	3	80	0.0188483
SI	GO:0000375	RNA splicing, via transesterification reactions	4	144	0.0189127
SI	GO:0043547	positive regulation of GTPase activity	4	144	0.0189127
SI	GO:0008152	metabolic process	184	24312	0.020097
SI	GO:0006405	RNA export from nucleus	2	32	0.0211679
SI	GO:0043087	regulation of GTPase activity	4	150	0.0216005
SI	GO:0032886	regulation of microtubule-based process	2	33	0.0224308
SI	GO:0051345	positive regulation of hydrolase activity	4	154	0.0235158
SI	GO:0048731	system development	15	1206	0.0236562
SI	GO:0071166	ribonucleoprotein complex localization	2	34	0.0237242
SI	GO:0071426	ribonucleoprotein complex export from nucleus	2	34	0.0237242
SI	GO:2000026	regulation of multicellular organismal development	6	315	0.0242647
SI	GO:0048366	leaf development	5	233	0.0246707
SI	GO:0044271	cellular nitrogen compound biosynthetic process	56	6225	0.0253002
SI	GO:0051716	cellular response to stimulus	25	2369	0.0270382
SI	GO:0060255	regulation of macromolecule metabolic process	40	4202	0.0270811
SI	GO:0006974	cellular response to DNA damage stimulus	7	413	0.0272165
SI	GO:0006290	pyrimidine dimer repair	1	4	0.0277705
SI	GO:0006379	mRNA cleavage	1	4	0.0277705
SI	GO:0007584	response to nutrient	1	4	0.0277705
SI	GO:0009594	detection of nutrient	1	4	0.0277705
SI	GO:0019627	urea metabolic process	1	4	0.0277705
SI	GO:0043419	urea catabolic process	1	4	0.0277705
SI	GO:0080036	regulation of cytokinin-activated signaling pathway	1	4	0.0277705
SI	GO:0080038	positive regulation of cytokinin-activated signaling pathway	1	4	0.0277705
SI	GO:0090436	leaf pavement cell development	1	4	0.0277705
SI	GO:0006399	tRNA metabolic process	6	327	0.0284277
SI	GO:0048609	multicellular organismal reproductive process	3	94	0.028649
SI	GO:0000956	nuclear-transcribed mRNA catabolic process	2	38	0.0291922
SI	GO:0006412	translation	18	1578	0.0298394
SI	GO:0009987	cellular process	173	22788	0.0300558
SI	GO:0043043	peptide biosynthetic process	18	1586	0.0311378
SI	GO:0006357	regulation of transcription from RNA polymerase II promoter	3	98	0.0318585
SI	GO:0009408	response to heat	3	98	0.0318585
SI	GO:0071822	protein complex subunit organization	8	523	0.0320815
SI	GO:0009059	macromolecule biosynthetic process	56	6312	0.0322584
SI	GO:0022402	cell cycle process	6	338	0.0326352
SI	GO:0065007	biological regulation	63	7250	0.0337406
SI	GO:0032270	positive regulation of cellular protein metabolic process	3	101	0.0343839
SI	GO:0032504	multicellular organism reproduction	3	101	0.0343839
SI	GO:0006166	purine ribonucleoside salvage	1	5	0.0345923
SI	GO:0010430	fatty acid omega-oxidation	1	5	0.0345923
SI	GO:0045003	double-strand break repair via synthesis-dependent strand annealing	1	5	0.0345923
SI	GO:1902551	regulation of catalase activity	1	5	0.0345923
SI	GO:1902553	positive regulation of catalase activity	1	5	0.0345923
SI	GO:2000123	positive regulation of stomatal complex development	1	5	0.0345923
SI	GO:2000468	regulation of peroxidase activity	1	5	0.0345923
SI	GO:2000470	positive regulation of peroxidase activity	1	5	0.0345923
SI	GO:0006366	transcription from RNA polymerase II promoter	4	174	0.034609
SI	GO:0008033	tRNA processing	4	174	0.034609
SI	GO:0034645	cellular macromolecule biosynthetic process	55	6208	0.0346849
SI	GO:0032147	activation of protein kinase activity	2	42	0.0351087
SI	GO:0045860	positive regulation of protein kinase activity	2	42	0.0351087
SI	GO:0009991	response to extracellular stimulus	3	102	0.0352481
SI	GO:0033043	regulation of organelle organization	3	102	0.0352481
SI	GO:0051239	regulation of multicellular organismal process	6	345	0.0355131
SI	GO:1903047	mitotic cell cycle process	4	176	0.0358594
SI	GO:0051247	positive regulation of protein metabolic process	3	103	0.0361234
SI	GO:0048827	phyllome development	6	348	0.0367949
SI	GO:0006996	organelle organization	16	1396	0.0378647
SI	GO:0001934	positive regulation of protein phosphorylation	2	44	0.0382261
SI	GO:0033674	positive regulation of kinase activity	2	44	0.0382261
SI	GO:0051168	nuclear export	2	45	0.039823
SI	GO:0006518	peptide metabolic process	18	1639	0.0408302
SI	GO:0007018	microtubule-based movement	4	184	0.0411199
SI	GO:0006490	oligosaccharide-lipid intermediate biosynthetic process	1	6	0.0413665
SI	GO:0018027	peptidyl-lysine dimethylation	1	6	0.0413665
SI	GO:0031053	primary miRNA processing	1	6	0.0413665
SI	GO:0031058	positive regulation of histone modification	1	6	0.0413665
SI	GO:0031062	positive regulation of histone methylation	1	6	0.0413665
SI	GO:0036123	histone H3-K9 dimethylation	1	6	0.0413665
SI	GO:0051574	positive regulation of histone H3-K9 methylation	1	6	0.0413665
SI	GO:0051788	response to misfolded protein	1	6	0.0413665
SI	GO:0090306	spindle assembly involved in meiosis	1	6	0.0413665
SI	GO:1900109	regulation of histone H3-K9 dimethylation	1	6	0.0413665
SI	GO:1900111	positive regulation of histone H3-K9 dimethylation	1	6	0.0413665
SI	GO:1903310	positive regulation of chromatin modification	1	6	0.0413665
SI	GO:0043604	amide biosynthetic process	18	1642	0.0414379
SI	GO:0010562	positive regulation of phosphorus metabolic process	2	46	0.0414449
SI	GO:0042327	positive regulation of phosphorylation	2	46	0.0414449
SI	GO:0045937	positive regulation of phosphate metabolic process	2	46	0.0414449
SI	GO:0043603	cellular amide metabolic process	19	1763	0.0424217
SI	GO:0006928	movement of cell or subcellular component	4	186	0.0424998
SI	GO:0051336	regulation of hydrolase activity	5	271	0.0428683
SI	GO:0000724	double-strand break repair via homologous recombination	2	47	0.0430912
SI	GO:0000725	recombinational repair	2	47	0.0430912
SI	GO:0051347	positive regulation of transferase activity	2	47	0.0430912
SI	GO:0051493	regulation of cytoskeleton organization	2	47	0.0430912
SI	GO:0015931	nucleobase-containing compound transport	3	114	0.0464802
SI	GO:0007267	cell-cell signaling	1	7	0.0480933
SI	GO:0009804	coumarin metabolic process	1	7	0.0480933
SI	GO:0009805	coumarin biosynthetic process	1	7	0.0480933
SI	GO:0010231	maintenance of seed dormancy	1	7	0.0480933
SI	GO:0048578	positive regulation of long-day photoperiodism, flowering	1	7	0.0480933
SI	GO:0051103	DNA ligation involved in DNA repair	1	7	0.0480933
SI	GO:0080119	ER body organization	1	7	0.0480933
SI	GO:0097437	maintenance of dormancy	1	7	0.0480933
SI	GO:2000038	regulation of stomatal complex development	1	7	0.0480933
SI	GO:0000911	cytokinesis by cell plate formation	2	50	0.0481731
SI	GO:0010431	seed maturation	2	50	0.0481731
SI	GO:0080090	regulation of primary metabolic process	38	4130	0.0482203
SI	GO:0006364	rRNA processing	3	117	0.0495325
SI	GO:0016072	rRNA metabolic process	3	117	0.0495325
SI	GO:0021700	developmental maturation	3	117	0.0495325
